# Supplementary material for: Computational Prediction and Structural Analysis of α-Hairpinins, a Ubiquitous Family of Antimicrobial Peptides, Using the Cysmotif Searcher Pipeline
Source: Antibiotics (Basel). 2024 Oct 30;13(11):1019. doi: 10.3390/antibiotics13111019 (PMC11591084; doi:10.3390/antibiotics13111019)
Supplement: Supplementary file 1 [file antibiotics-13-01019-s001.zip]

Archive with 4 entries (4 files):
- Supplementary_1_MDPI.xlsx
- Supplementary_2_MDPI.xlsx
- Supplementary_3_MDPI.xlsx
- Supplementary_Figures.pdf
