# Supplementary material for: Computational Prediction and Structural Analysis of α-Hairpinins, a Ubiquitous Family of Antimicrobial Peptides, Using the Cysmotif Searcher Pipeline
Source: Antibiotics (Basel). 2024 Oct 30;13(11):1019. doi: 10.3390/antibiotics13111019 (PMC11591084; doi:10.3390/antibiotics13111019)
Supplement: Supplementary file 1 [file antibiotics-13-01019-s001.zip › Supplementary_1_MDPI.xlsx]

## Sheet: 1st class (4C)
Таble S1. Variety of α-hairpinin Cys motifs found using Cysmotif searcher
Name	Number	Sum			Name	Number	Sum
Total	1269
Basic motif with 4 cysteines (4C)	869				Elongated core motif with 5 cysteines (5C)	205
CX{3}CX{4}CX{3}C	92				CX{1}CX{3}CX{4}CX{3}C	11
CX{3}CX{5}CX{3}C	78				CX{3}CX{3}CX{4}CX{3}C	2	13
CX{3}CX{6}CX{3}C	106				CX{1}CX{3}CX{5}CX{3}C	5
CX{3}CX{7}CX{3}C	68				CX{2}CX{3}CX{5}CX{3}C	2
CX{3}CX{8}CX{3}C	51				CX{3}CX{3}CX{5}CX{3}C	5	12
CX{3}CX{9}CX{3}C	44	255			CX{1}CX{3}CX{6}CX{3}C	3
CX{3}CX{10}CX{3}C	60				CX{2}CX{3}CX{6}CX{3}C	6
CX{3}CX{11}CX{3}C	38				CX{3}CX{3}CX{6}CX{3}C	5	14
CX{3}CX{12}CX{3}C	32				CX{1}CX{3}CX{7}CX{3}C	3
CX{3}CX{13}CX{3}C	81				CX{2}CX{3}CX{7}CX{3}C	3
CX{3}CX{14}CX{3}C	38				CX{3}CX{3}CX{7}CX{3}C	11	17
CX{3}CX{15}CX{3}C	45				CX{1}CX{3}CX{8}CX{3}C	2
CX{3}CX{16}CX{3}C	27				CX{3}CX{3}CX{8}CX{3}C	91	93
CX{3}CX{17}CX{3}C	23				CX{2}CX{3}CX{9}CX{3}C	2
CX{3}CX{18}CX{3}C	46				CX{3}CX{3}CX{9}CX{3}C	8	10
CX{3}CX{19}CX{3}C	20				CX{1}CX{3}CX{10}CX{3}C	3
CX{3}CX{20}CX{3}C	20				CX{3}CX{3}CX{10}CX{3}C	12	15
					CX{2}CX{3}CX{11}CX{3}C	3
4C-core with additional cysteine (4C+1)	84				CX{3}CX{3}CX{11}CX{3}C	2	5
CX{4}CX{3}CX{4}CX{3}C	3				CX{2}CX{3}CX{12}CX{3}C	4
CX{6}CX{3}CX{4}CX{3}C	4				CX{3}CX{3}CX{12}CX{3}C	2	6
CX{7}CX{3}CX{4}CX{3}C	4				CX{3}CX{3}CX{13}CX{3}C	2
CX{8}CX{3}CX{4}CX{3}C	2				CX{1}CX{3}CX{14}CX{3}C	3
CX{12}CX{3}CX{4}CX{3}C	2	15			CX{3}CX{3}CX{14}CX{3}C	2	5
CX{6}CX{3}CX{5}CX{3}C	4				CX{1}CX{3}CX{15}CX{3}C	2
CX{7}CX{3}CX{5}CX{3}C	2				CX{1}CX{3}CX{17}CX{3}C	3
CX{9}CX{3}CX{5}CX{3}C	2				CX{3}CX{3}CX{17}CX{3}C	2	5
CX{11}CX{3}CX{5}CX{3}C	2	10			CX{3}CX{3}CX{19}CX{3}C	2
CX{4}CX{3}CX{6}CX{3}C	5	5			CX{2}CX{3}CX{20}CX{3}C	2
CX{4}CX{3}CX{7}CX{3}C	2				CX{3}CX{3}CX{20}CX{3}C	2	4
CX{6}CX{3}CX{7}CX{3}C	3
CX{8}CX{3}CX{7}CX{3}C	4	9			5C-core with additional cysteine (5C+1)	16
CX{4}CX{3}CX{8}CX{3}C	5				CX{1}CX{1}CX{3}CX{4}CX{3}C	3
CX{8}CX{3}CX{8}CX{3}C	3				CX{6}CX{3}CX{3}CX{7}CX{3}C	2
CX{9}CX{3}CX{8}CX{3}C	3	11			CX{8}CX{3}CX{3}CX{9}CX{3}C	2
CX{4}CX{3}CX{9}CX{3}C	3				CX{9}CX{3}CX{3}CX{9}CX{3}C	2
CX{5}CX{3}CX{9}CX{3}C	2				CX{10}CX{3}CX{3}CX{10}CX{3}C	2
CX{7}CX{3}CX{9}CX{3}C	2				CX{3}CX{3}CX{3}CX{12}CX{3}C	5
CX{9}CX{3}CX{9}CX{3}C	2
CX{10}CX{3}CX{9}CX{3}C	3	12
CX{6}CX{3}CX{10}CX{3}C	3
CX{21}CX{3}CX{10}CX{3}C	2	5
CX{7}CX{3}CX{11}CX{3}C	2
CX{21}CX{3}CX{12}CX{3}C	2
CX{4}CX{3}CX{13}CX{3}C	2
CX{9}CX{3}CX{15}CX{3}C	2
CX{9}CX{3}CX{16}CX{3}C	2
CX{14}CX{3}CX{18}CX{3}C	2
CX{14}CX{3}CX{20}CX{3}C	2
CX{34}CX{3}CX{20}CX{3}C	3	5
4C-core with two additional cysteine (4C+2)	95
CX{45}CX{53}CX{3}CX{6}CX{3}C	2
CX{10}CX{22}CX{3}CX{7}CX{3}C	2
CX{2}CX{30}CX{3}CX{7}CX{3}C	68	70
CX{5}CX{5}CX{3}CX{9}CX{3}C	2
CX{12}CX{13}CX{3}CX{9}CX{3}C	6	8
CX{15}CX{10}CX{3}CX{10}CX{3}C	2
CX{15}CX{13}CX{3}CX{11}CX{3}C	2
CX{6}CX{41}CX{3}CX{11}CX{3}C	2	4
CX{6}CX{6}CX{3}CX{12}CX{3}C	5
CX{28}CX{33}CX{3}CX{12}CX{3}C	2	7
CX{5}CX{33}CX{3}CX{15}CX{3}C	2

## Sheet: 2nd class (6C)
Таble S1. Variety of α-hairpinin Cys motifs found using Cysmotif searcher
Name	Number
Total	1069
6C	1057
CX{3}CX{3}CX{4}CX{3}CX{3}C	18
CX{3}CX{3}CX{5}CX{3}CX{3}C	9
CX{3}CX{3}CX{6}CX{3}CX{3}C	54
CX{3}CX{3}CX{7}CX{3}CX{3}C	13
CX{3}CX{3}CX{8}CX{3}CX{3}C	51
CX{3}CX{3}CX{9}CX{3}CX{3}C	134	895
CX{3}CX{3}CX{10}CX{3}CX{3}C	558
CX{3}CX{3}CX{11}CX{3}CX{3}C	64
CX{3}CX{3}CX{12}CX{3}CX{3}C	110
CX{3}CX{3}CX{13}CX{3}CX{3}C	29
CX{3}CX{3}CX{14}CX{3}CX{3}C	7
CX{3}CX{3}CX{15}CX{3}CX{3}C	3
CX{3}CX{3}CX{16}CX{3}CX{3}C	3
CX{3}CX{3}CX{17}CX{3}CX{3}C	2
CX{3}CX{3}CX{18}CX{3}CX{3}C	2
7-8 cysteine residues	12
CX{42}CX{3}CX{3}CX{12}CX{3}CX{3}C	8
CX{8}CX{3}CX{3}CX{8}CX{3}CX{3}C	2
CX{4}CX{2}CX{3}CX{3}CX{7}CX{3}CX{3}C	2

## Sheet: Multidomain
Таble S1. Variety of α-hairpinin Cys motifs found using Cysmotif searcher
Name	Number of contig and plant source	Cys modules	Cys-motif	Homology	Cupin-like domains	Amino acid sequence
2M_WCOR	scaffold-WCOR-2090940-Thyridolepis_multiculmis	2	CX{3}CX{11}CX{3}CX{23}CX{3}CX{11}CX{3}C	AMPs from Poaceae	no	MGLGWKVGGGGGFWWLLVLTAGALLAVAATA ADAGGAEEGSNDIcdikcgyiqdeyrmqvcvrdcSRRYHLAAGGAEEERRLHASRHIceikcqhhhdpmnrqrcidycMRYQLVAGGIEEEDGAIAAAAEAIRQVV
2M_QWRA	scaffold-QWRA-2001520-Vitreochlamys_sp.	2	CX{3}CX{11}CX{3}CX{156}CX{39}CX{112}CX{3}CX{11}CX{3}C	hypothetical protein	no	MVYGSTISVAITVASTDVFIFSSA YNVTGAPMAcasdcstsgnaslpstcnttcTLRTPGNFSVAVRGWSAASAAVSIPITVSSRVTPAARAQGGTPPMTAGLQLWYEGDSLSPNGTLLLDKSGAGNHATVQGLPPTVLSSYFADKAVLVGRAATSVAFPVPLGPQYTLFHVARYSPDSNPALRKRIITATPDIYWVSGFDASNTGTAYHCGYITYWWGDPHATRWVVSSDQPSLYRSQGFDRTQYTSSGCSGEVMFGINVAASDQRTDLWQVASVLLYNYTMTLEEVLATESWLAARFSMLSLTAAQVVGINSIAPGYLPESFTSSSASMVYGSTLTVAITTASTDVFRLSSAYIMTGAPMAcasdcatsgnaslpstcnttcTLRTTGNYSVAVRG…
2M_DFHO	scaffold-DFHO-2055429-Danaea_nodosa	2	CX{3}CX{12}CX{3}CX{54}CX{3}CX{11}CX{3}CX{306}C	vicilins	2	MAVKGNICVVFLLFVAVFFISAGVSFG VSENDEEIRVckmmcefrggeqddkprcirkcEEYHPEKQRRESEGGEGRETGRGGPGGGRGGGGSDRQDIILAVEEQDVRKMVEEchqscqgsqgeqqrpqcfqtcMQKRFRDYDRSRSHDTRQPRRTHKQQQSNNPYVFKDQHFTARLETEHGNVRVLQKFTDRSDLFQGIEKYRVAYLEAEPQTFVIPNHWDADALVFVANGKGTITLIEEDSRQSHNIKRGDLFRVPAGITAYLINRDNNERLVLAKILHSVSVPGELQFFSVGGGNPESSFYNAFSTEVLEAAFDVDRDSIGRITGQQKQKQEQGMFKKATEEQIKSLAGKEGRIWPFGERKEKGKGTYSIYKKDPSVANENGILHEVDSGDFPDL…
2M_AKXB	scaffold-AKXB-2051911-Phaeomegaceros_coriaceus	2	CX{12}CX{3}CX{12}CX{3}CX{14}CX{3}CX{12}CX{3}C	no homology	no	MQKPISLLLLLSLSLLFILPVSS IQCTYPLIPSNDGTScikpcggtlvyrpdtrtclpacMDPQVENKVNGVSVceepcqrnqffntltktcsdtcQ
2M_BJKT	scaffold-BJKT-2067507-Delosperma_echinatum	2	CX{3}CX{13}CX{3}CX{43}CX{3}CX{12}CX{3}CX{313}CX{71}C	vicilins	2	MVFSKGRVGFVLLVFSLLVLCASVSYA REDPELRQckhqcrhqrqfdrgqreecetscEEYIKQKERIQRERGEKGMGRSMGEEEELNPRSQHDPEQVYKRcrercqegeqgrreeqlcesecDERRQQQQERERERKEFEQQKVYKREGFRGEEEEEEEESGNPYVFEEEHFTTKFKTQEGRVRVLQKFNKRSKLFKGIENYRVMIFEANPQTFIIPNHWDADAVFFVAQGRGTVSLVFTDRRESFNIERGHVMVIPAGVTAYMINRDHNDKLVLAKIMNPVSNPGKFVPFFAPGGDNPESFFNTFSPEILEAAFKTPRDRLQQIFSQQQEGVIVRASKEQIRAMSHKEGSGWPFGVKGSKEFAPFHLFRQAPKEANEFGQLFVAGVNDKQQLQELG…
2M_FZQN	scaffold-FZQN-2014202-Silene_latifolia	2	CX{3}CX{13}CX{3}CX{40}CX{3}CX{11}CX{3}CX{318}C	vicilins	2	MTVKGKICVVFLSFVAVFLISATVSFG LSERDPEIRVckmkceeirggeqdekprciqrcEDFHGQGRGTGGGRRGGGGDRQHDIIFAEEEQDVKKMVEEchqscqgsqgeqqrpqcfqtcMQKRFRDHGTGRSGDTRRPERTRSGDTRQLERTRRTDKQHQSNNPYVFEDQHFTARLGNEHGNVRVLQKFTDRSELFQGIEKYRVGFLEAEPQTFTVPSHWDADALIFVANGQGTITLIEKDSRESHNIKRGDLFRVPAGITAYLVNTDNNERLVLAKIIHSVSVPGELQLFSVGGGNPESSFYNAFSEEVLEAAFDVDRDSVRRIAGQPKVEQGMFKKATEEQIRSLAAKKDESRIWPFGERKERGTHSIYKKDPSVANENGVLHEVDSDDFPDLR…
2M_GCFE	scaffold-GCFE-2045768-Verbena_hastata	2	CX{3}CX{13}CX{3}CX{32}CX{3}CX{13}CX{3}C	vicilins	no	MRVTSLCLALLALLLASATLALG KQDPELKQckhqcraqqqfgrekrelcvqrcEEYYREKHGENSDEEDQVVSWNRQSPIERLREcsrrcqqqfqpgqqqteqcqqrcQKEYEKE
2M_JAFJ	scaffold-JAFJ-2037655-Bougainvillea_spectabilis	2	CX{3}CX{13}CX{3}CX{34}CX{3}CX{12}CX{3}CX{300}CX{64}C	vicilins	no	MVFFKGRICLLLLGLSLLVLCGGYSLA KEDPELRQckhqcrhqrqfderqiehcesscEDYIKEKERIQRERERERGESNPASRDVEEDYKEcrercqqgkegrkeeqlcesqcEVRKRQQERWDSKEEPFYRKEHEGWEEERSESGHPYVFGDKHFSTKFRSQEGRVSVLEKFSERSKVFNGIDNFRVLIVEANPQTFVVPSHWDADLVFFVAQGEGTVHLVFTDKRESFNIERGHVMVIPAGLTAYMINRNNTEKLVLIKIVNPVSNTGQFVPFFGPGGKDPQSFFNAFSSGVLEAMFKAPRDIIQRVFSQQRDGVIIRASKEQISSMTHHTSFWPFKVTSSKELAPFQLLKNPQESNKFGQLFEENKQLKHLNMAISFVNITRGSMHTPYYNSRA…
2M_OAGK	scaffold-OAGK-2059824-Matricaria_matricariodes	2	CX{3}CX{13}CX{3}CX{39}CX{3}CX{11}CX{3}CX{306}C	vicilins	2	MGVKANICVFFFLCLAVVLVSA KTGRDQQIGEckikceqirsatedqklgckqqcEQQYQEEQRQKQGRGGGGSGQYDIIYAQEEQDIQKMVEDchqgcqgsqgeqerpqcfqscMQKQFQEHQGRRSGDTSRRGRGSQTGRQQQQQNNPYVFQEQHFTAKLETEQGNIRFLQKFTDRSDLFQGIEKYRVAFLEAEPQTFVMPNHFDADALVYVVNGEGTITLINQDSRQTHNIKQGDIFHVPSGLSVYLINRNNNERLVLAKILRSVSVPGELQTFFSVGVENPESSIFNAFSTEVLEAAFNTDRDSLERLFNPQQQQGGVFKKVTQQQIKQLAGKEEVRAWPFKEKKGPYNIYKTKPTVANENGVLYEVDSDDYNQLRDINVAFSLYNITQGSMAG…
2M_PMRP	scaffold-PMRP-2002729-Cannabis_sativa-stem	2	CX{3}CX{13}CX{3}CX{42}CX{3}CX{13}CX{3}C	vicilin	no	MVVNMKALLLSSLLLATITSLAFA YESEGRGQDRELKRELEQcqqhcqtqhrgqqrqqqqcqrgcETRYEERRQQQQEEERRQQRERRGERDEEEFNPQEPQQQLQRcrqtcsqryqgagqekqlcdrrcQQVYEQQRKQQGDDEEFNPQEPE
2M_SKNL	scaffold-SKNL-2072913-Saponaria_officianalis	2	CX{3}CX{13}CX{3}CX{26}CX{3}CX{12}CX{3}CX{300}CX{68}C	vicilins	2	MGFSKGRVCYSVVVLVVALLVVSVSLSEG KEYPELRQckhqcrhqvqfdeaqklgcerscEDYVKVKESIQKEREVSNPRQDKYRKcrercqedeegrkaqqvcegecERVWGGKEDERAEIDEFERGERGEESGNPYVFQEEHFSTHLRTQEGRVRVLPKFTKMSKLFEGIENYRVLLFEANPQTFVVPNHWDADTVFFVAQGRGTVSLVFTDRRESFNIEQGHVMVIPAGVTAYLINSDDKDKLVLAKLISPVSNPGKFQPFFASGGRNPESIFNAFSSEVLEAVFKTSSERVQRIFSQQREGVIIRASKEQIRALTHDKSSHWPFGGKSSKDFSPVNLLRQRPKESNEFGKLFEIDISENKVLQDLGISVSFANITQDSMHTPFYNSRATKIAVV…
2M_VTOK	scaffold-VTOK-2103885-Orobanche_fasciculata-flower_buds	2	CX{3}CX{13}CX{3}CX{28}CX{3}CX{11}CX{3}CX{294}CX{53}C	vicilins	2	MSFKPSPCLALLALLLASSTLALG TRDPELEQckhqcraqqqygekkvkaclqkcEDYSREKQGSGEEEAEPNPKSPIERLREcsrscerqqqgqqrevcqrrcQEEYQSEKERHGDVEILSGERESTEAAEERQNPYVFGDRDFVTELQSQYGRVRILQKFTDRSKLFRGIENFRVAIFEAEPQSFVRPNHWDAEDVVFVVNGKGTVSLVRQDKRESYNIKPGDIFSIKAGTTGYLINSGNERLVLAKLILPVNTPGNFVGFFPESFGSFSDEILEAAFNTRKDKLQRIFGQQKRGVMIKASQEQIRAMSKQEEGGIWPFGSESKSTYNLYEQRPAHSNQYGQLYEVDSSQFRQLQDLDISISLANITQGAMTAPSYNSKAAKIAIVVEGEGYFEMA…
2M_VUGF	scaffold-VUGF-2003124-Punica_granatum-developing_seeds_B	2	CX{3}CX{13}CX{3}CX{37}CX{3}CX{12}CX{3}CX{333}CX{60}C	vicilins	2	MAIKGLKFSLAVVLLTSLVVLSALSAATA KTDPELKQcqhqckhqerfmerqqeqceqrcGDYYRQKERERDSEEGGSSSGRGKESSRGDERKQLREcqrqcerqqgssqqkqacrnqcQKRFGEKETDPWSREVEKREIGNRREEEQEEESWEEEQEEEISEENNPYVFQQEHFSLKVHTEHGRVRLLPRFTKRSKLLRGIENYRLGVLEANPQTFVVPNHWDADGVLFVISGRGTLTMVQENKRNSINVGKGDIIRVPAGTPVYLANRDENEQLHIANFLQPVNTPGQFEVYHATGGKNPEAFYTAFSWEVLEAAFKTGRDKLERMFRQQQQGAIVKASKEQIEAMSQADEEGSHWPFGGDEELGRLWPTRGSRGSHSYSFNIFNKRPSESNQYGQ…
2M_YMUO_1	scaffold-YMUO-2002915-Punica_granatum-developing_seeds_A	2	CX{3}CX{13}CX{3}CX{37}CX{3}CX{12}CX{3}CX{333}CX{60}C	vicilins	2	MAIKGLKFSLAVVLLTSLVVLSALSAATA KTDPELKQcqhqckhqerfmerqqeqceqrcGDYYRQKERERDSEEGGSSSGRGKESSRGDERKQLREcqrqcerqqgssqqkqacrnqcQKRFGEKETDPWSREVEKREIGNRREEEQEEESWEEEQEEEISEENNPYVFQQEHFSLKVHTEHGRVRLLPRFTKRSKLLRGIENYRLGVLEANPQTFVVPNHWDADGVLFVISGRGTLTMVQENKRNSINVGKGDIIRVPAGTPVYLANRDENEQLHIANFLQPVNTPGQFEVYHATGGKNPEAFYTAFSWEVLEAAFKTGRDKLERMFRQQQQGAIVKASKEQIEAMSQADEEGSHWPFGGDEELGRLWPTRGSRGSHSYSFNIFNKRPSESNQYGQ…
2M_YMUO_2	scaffold-YMUO-2002916-Punica_granatum-developing_seeds_A	2	CX{3}CX{13}CX{3}CX{37}CX{3}CX{12}CX{3}CX{333}CX{60}C	vicilins	2	MAIKGLKFSLAVVLLTSLVVLSALSAATA KTDPELKQcqhqckhqerfmerqqeqceqrcGDYYRQKERERDSEEGGSSSGRGKESSRGDERKQLREcqrqcerqqgssqqkqacrnqcQKRFGEKETDPWSREVEKREIGNRREEEQEEESWEEEQEEEISEENNPYVFQQEHFSLKVHTEHGRVRLLPRFTKRSKLLRGIENYRLGVLEANPQTFVVPNHWDADGVLFVISGRGTLTMVQENKRNSINVGKGDIIRVPAGTPVYLANRDENEQLHIANFLQPVNTPGQFEVYHATGGKNPEAFYTAFSWEVLEAAFKTGRDKLERMFRQQQQGAIVKASKEQIEAMSQADEEGSHWPFGGDEELGRLWPTRGSRGSHSYSFNIFNKRPSESNQYGQ…
2M_ZUHO	scaffold-ZUHO-2006973-Anemone_hupenhensis	2	CX{3}CX{3}CX{12}CX{3}CX{3}CX{20}CX{3}CX{3}CX{12}CX{3}C	no homology	no	MANTSKLPFLLILFCLSLRSSKS DSIRDCVVScekgcdeyyppsdfqsmcyigcLVECNPLHHVLASRDDPNNYKEKPCVKRcqehcyraqlsgqkeadcygscPYA
3M_WTDE	scaffold-WTDE-2005439-Johnsonia_pubescens	3	CX{3}CX{10}CX{3}CX{35}CX{3}CX{13}CX{3}CX{23} CX{3}CX{11}CX{3}CX{37}CX{3}C	vicilins	no	MATKPETRLVLLLSILLFSSTLILA LSSEREEARDQQRQLEQcrrkceqyegqqerrceqqcRWQYEEQQRRRQRQGEDGLDGLNYKDAREEQDVERckqechqqphydqgmrrrceercEQQGRRQQEQQEGQWDPKRALEQceqqcaqsyqgrkerqcrqqcQERYQEEQRQQRRGQENYETNELGSSGQGSSRRRLEEcqrqcRESHRGQHQQ
3M_BXAY	scaffold-BXAY-2021488-Neurachne_minor	3	CX{3}CX{11}CX{3}CX{18}CX{3}CX{11}CX{3}CX{15}CX{7} CX{3}CX{11}CX{3}C	AMPs from Poaceae	no	MGLGRKFDGGCGVRWLLLLTAWALLAVAATA ADADGAEEEWPLDRSQRMceikcqrhqdpvngqrcidycIKYQLVAGERRLHRSRRIceikcqhhhdlvkrqrcvdfcVWWQLAAGGVEEEEPCLHGSRRKcvleclslkdpknrekcidscNKYHRLAVGRIEEEDGAMLAVVAAAKAIRQVV
3M_FYUH	scaffold-FYUH-2008131-Lavandula_angustifolia	3	CX{3}CX{13}CX{3}CX{29}CX{3}CX{11}CX{3}CX{28} CX{3}CX{10}CX{3}CX{304}C	vicilins	2	MSFRARLCFMLAALLLASATLSLG SQDPELKQckhqcralkqtdehqiqscdsrcEEYDRQKHGGPALTDDDENDRSPIQRLRDcnkrceshepgqrregcqtqcQQEYDREKEKYEKRGRSEHKHYGSDYQQcrqdcregrreswseceescDRRRRGGGNREEEMYGRGEERWEKEGAQSQSPYVFEDQHFFTGMKSQHGSLRILQKFTDRSEELLRGIENFRVGIFEAQPQTFVVPNHWDADTIIFVANGRGTVSVVRQEKRESFSIKEGDLFRIRSGTTTYLVNRDNNERLVLVKLYQPVNNPGEFEAFFGAGGENRESYLKAFSHDILEAAFNVRGDRLRRIFGQERQGAIIKASEEQIRSMSHHQEGGIWPFGGESKGSHNLYDRRPTFSNE…
3M_SERM	scaffold-SERM-2011792-Sarcodes_sanguinea	3	CX{3}CX{13}CX{3}CX{33}CX{3}CX{11}CX{3}CX{32} CX{3}CX{12}CX{3}CX{120}CX{137}CX{45}CX{25}CX{37}C	vicilins	2	MTMKGKLPLLVFLFCSVLVFASVGLG IEDPELEQckhqcqvqqqfdqserqecvrkcEKYYKEKHQKGERSKEGEEEFWNTASPEKKLGECQRQCGQREREDERKECQRRCLEEFRKEQEEHGGRGRDVTIENRKDPEKQYRRcrkqcqrqgsgreqqqrceqrcEEEYRERERGGESNPRHKGGEESEESSEGQQEGNPYVFEDQHFTTEVETQHGRVKLLQKFTERSKLLRGIENYRVAILEADPQTFVVPNHLDAEAIIFVANGRGSISLVRHVKRESFNINCGDVLRVPAGVTVYLINRSNNQKLVLVKFLQPVSTPGHVEAFFGPGGENPESYYKAFSTELLEAALNTRRDRLQKIFGQQRQGVIIKASEEQIKAMSRHEEGGIWPFGEKSKA…
3M_YXNR	scaffold-YXNR-2014315-Triodia_aff._bynoei	3	CX{3}CX{13}CX{3}CX{15}CX{3}CX{12}CX{3}CX{15} CX{3}CX{12}CX{3}C	predicted proteins with unknown function	no	MAQLDMMTAFATALLVVAAVVPSSP ANDDcikgcakyekaepakfaqckdecTLEADFKTATQGLDEcnkaceakggspadvgvcmegcTIKVDATVGVAATRGcyrncardnkdpaalkkcealcDATGEKGALASEKLAIP
3M_TXMP	scaffold-TXMP-2043175-Linum_strictum	3	CX{3}CX{13}CX{3}CX{37}CX{3}CX{13}CX{3}CX{23} CX{3}CX{10}CX{3}CX{316}CX{60}C	vicilins	2	MRVVISVIALLLLSALVLVSGLA SVTEDPELKQcrdlcseqkqydekqkqvciqrcQDYVREKEREHGGHREGREPLDKRDPEQRDPEKRVKEckhqckqhrgyteqerevcrsqcEKEFREGGGRGGRRTDPEEMLRDcrescpegqgqtralcrfrcQQKYGRGSGEGGRYYYDVEEEEEEVYREEGREEENPYVFRDEHFLTKAESQHGRVHVLQRFTEKSELLKGIENFRVGVLEANPQTFVSPVHVDADGVLFVAQGRGTFTMIRENRGRTTLTSSELKRHSFNIETGDVIRVHAGTPVYLVNKHESQKLVIIKFIRPVNTPGAFEAFHGAGGENPESFFRAFSPELLQAAFKVDRESLQRIFQQQEGAILKASKEQIRALSHGEEGGGIWPF…
3M_DYFF	scaffold-DYFF-2266842-Pycnanthemum_tenuifolium	3	CX{3}CX{13}CX{3}CX{28}CX{1}CX{1}CX{13}CX{3}CX{22} CX{3}CX{13}CX{3}C	MBP-1	no	MGKGSVGASWWAFLLLAGVLLVVAATAGA EDGVVERDRKEDLRWckqacewqygkdtprkrecesecRERHQQADAGEDGDSGVDAYVSRSGRGECRCQCLRRHEGQPWETQECMRRCRRRELAADMEQEYGRGSESAGKcrercerhhrgdwwerqrclmdcKSP
3M_LSJW	scaffold-LSJW-2023165-Ruscus_sp.	3	CX{3}CX{13}CX{3}CX{22}CX{2}CX{3}CX{13}CX{3}CX{18} CX{3}CX{12}CX{3}CX{271}CX{41}CX{6}CX{35}CX{8}CX{26}C	vicilins	2	MATKASKALFIVLSLLLVSTALA LSTRREEEQSRRELQQckqecrqqphydqgmrrrcesrcEEKQQEEQGGRDGESQEEAERRCLQcrqecrerhqgqqdeqrqcllrcKQRYEQEQQEQRRERLEEcrrdcrrqggqqqqqrrceeecQREYREEEQRKQGRDGERNDINPEREEEKQREEEKQQGEETSTRKNPYVFQQESFRHRVMSDNGNIRILRNFAEKSKLLLGIANYRIAMLEANPNTFVVPHHFDADTVYYVMRGEGTITLIKGNQDRESYNIRQGDILKVSAGTIVYLINRSNNQRLNIAKILNPVSTPGQFEEFYTVGGQQPQSYYTVISRDILEAALNTRQDQLDRVLGQQNQGVIISASQEQIREMSSHSSSERGGHKPFGGESR…
4M_QGLJ_1	scaffold-QGLJ-2000549-Cocos_nucifera	4	CX{3}CX{6}CX{3}CX{13}CX{3}CX{6}CX{3}CX{1} CX{3}CX{6}CX{3}CX{11}CX{3}CX{6}CX{3}C	uncharacterized protein	no	MVPVVALLLIQALIAESAFTEA NSPSYLKcnksclkervdctnecRVDYIRNRRRFMEcatectedfvecndecrcLISCDNNKSKcltgcrsksnywsrrrcayycNDEFAECYDECL
4M_QGLJ_2	scaffold-QGLJ-2000550-Cocos_nucifera	4	CX{3}CX{6}CX{3}CX{13}CX{3}CX{6}CX{3}CX{1} CX{3}CX{6}CX{3}CX{11}CX{3}CX{6}CX{3}C	uncharacterized protein	no	MVPVVALLLIQALIAESAFTEA NSPSYLKCNKSCLKERVDctnecrvdyirnrrgfmecatecKEDFVECNDECRCLISCDNNKSKcltgcrsksnywsrrrcayycNDEFAECYDECL
4M_QGLJ_3	scaffold-QGLJ-2104279-Cocos_nucifera	4	CX{3}CX{6}CX{3}CX{13}CX{3}CX{6}CX{3}CX{1} CX{3}CX{6}CX{3}CX{13}CX{3}CX{6}CX{3}C	uncharacterized protein	no	MVFSKTMITALCLIAVFASCYA SVESESVKCSRDCKKEELEcstecrmedvidkpevlgclkecKIETETCTAECECLGLCERELKAcnekcqshpfqndhdreeclkecSYDAEICSEPCDELDR
4M_RCUX	scaffold-RCUX-2015169-Maianthemum_sp.	4	CX{3}CX{12}CX{3}CX{31}CX{3}CX{12}CX{3}CX{29} CX{3}CX{12}CX{3}CX{27}CX{3}CX{12}CX{3}CX{3}C	vicilins	no	MAIKIKIFFPLLLVLSLFLLSSTLA LSSQREESERRFEQcrqdcrqsqqgeqqqrqcqlrcEEEYQEERQRERHHGGEQHKKRRYPEEELRQcrqqcrqqghdpqrqqqcqsqcEERYREERERRHSGEHDKMRSDPEEELRQcrqlcrqqgrdpdrqqqcqsqcKQWYGEQRGRGREIDEARRDPREELQGcrrqcrqqtqdprqllrcdtqceercKEQERERRERGERDVITSQ
7M_YPIC	scaffold-YPIC-2010548-Microstegium_vimineum	7	CX{3}CX{13}CX{3}CX{25}CX{3}CX{13}CX{3}CX{24} CX{3}CX{13}CX{3}CX{15}CX{3}CX{11}CX{3}CX{26} CX{3}CX{11}CX{3}CX{19}CX{3}CX{11}CX{3}CX{22} CX{3}CX{11}CX{3}C	MBP-1	no	MGKGSGGAWWAFLLLLLAAGVLLATAATASA EEEIGDRKEDMQWckracewqygqdtprkrecetqcRHKHQHQHQHDEVDIDDGSRSGRAEclrqcrrrhegqpwqaqecmmhcRRREQADEDEAAEYESGEGEGGGKcrercerqhrgdwwgkqrclmqcKSREQEEEEGGGGGQcqkkcerhhdreskqrcveacERRRQEGGGGGRDDTDVDVDVVDSDRcqkrcqhysdrrvrrqcvqrcKRQQLVVDAAADEDDSSDRcqkrcqhhrdrqarhqcvqrcERKEEQDQDDGAAGDEDDNSDRCQKRCQHHSDWDKKQRCVRECRRRGRGSWDETVAGAILEVV
8M_EGOS	scaffold-EGOS-2084895_Allionia_spp.	8	CX{3}CX{15}CX{3}CX{33}CX{3}CX{10}CX{3}CX{32} CX{3}CX{12}CX{3}CX{36}CX{3}CX{10}CX{3}CX{26} CX{3}CX{11}CX{3}CX{35}CX{3}CX{14}CX{3}CX{33} CX{3}CX{12}CX{3}CX{26}CX{3}CX{9}CX{3}C	vicilins	no	MSMGMSSKLVLGLVLCTVLVSSALA QGRRPEEEYRRCQQKCQSQSQYGRGEVGQYECQMRCVRELERQTGRGGDQYGDRDIDIDINESRGYDRECLNQCRGKESREQSECIRRCARQQGQQGRRGQWDPEQGDQGRHGRDYQRYGEcmqrcsrqqggyqqeqqcmsqcQQQQQGHRQQGRRGDMDVNESRRPYGRRGEHEQFGQCVARCSEQHGMQQSECILKCQQQQDDNREWDPEYPHGGQDYQRHSQCMQRCSRQQPGQQQQYCIRQCKHQQQQQQGRRGDMDVNESRRPPYGERGHHEEFGQCVARCSSEYGRQQQSKQSECILRCQQQHQESQQQQEDNREWDPEYQHGGQGYETHGEcmqrcsrqqpgqqqqqyctrqcQQQQQQQQHYRKS…
