# Supplementary material for: Computational Prediction and Structural Analysis of α-Hairpinins, a Ubiquitous Family of Antimicrobial Peptides, Using the Cysmotif Searcher Pipeline
Source: Antibiotics (Basel). 2024 Oct 30;13(11):1019. doi: 10.3390/antibiotics13111019 (PMC11591084; doi:10.3390/antibiotics13111019)
Supplement: Supplementary file 1 [file antibiotics-13-01019-s001.zip › Supplementary_2_MDPI.xlsx]

## Sheet: 4C_summary
Table S2. Distribution of predicted α-hairpinins among plant taxons
CX{3}CX{4,20}CX{3}C	1298
Families			Groups				Plant organs			sum
Papaveraceae	73		Core Eudicots/Rosids	215			algal cells	194		leaves	548
Chlamydomonadaceae	48		Green Algae	205			leaves	135		flowers and fruits	128
Poaceae	46		Core Eudicots/Asterids	205			leaf	97		shoots	116
Fabaceae	40		Leptosporangiate Monilophytes	92			young leaves	94		roots	26
Cupressaceae	34		Basal Eudicots	85			NO_DATA	74
Onagraceae	31		Core Eudicots	76			gametophyte	49
Lamiaceae	24		Conifers	76			mature leaf	32
Asteraceae	21		Monocots/Commelinids	64			flower bud	29
Pteridaceae	20		Monocots	54			shoot	27
Linaceae	20		Mosses	43			young leaf	24
Boraginaceae	18		Chromista (Algae)	39			branches and blades	24
Brassicaceae	15		Magnoliids	26			juvenile leaf	23
Polypodiaceae	14		Hornworts	24			young shoot	21
Desmidiaceae	14		Lycophytes	22			expanding 4th true leaf from seedling	21
Sargassaceae	13		Red Algae	19			stem apex	19
Convolvulaceae	13		Liverworts	19			leaves and young flowers	14
Podocarpaceae	12		Eusporangiate Monilophytes	16			developing fruit	14
Orobanchaceae	12		Glaucophyta (Algae)	4			cells grown on 3n-bbm-v media	14
Notothyladaceae	12		Euglenozoa	4			leaf shoots	12
Solanaceae	11		Basalmost angiosperms	4			fresh young leaves	12
Mesotaeniaceae	11		Dinophyceae	3			leaves and buds	11
Lycopodiaceae	11		Gnetales	2			flowers	11
Amaranthaceae	11		Cycadales	1			branches	11
Dunaliellaceae	10						mostly sterile	10
Cystopteridaceae	10						blades	10
Agavaceae	10						stem	9
Sphagnaceae	9						flower buds	9
Molluginaceae	9						sporophyte	8
Lindsaeaceae	9						flower	8
Chaetophoraceae	9						young true leaves from seedlings	7
Saxifragaceae	8						young shoots	7
Botryococcaceae	8						shoot with flowers	7
Taxaceae	7						leaves and stems	7
Selaginellaceae	7						cells	7
Marattiaceae	7						young sterile leaves	6
Gracilariaceae	7						young fronds and sori	6
Cephalotaxaceae	7						young fronds	6
Araucariaceae	7						young sterile leaves - b type	5
Aizoaceae	7						vegetative	5
Scenedesmaceae	6						sterile (seemingly) branches	5
Portulacaceae	6						sterile leaves/branches	5
Pinaceae	6						leaves and flower buds	5
Ophioglossaceae	6						branch apex including needles	5
Oltmannsiellopsidaceae	6						young shoot and flower buds	4
Nyctaginaceae	6						young leaves probably sterile	4
Microthamniaceae	6						young leaves and stems	4
incertae sedis	6						whole plant	4
Halymeniaceae	6						tips of shoots	4
Ericaceae	6						sterile leaves	4
Cleomaceae	6						shoot (no flower) and root	4
Caryophyllaceae	6						shoot (no flower)	4
Volvocaceae	5						gametophyte with gametangia	4
Velloziaceae	5						fronds	4
Ulotrichaceae	5						clonal	4
Scrophulariaceae	5						young sterile leaves - a type	3
Porellaceae	5						young shoot and tuber	3
Pleurastraceae	5						young leaves and shoots	3
Osmundaceae	5						young leaves and flowers	3
Lomariopsidaceae	5						young leaves and flower buds	3
Leucodontaceae	5						vegetative shoots and flower buds	3
Lauraceae	5						sterile leaf	3
Laminariaceae	5						stem (vegetative growth)	3
Hydrodictyaceae	5						stem and leaves	3
Fagaceae	5						root unstressed	3
Chaetopeltidaceae	5						root	3
Cannabaceae	5						mix of sterile and young fertile leaves.	3
Arecaceae	5						leaf (sterile?)	3
Apiaceae	5						leaf (perhaps with some developing sporangia)	3
Aphanochaetaceae	5						leaf and flower buds	3
Anthoceroceae	5						cb root + nahco3	3
Amaryllidaceae	5						above ground tissue mix	3
Zingiberaceae	4						young leaves flower buds	2
Verbenaceae	4						young leaf and tendril shoots	2
Scytosiphonaceae	4						young end shoots	2
Plantaginaceae	4						very young lvs; possibly some v. young inflorescen	2
Oocystaceae	4						sterile plants (leaves)	2
[Nyssaceae]	4						sterile leaves (maybe a few sporangia)	2
Neckeraceae	4						shoots with cladode and flower primordia	2
Magnoliaceae	4						shoot emerging from bulb	2
Maesaceae	4						sepals	2
Lythraceae	4						mostly gametophyte	2
Griseliniaceae	4						mix of fertile and sterile leaf tissue	2
Euglenacaea	4						mature leaves	2
Dendrocerotaceae	4						just unfurling leaf plus young leaf	2
Bignoniaceae	4						green leaves and shoots	2
Asparagaceae	4						green branch with attached leaves	2
Alliaceae	4						glyphosate suseptible	2
Xanthorrhoeaceae	3						frond	2
Violaceae	3						fb root + nahco3	2
Thymelaeaceae	3						eb root + nahco3	2
Tapisciaceae	3						developing shoots	2
Talinaceae	3						developing seeds	2
Scytosiphonacea	3						db root + nahco3	2
Sciadopityaceae	3						buds	2
Scapaniaceae	3						branch apex incl. needles	2
Salicaceae	3						bb root + nahco3	2
Rubiaceae	3						ab root + nahco3	2
Rehmnniaceae	3						above ground tissues	2
Quillajaceae	3						young sterile leaf tissue	1
Prorocentraceae	3						young leaf shoots/ lvs = flws	1
Prasiolaceae	3						xylem var. c	1
Phyllanthaceae	3						woody seedling including leaves and root	1
Petiveriaceae	3						whole shoot (no flower) and rhizome	1
Pedaliaceae	3						whole plant with flowers	1
Oxalidaceae	3						vegetative shoots	1
Oleaceae	3						vegetative shoot	1
Oedogoniaceae	3						sterile thallus	1
Melianthaceae	3						sterile and fertile material	1
Melanthiaceae	3						stem var. a	1
Marcgraviaceae	3						stems and leaves	1
Malesherbiaceae	3						stem peel var. a	1
Limnanthaceae	3						shoot (young leaves	1
Lentibulariaceae	3						root + nahco3	1
Leiosporocerotaceae	3						root + nacl	1
Iridaceae	3						pool of multiple tissues	1
Hypodematiaceae	3						open flowers and flower buds	1
Hymenophyllaceae	3						mostly sterile leaf tissue; possibly some fertile.	1
Hydrangeaceae	3						meristem and fruits	1
Huperziaceae	3						mature leaves and small woody branch	1
Hernandiaceae	3						lower leaf	1
Haematococcaceae	3						leaves - tetraploid	1
Glaucocystaceae	3						leaves - diploid	1
Frullaniaceae	3						leaves and root	1
Elaeocarpaceae	3						leaves and fruit	1
Coleochaetaceae	3						leaf unstressed	1
Clusiaceae	3						leaf shoots and flower buds	1
Celastraceae	3						leaf buds and flowers	1
Carteriaceae	3						leaf and rhizome shoots	1
Canellaceae	3						leaf and flower	1
Byblidaceae	3						leaf and buds/flowers	1
Begoniaceae	3						high alkaloid – leaves and young flowers	1
Athyriaceae	3						ground root	1
Araliaceae	3						glyphosate resistant	1
Apocynaceae	3						gametophyte (possibly small number of capsules)	1
Annonaceae	3						fruit	1
Anacardiaceae	3						flower and leaf buds	1
Amborellaceae	3						fertile leaf	1
Alariacea	3						expanding young leaf	1
Woodsiaceae	2						core var. a	1
Ulvaceae	2						cells grown on f/2 media	1
Typhaceae	2						bulb and shoot	1
Trebouxiaceae	2						bulb	1
Symplocaceae	2						branch with developing fruit	1
Smilacaceae	2						branches and leaves	1
Sapotaceae	2						branch apex including needles and cones	1
Sapindaceae	2						algal cells (red)	1
Salviniaceae	2						aerial root	1
Salvadoraceae	2						above ground / infloresence	1
Ruscaceae	2
Rhodomelaceae	2
Pyramimonadaceae	2
Psilotaceae	2
Primulaceae	2
Pottiaceae	2
Polytrichaceae	2
Polemoniaceae	2
Piperaceae	2
Phytolaccaceae	2
Physenaceae	2
Phyllophoraceae	2
Phacotaceae	2
Pennatiaceae	2
Paulowniaceae	2
Passifloraceae	2
Orchidaceae	2
Oncothecaceae	2
Nephroselmidaceae	2
Monocleaceae	2
Monimiaceae	2
Lygodiaceae	2
Krameriaceae	2
Juglandaceae	2
Ishigeaceae	2
Heteropyxidaceae	2
Gunneraceae	2
Golenkiniaceae	2
Gnetaceae	2
Gentianaceae	2
Funariaceae	2
Fumariaceae	2
Frankeniaceae	2
Fouquieriaceae	2
Elaphoglossaceae	2
Diplaziopsidaceae	2
Dioscoreaceae	2
Diapensiaceae	2
Desmarestiaceae	2
Cyperaceae	2
Colchicaceae	2
Codiaceae	2
Chlorellaceae	2
Caprifoliaceae s. l.	2
Cannaceae	2
Buxaceae	2
Borodinellaceae	2
Bixaceae	2
Bartramiaceae	2
Aulacomniaceae	2
Aspleniaceae	2
Argophyllaceae	2
Akaniaceae	2
Zygophyllaceae	1
Zygnemataceae	1
Vitaceae	1
Viscaceae	1
Tropaeolaceae	1
Timmiaceae	1
Thuidiaceae	1
Theophrastaceae	1
Thelypteridaceae	1
Tetraphidaceae	1
Takakiaceae	1
Stylidiaceae	1
Staphyleaceae	1
Stangeriaceae	1
Solieriaceae	1
Simmondsiaceae	1
Simaroubaceae	1
Scouleriaceae	1
Schlegeliaceae	1
Sargassacea	1
Santalaceae	1
Rutaceae	1
Rosaceae	1
Roridulaceae	1
Ricciaceae	1
Pyrenomonadaceae	1
Pylaisiaceae	1
Proteaceae	1
Prasinococcaceae	1
Posidoniaceae	1
Polygalaceae	1
Plumbaginaceae	1
Plagiogyriaceae	1
Plagiochilaceae/Fissidentaceae	1
Pittosporaceae	1
Pelliaceae	1
Pandanaceae	1
Orthotrichaceae	1
Olacaceae	1
Ochnaceae	1
Nothofagaceae	1
Nitrariaceae	1
Nepenthaceae	1
Neochloridaceae	1
Myuriaceae	1
Myristicaceae	1
Myricaceae	1
Myodocarpaceae	1
Moraceae	1
Mielichhoferiaceae	1
Microsporaceae	1
Menispermaceae	1
Meliaceae	1
Melastomataceae	1
Marantaceae	1
Mamiellaceae	1
Malvaceae	1
Malpighiaceae	1
Lowiaceae	1
Lonchitidaceae	1
Leucobryaceae	1
Leptosiraceae	1
Klebsormidiaceae	1
Iteaceae	1
Isoetaceae	1
Hypoxidaceae	1
Hypericaceae	1
Hemerocallidaceae	1
Heliconiaceae	1
Hamamelidaceae	1
Haloragaceae	1
Gyrostemonaceae	1
Grossulariaceae	1
Grimmiaceae	1
Goniaceae	1
Geraniaceae	1
Geminigeraceae	1
Garryaceae	1
Eupteleaceae	1
Euphorbiaceae	1
[Erythroyxlaceae]	1
Equisetaceae	1
Encalyptaceae	1
Dryopteridaceae	1
Dolichomastigaceae	1
[Dipsacaceae]	1
Dilleniaceae	1
Dicranaceae	1
Davalliaceae	1
Dasyaceae	1
Cylindrocapsaceae	1
Cyatheaceae	1
Cunoniaceae	1
Cucurbitaceae	1
Cryptomonadaceae	1
Crassulaceae	1
Cornaceae	1
Coriariaceae	1
Conocephalaceae	1
Closteriaceae	1
Chroomonadaceae	1
Chromulinaceae	1
Chordariacea	1
Chlorodendraceae	1
Chenopodiaceae	1
Chaetosphaeridiaceae	1
Chaetosiphonaceae	1
Cephaloziaceae	1
Calycanthaceae	1
Calophyllaceae	1
Calceolariaceae	1
Burseraceae	1
Bryaceae	1
Brachytheciaceae	1
Boryaceae	1
Blechnaceae	1
Blasiaceae	1
Berberidopsidaceae	1
Berberidaceae	1
Bataceae	1
Balanophoraceae	1
Austrobaileyaceae	1
Asteromonadaceae	1
Aquifoliaceae	1
Anemiaceae	1
Alismataceae	1
Acoraceae	1
Acanthaceae	1

## Sheet: 4C_data
Table S2. Distribution of predicted α-hairpinins among plant taxons
Codes	Num_motifs	Clade	Family	Species	Tissue Type
STDO	8	Basal Eudicots	Papaveraceae	Papaver setigerum	flower bud
IORZ	7	Basal Eudicots	Papaveraceae	Papaver rhoeas	flower bud
ACYX	6	Basal Eudicots	Papaveraceae	Papaver rhoeas	leaf
BXAY	6	Monocots/Commelinids	Poaceae	Neurachne minor	shoot
FYUH	6	Core Eudicots/Asterids	Lamiaceae	Lavandula angustifolia	leaf stem flower
GMAM	6	Basal Eudicots	Papaveraceae	Papaver rhoeas	stem
MVTX	6	Basal Eudicots	Papaveraceae	Papaver rhoeas	developing fruit
OFUE	6	Green Algae	Chlamydomonadaceae	Lobochlamys segnis	algal cells
PZIF	6	Green Algae	Scenedesmaceae	Scenedesmus dimorphus	cells grown on 3N-BBM-V media
XDLL	6	Green Algae	Chlamydomonadaceae	Oogamochlamys gigantea	algal cells
BAZF	5	Green Algae	Chaetopeltidaceae	Chaetopeltis orbicularis	algal cells
CCHG	5	Basal Eudicots	Papaveraceae	Argemone mexicana	flower bud
EEJO	5	Green Algae	incertae sedis	Neochloris oleoabundans	cells grown on 3N-BBM-V media
IJMT	5	Green Algae	Aphanochaetaceae	Aphanochaete repens	algal cells
IXLH	5	Leptosporangiate Monilophytes	Polypodiaceae	Polypodium hesperium	young sterile leaves - B type
LBRP	5	Green Algae	Chlamydomonadaceae	Chloromonas reticulata	algal cells
NWWI	5	Leptosporangiate Monilophytes	Lomariopsidaceae	Nephrolepis exaltata	young leaf
PRIQ	5	Green Algae	Pleurastraceae	Chlorococcum oleofaciens	algal cells
SYJM	5	Green Algae	Dunaliellaceae	Dunaliella viridis dumsii	algal cells
TUHA	5	Basal Eudicots	Papaveraceae	Eschscholzia californica	flower bud
WCQU	5	Green Algae	Desmidiaceae	Staurodesmus convergens	algal cells
YRMA	5	Chromista (Algae)	Sargassaceae	Sargassum thunbergii	branches and blades
YXNR	5	Monocots/Commelinids	Poaceae	Triodia aff. bynoei	leaves and buds
BHYC	4	Core Eudicots/Rosids	Linaceae	Linum lewisii	stem apex shoot leaves
BMIF	4	Leptosporangiate Monilophytes	Lindsaeaceae	Aspenium sp.	young leaf
BPKH	4	Monocots/Commelinids	Poaceae	Neurachne annularis	shoot
CUVY	4	Core Eudicots	Molluginaceae	Mollugo nudicaulis	juvenile leaf
DTOA	4	Core Eudicots/Asterids	Maesaceae	Maesa lanceolata
FPYZ	4	Basal Eudicots	Papaveraceae	Papaver somniferum	flower bud
FXHG	4	Green Algae	Dunaliellaceae	Hafniomonas reticulata	algal cells
GEHT	4	Core Eudicots/Rosids	Fabaceae	Gleditsia triacanthos	leaves and young flowers
HWUP	4	Monocots/Commelinids	Arecaceae	Sabal bermudana	leaf shoots
IGUH	4	Mosses	Leucodontaceae	Leucodon julaceus	gametophyte possibly some sporophytic tissue
KKCW	4	Basal Eudicots	Papaveraceae	Papaver somniferum	developing fruit
LAPO	4	Core Eudicots/Rosids	Brassicaceae	Draba oligosperma	fresh young leaves
LJPN	4	Red Algae	Gracilariaceae	Gracilaria blodgettii	branches
MNCB	4	Green Algae	Oocystaceae	Eremosphaera viridis	algal cells
NIGS	4	Core Eudicots/Asterids	Boraginaceae	Heliotropium karwinskyi	mature leaf
PQTO	4	Lycophytes	Lycopodiaceae	Lycopodium deuterodensum	Young leaves and stems
PYDB	4	Red Algae	Halymeniaceae	Grateloupia catenata	branches and blades
PZBH	4	Green Algae	Oltmannsiellopsidaceae	Oltmannsiellopsis viridis	algal cells
QOXT	4	Monocots	Velloziaceae	Xerophyta villosa	young shoots
TMAJ	4	Mosses	Neckeraceae	Neckera douglasii	gametophyte with gametangia
TQKZ	4	Core Eudicots/Asterids	Apiaceae	Angelica archangelica	leaf
UHBY	4	Core Eudicots	Saxifragaceae	Oresitrophe rupifraga	young leaves
UHLI	4	Mosses	Sphagnaceae	Sphagnum recurvum	Mostly sterile stem-tips.
UNBZ	4	Euglenozoa	Euglenacaea	Euglena sp.	cells
UTRE	4	Green Algae	Chlamydomonadaceae	Chloromonas tughillensis	algal cells
UUHD	4	Liverworts	Porellaceae	Porella pinnata	Sterile (seemingly) branches
XDDT	4	Leptosporangiate Monilophytes	Pteridaceae	Argyrochosma nivea	young leaves probably sterile
XHKT	4	Basal Eudicots	Papaveraceae	Sanguinaria canadensis	young shoot and flower buds
XIRK	4	Conifers	Cupressaceae	Athrotaxis cupressoides	leaf
YBML	4	Monocots	Agavaceae	Yucca brevifolia	flower buds
ABEH	3	Core Eudicots/Asterids	Boraginaceae	Heliotropium greggii	mature leaf
AJUW	3	Green Algae	Chlamydomonadaceae	Chloromonas rosae	algal cells
ANON	3	Hornworts	Leiosporocerotaceae	Leiosporoceros dussii	sporophyte
AOUJ	3	Green Algae	Chlamydomonadaceae	Chlamydomonas sp.	algal cells
AXPJ	3	Core Eudicots/Rosids	Linaceae	Linum flavum	stem apex shoot leaves
AZBL	3	Core Eudicots	Petiveriaceae	Petiveria alliacea	young leaves
BFMT	3	Basal Eudicots	Papaveraceae	Argemone mexicana	developing fruit
BMJR	3	Leptosporangiate Monilophytes	Pteridaceae	Adiantum raddianum	leaf
BNTL	3	Core Eudicots/Asterids	Marcgraviaceae	Souroubea exauriculata	leaves
BSVG	3	Magnoliids	Hernandiaceae	Gyrocarpus americanus	young leaves
CHJJ	3	Liverworts	Frullaniaceae	Frullania spp.	gametophyte possibly some sporophytic tissue
CJNT	3	Leptosporangiate Monilophytes	Polypodiaceae	Polypodium glycyrrhiza	leaf (sterile?)
COAQ	3	Core Eudicots/Rosids	Malesherbiaceae	Malesherbia fasciculata	shoot with flowers
CRNC	3	Core Eudicots/Rosids	Limnanthaceae	Limnanthes douglasii	young leaves
DXNY	3	Green Algae	Microthamniaceae	Microthamnion kuetzingianum	algal cells
ETGN	3	Green Algae	Botryococcaceae	Botryococcus braunii	cells grown on 3N-BBM-V media
FIDQ	3	Chromista (Algae)	Alariacea	Undaria pinnatifida	leaves
FNXH	3	Basal Eudicots	Papaveraceae	Papaver setigerum	leaf
GCFE	3	Core Eudicots/Asterids	Verbenaceae	Verbena hastata	shoot roots
GDUD	3	Green Algae	Chlamydomonadaceae	Chloromonas reticulata	algal cells
GDZS	3	Core Eudicots/Asterids	Byblidaceae	Byblis gigantea	leaves and buds
GFUR	3	Green Algae	Chlamydomonadaceae	Chloromonas subdivisa	algal cells
GOWD	3	Mosses	Sphagnaceae	Sphagnum lescurii	gametophyte
GUBD	3	Green Algae	Chlamydomonadaceae	Brachiomonas submarina	algal cells
GYFU	3	Leptosporangiate Monilophytes	Polypodiaceae	Polypodium hesperium	young sterile leaves - A type
HATH	3	Monocots/Commelinids	Poaceae	Aristida stricta	young leaves
IAJW	3	Conifers	Cephalotaxaceae	Amentotaxus argotaenia	leaf
JHCN	3	Core Eudicots/Rosids	Oxalidaceae	Oxalis sp.	leaves and young flowers
KADG	3	Green Algae	Ulotrichaceae	Ignatius tetrasporus	algal cells
KBXS	3	Monocots	Alliaceae	Allium commutatum	leaves
KFAL	3	Core Eudicots/Rosids	Onagraceae	Oenothera rosea	expanding 4th true leaf from seedling
LKKX	3	Core Eudicots	Talinaceae	Talinum sp.	young leaves
LRTN	3	Core Eudicots/Asterids	Ericaceae	Monotropa uniflora	above ground tissue mix
LTZF	3	Monocots	Iridaceae	Sisyrinchium angustifolium
MFEA	3	Core Eudicots/Rosids	Celastraceae	Stackhousia spathulata	young leaves
MYMP	3	Core Eudicots/Rosids	Fabaceae	Astragalus propinquus	leaves
NOKI	3	Leptosporangiate Monilophytes	Lindsaeaceae	Lindsaea linearis	Young fronds and sori
OCTM	3	Core Eudicots/Rosids	Begoniaceae	Begonia sp.	leaves
OMXG	3	Monocots/Commelinids	Poaceae	Eleusine coracana	root unstressed
OODC	3	Core Eudicots/Rosids	Linaceae	Linum bienne	stem apex shoot leaves flowers developing ca..
OQHZ	3	Core Eudicots/Rosids	Quillajaceae	Quillaja saponaria	leaves
OVIJ	3	Conifers	Cupressaceae	Papuacedrus papuana	leaf
OWAS	3	Core Eudicots/Asterids	Rehmnniaceae	Rehmannia glutinosa	leaves
OXGJ	3	Conifers	Cupressaceae	Glyptostrobus pensilis	young shoot
PHOQ	3	Core Eudicots/Asterids	Orobanchaceae	Orobanche fasciculata	stem (vegetative growth)
POOW	3	Glaucophyta (Algae)	Glaucocystaceae	Glaucocystis cf. nostochinearum	algal cells
PZAP	3	Monocots/Commelinids	Poaceae	Eleusine coracana	flower
QLMZ	3	Chromista (Algae)	Scytosiphonaceae	Colpomenia sinuosa	blades
QSKP	3	Core Eudicots/Rosids	Cleomaceae	Polanisia trachysperma	young leaves
QSNJ	3	Conifers	Cupressaceae	Taiwania cryptomerioides	leaves
QYXY	3	Green Algae	Botryococcaceae	Botryococcus terribilis	algal cells
RAPY	3	Chromista (Algae)	Laminariaceae	Saccharina sculpera	blades
RXRQ	3	Hornworts	Notothyladaceae	Phaeoceros carolinianus	sporophyte
SDPC	3	Green Algae	Oedogoniaceae	Oedogonium foveolatum	algal cells
SVVG	3	Core Eudicots/Rosids	Fagaceae	Fagus sylvatica
THHD	3	Core Eudicots/Rosids	Elaeocarpaceae	Elaeocarpus sylvestris
TJMB	3	Core Eudicots/Rosids	Fabaceae	Glycine soja	CB root + NaHCO3
TSBQ	3	Green Algae	Chlamydomonadaceae	Chlamydomonas sp.	algal cells
TXMP	3	Core Eudicots/Rosids	Linaceae	Linum strictum	stem apex shoot leaves flowers developing c...
TZJQ	3	Dinophyceae	Prorocentraceae	Prorocentrum micans	cells
UCRN	3	Hornworts	Dendrocerotaceae	Megaceros flagellaris	gametophyte
UEVI	3	Conifers	Cupressaceae	Fokienia hodginsii	leaf
UGJI	3	Core Eudicots/Asterids	Solanaceae	Lycopersicon cheesmanii	leaves
URDJ	3	Basalmost angiosperms	Amborellaceae	Amborella trichopoda	leaves
UXCS	3	Eusporangiate Monilophytes	Marattiaceae	Marattia sp.	leaf
VIAU	3	Green Algae	Carteriaceae	Carteria crucifera	algal cells
VNAL	3	Red Algae	Gracilariaceae	Gracilaria vermiculophylla	branches
VNMY	3	Core Eudicots/Rosids	Phyllanthaceae	Bischofia javanica	young leaves
VXKB	3	Core Eudicots/Asterids	Convolvulaceae	Ipomoea purpurea	leaf stem flower
WCZB	3	Hornworts	Notothyladaceae	Phaeoceros carolinianus	gametophyte
WGET	3	Core Eudicots	Amaranthaceae	Kochia scoparia	stem and leaves
WTDE	3	Monocots	Xanthorrhoeaceae	Johnsonia pubescens	flowers
WWKL	3	Core Eudicots/Rosids	Tapisciaceae	Tapiscia sinensis	young shoot
WXRI	3	Green Algae	Prasiolaceae	Stichococcus bacillaris	algal cells
WYAJ	3	Conifers	Cephalotaxaceae	Cephalotaxus harringtonia	branch apex including needles
XMVD	3	Basal Eudicots	Papaveraceae	Chelidonium majus	leaf
XQWC	3	Magnoliids	Magnoliaceae	Michelia maudiae	young leaves
XXHP	3	Leptosporangiate Monilophytes	Cystopteridaceae	Cystopteris fragilis	fronds
YFZK	3	Conifers	Sciadopityaceae	Sciadopitys verticillata	young shoot
YOWV	3	Leptosporangiate Monilophytes	Cystopteridaceae	Cystopteris protrusa	sterile leaves slightly older
ZDOF	3	Green Algae	Microthamniaceae	Microthamnion kuetzingianum	algal cells
ZRIN	3	Core Eudicots/Asterids	Pedaliaceae	Uncarina grandidieri	leaves young flowers
ACWS	2	Conifers	Araucariaceae	Agathis macrophylla	Young Leaf
AKRH	2	Core Eudicots/Rosids	Fabaceae	Glycine soja	DB root + NaHCO3
ALVQ	2	Eusporangiate Monilophytes	Psilotaceae	Tmesipteris parva	Young fronds
APTP	2	Chromista (Algae)	Ishigeaceae	Ishige okamurae	branches
ATYL	2	Core Eudicots/Asterids	Lamiaceae	Scutellaria montana	young shoot
AUDE	2	Conifers	Cupressaceae	Widdringtonia cedarbergensis	young leaf
AWJM	2	Core Eudicots/Rosids	Thymelaeaceae	Edgeworthia papyrifera	flower buds
BAHE	2	Core Eudicots/Asterids	Lamiaceae	Solenostemon scutellarioides	leaves stem flowers
BJKT	2	Core Eudicots	Aizoaceae	Delosperma echinatum	leaves and young flowers
BSNI	2	Hornworts	Anthoceroceae	Anthoceros agrestis
BTTS	2	Conifers	Taxaceae	Austrotaxus spicata
BXBF	2	Core Eudicots/Rosids	Brassicaceae	Draba sachalinensis	fresh young leaves
BZSH	2	Green Algae	Golenkiniaceae	Golenkinia longispicula	algal cells
CAQZ	2	Core Eudicots/Asterids	Caprifoliaceae s. l.	Symphoricarpos sp.	shoot with flowers
CHTD	2	Core Eudicots/Rosids	Onagraceae	Oenothera grandis	expanding 4th true leaf from seedling
CKXF	2	Red Algae	Phyllophoraceae	Ahnfeltiopsis flabelliformis	branches and blades
CSUV	2	Core Eudicots/Rosids	Brassicaceae	Cochlearia officinalis
CVEG	2	Leptosporangiate Monilophytes	Salviniaceae	Azolla cf. caroliniana	sterile plants (leaves)
DDEV	2	Magnoliids	Canellaceae	Canella winterana	young leaves
DFDS	2	Green Algae	Desmidiaceae	Desmidium aptogonum	algal cells
DFHO	2	Eusporangiate Monilophytes	Marattiaceae	Danaea nodosa	vegetative
DYFF	2	Core Eudicots/Asterids	Lamiaceae	Pycnanthemum tenuifolium	leaves
DZRA	2	Core Eudicots	Nyctaginaceae	Mirabilis jalapa	mature leaf
ECTD	2	Core Eudicots/Asterids	Gentianaceae	Gentiana acaulis	leaves and flower buds
EEAQ	2	Eusporangiate Monilophytes	Ophioglossaceae	Sceptridium dissectum	sterile leaf
EJBY	2	Core Eudicots/Asterids	Scrophulariaceae	Anticharis glandulosa	mature leaf
EMAL	2	Core Eudicots/Asterids	Boraginaceae	Ehretia acuminata	leaves
EMBR	2	Core Eudicots/Asterids	Convolvulaceae	Ipomoea pubescens	leaf
ENCD	2	Core Eudicots	Amaranthaceae	Alternanthera brasiliana	juvenile leaf
ESYX	2	Conifers	Cupressaceae	Cunninghamia lanceolata	branch apex incl. needles
FAJB	2	Hornworts	Notothyladaceae	Paraphymatoceros hallii	gametophyte
FAMO	2	Core Eudicots/Asterids	Orobanchaceae	Conopholis americana	flower buds
FGRF	2	Monocots	Asparagaceae	Asparagus densiflorus	shoots with cladode and flower primordia
FONV	2	Core Eudicots/Rosids	Melianthaceae	Greyia sutherlandii	leaves
FPLR	2	Core Eudicots/Rosids	Fabaceae	Glycine soja	EB root + NaHCO3
FRPM	2	Conifers	Cupressaceae	Calocedrus decurrens	leaves
FSQE	2	Chromista (Algae)	Desmarestiaceae	Desmarestia viridis	branches and blades
FUMQ	2	Core Eudicots/Asterids	Lamiaceae	Nepeta cataria	leaf
FZQN	2	Core Eudicots	Caryophyllaceae	Silene latifolia	flowers leaves stem
GCYL	2	Core Eudicots	Portulacaceae	Portulaca suffrutescens	mature leaf
GHLP	2	Core Eudicots/Asterids	Solanaceae	Solanum dulcamara	shoot
GIOY	2	Core Eudicots/Asterids	Argophyllaceae	Corokia cotoneaster	leaves veg buds
GRKU	2	Mosses	Pottiaceae	Syntrichia princeps	gametophyte
GTHK	2	Gnetales	Gnetaceae	Gnetum montanum	leaves
GTSV	2	Core Eudicots/Rosids	Brassicaceae	Draba hispida	fresh young leaves
GYBH	2	Green Algae	Codiaceae	Codium fragile	algal cells
HABV	2	Core Eudicots/Rosids	Brassicaceae	Draba aizoides	fresh young leaves
HBHB	2	Core Eudicots/Rosids	Sapindaceae	Aesculus pavia	very young lvs; possibly some v. young inflorescen
HEGQ	2	Leptosporangiate Monilophytes	Cystopteridaceae	Gymnocarpium dryopteris	young sterile leaves
HFIK	2	Chromista (Algae)	Sargassaceae	Sargassum vachellianum	branches and blades
HKZW	2	Green Algae	Mesotaeniaceae	Mesotaenium caldariorum	algal cells
HNCF	2	Core Eudicots/Rosids	Linaceae	Linum hirsutum	stem apex shoot leaves
HOKG	2	Monocots	Ruscaceae	Nolina atopocarpa	young leaves and flower buds
HURS	2	Core Eudicots	Molluginaceae	Mollugo pentaphylla	mature leaf
HYZL	2	Core Eudicots/Rosids	Akaniaceae	Akania lucens
ICNN	2	Monocots	Agavaceae	Yucca filamentosa	leaf shoots
IRBN	2	Liverworts	Scapaniaceae	Scapania nemorosa	gametophyte possibly some sporophytic tissue
IRYH	2	Green Algae	Chlamydomonadaceae	Heterochlamydomonas inaequalis	algal cells
ISGT	2	Green Algae	Chaetophoraceae	Uronema sp.	algal cells
IWMW	2	Basal Eudicots	Buxaceae	Buxus sempervirens	green branch with attached leaves
JAFJ	2	Core Eudicots	Nyctaginaceae	Bougainvillea spectabilis	leaves
JBLI	2	Leptosporangiate Monilophytes	Elaphoglossaceae	Bolbitis repanda	leaf
JCMU	2	Core Eudicots/Asterids	Lentibulariaceae	Pinguicula caudata	leaf
JIWJ	2	Green Algae	Ulotrichaceae	Acrosiphonia sp.	algal cells
JKKI	2	Green Algae	Chlamydomonadaceae	Lobomonas rostrata	algal cells
JMJV	2	Core Eudicots/Rosids	Onagraceae	Oenothera gaura	expanding 4th true leaf from seedling
JMUI	2	Green Algae	Chaetophoraceae	Stigeoclonium helveticum	algal cells
JPDJ	2	Core Eudicots/Asterids	Symplocaceae	Symplocos tinctoria	young leaves
KPTE	2	Core Eudicots/Rosids	Bixaceae	Bixa orellana	young leaves
KRJP	2	Magnoliids	Monimiaceae	Peumus boldus	leaves
KUXM	2	Lycophytes	Selaginellaceae	Selaginella selaginoides	tips of shoots
LDRY	2	Chromista (Algae)	Sargassaceae	Sargassum fusiforme	branches and blades
LHDP	2	Core Eudicots/Rosids	Onagraceae	Oenothera gaura	young true leaves from seedlings
LJQF	2	Core Eudicots/Rosids	Brassicaceae	Draba ossetica	fresh young leaves
LMXP	2	Core Eudicots/Asterids	Asteraceae	Flaveria brownii	juvenile leaf
LPGY	2	Core Eudicots/Rosids	Violaceae	Viola tricolor	young leaves some floral buds
LQUX	2	Core Eudicots/Rosids	Fabaceae	Glycine soja	FB root + NaHCO3
MIXZ	2	Conifers	Araucariaceae	Agathis robusta	Leaf
MMKU	2	Green Algae	Nephroselmidaceae	Nephroselmis olivacea	algal cells
MULF	2	Green Algae	Chlamydomonadaceae	Chlamydomonas bilatus	algal cells
MVSE	2	Core Eudicots/Asterids	Griseliniaceae	Griselinia littoralis	leaves
MWYQ	2	Monocots	Smilacaceae	Smilax bona-nox	young leaf and tendril shoots
NBYP	2	Green Algae	Mesotaeniaceae	Mesotaenium kramstae	algal cells
NHAG	2	Core Eudicots/Asterids	Convolvulaceae	Ipomoea nil	leaf
NIJU	2	Core Eudicots/Rosids	Heteropyxidaceae	Heteropyxis natalensis	leaves
NKXU	2	Green Algae	Trebouxiaceae	Trebouxia arboricola	algal cells
NLOM	2	Green Algae	Hydrodictyaceae	Pediastrum duplex CCAC 0012	algal cells
NMGG	2	Basal Eudicots	Fumariaceae	Hypecoum procumbens
NNOK	2	Monocots/Commelinids	Poaceae	Neurachne tenuifolia
NQYP	2	Green Algae	Chaetophoraceae	Pirula salina	algal cells
NXOH	2	Core Eudicots/Rosids	Fabaceae	Apios americana	young shoot and tuber
OCWZ	2	Monocots	Dioscoreaceae	Dioscorea villosa	flower floral buds leaves and stem
OCZL	2	Leptosporangiate Monilophytes	Diplaziopsidaceae	Homalosorus pycnocarpos	sterile leaves (maybe a few sporangia)
OJCW	2	Core Eudicots/Asterids	Primulaceae	Maesa lanceolata	leaves
OOSO	2	Monocots	Melanthiaceae	Helonias bullata	shoot emerging from bulb
OQBM	2	Core Eudicots/Asterids	Convolvulaceae	Ipomoea indica	leaf
ORKS	2	Mosses	Bartramiaceae	Philonotis fontana	gametophyte
OSIP	2	Core Eudicots/Rosids	Clusiaceae	Garcinia livingstonei	leaves
OSMU	2	Core Eudicots/Asterids	Solanaceae	Lycium sp.	leaf stem flower
OTAN	2	Core Eudicots/Asterids	Hydrangeaceae	Deutzia scabra	young leaves flower buds
OYLU	2	Monocots/Commelinids	Zingiberaceae	Curcuma longa	young leaves
PBUU	2	Leptosporangiate Monilophytes	Lygodiaceae	Lygodium japonicum	mix of fertile and sterile leaf tissue
PCNH	2	Core Eudicots/Asterids	Rubiaceae	Psychotria marginata	Leaf and flower buds
PFSA	2	Core Eudicots/Rosids	Fabaceae	Glycine soja	BB root + NaHCO3
PHCE	2	Core Eudicots/Asterids	Lamiaceae	Prunella vulgaris	leaf
PIVW	2	Leptosporangiate Monilophytes	Pteridaceae	Ceratopteris thalictroides	young leaf
PLBZ	2	Monocots	Agavaceae	Chlorogalum pomeridianum	leaf shoots
PPPZ	2	Core Eudicots/Asterids	Ericaceae	Rhododendron scopulorum	leaves
PVGM	2	Core Eudicots/Asterids	Oncothecaceae	Oncotheca balansae
QHBI	2	Conifers	Podocarpaceae	Falcatifolium taxoides
QIKZ	2	Core Eudicots/Asterids	Griseliniaceae	Griselinia racemosa
QJYX	2	Green Algae	Oltmannsiellopsidaceae	Oltmannsiellopsis viridis	algal cells
QSLH	2	Core Eudicots/Asterids	Convolvulaceae	Ipomoea hederacea	leaf
RCBT	2	Mosses	Sphagnaceae	Sphagnum palustre	Mostly sterile stem-tips.
RFMZ	2	Leptosporangiate Monilophytes	Osmundaceae	Osmundastrum cinnamomeum	frond
RGMN	2	Core Eudicots/Asterids	Boraginaceae	Heliotropium calcicola	mature leaf
RIDD	2	Core Eudicots/Rosids	Fabaceae	Glycine soja	AB root + NaHCO3
RKFX	2	Core Eudicots/Rosids	Fabaceae	Cercis canadensis	leaves and young flowers
RMVB	2	Monocots/Commelinids	Poaceae	Avena fatua	young shoot
ROEI	2	Monocots/Commelinids	Poaceae	Cymbopogon nardus	shoot (no flower)
RQFE	2	Green Algae	Desmidiaceae	Cosmocladium cf. constrictum	algal cells
RTNA	2	Core Eudicots/Asterids	Lamiaceae	Oxera pulchella
RTTY	2	Core Eudicots/Rosids	Salvadoraceae	Salvadora sp.	leaf shoots
RUUB	2	Core Eudicots	Physenaceae	Physena madagascariensis	leaves
RXEN	2	Core Eudicots	Caryophyllaceae	Polycarpaea repens	green leaves and shoots
RYJX	2	Green Algae	Volvocaceae	Pandorina morum	algal cells
SBZH	2	Core Eudicots/Asterids	Pennatiaceae	Pennantia corymbosa	leaves
TFDQ	2	Liverworts	Monocleaceae	Monoclea gottschei	Whole Plant
TTRG	2	Core Eudicots/Rosids	Fabaceae	Lupinus angustifolius	leaves
TVSH	2	Core Eudicots/Rosids	Fabaceae	Bituminaria bituminosa	leaves and buds
TWUW	2	Hornworts	Anthoceroceae	Anthoceros agrestis
TZNS	2	Monocots/Commelinids	Cannaceae	Canna sp.	young leaves
UASK	2	Core Eudicots/Rosids	Onagraceae	Oenothera speciosa	expanding 4th true leaf from seedling
UBLN	2	Core Eudicots/Asterids	Asteraceae	Xanthium strumarium	leaves and stems
UGNK	2	Eusporangiate Monilophytes	Marattiaceae	Marattia attenuata	young leaf
UJTT	2	Leptosporangiate Monilophytes	Pteridaceae	Pityrogramma trifoliata	leaf (perhaps with some developing sporangia)
UMUL	2	Core Eudicots/Asterids	Paulowniaceae	Paulownia fargesii	leaves
UQCB	2	Core Eudicots	Portulacaceae	Portulaca molokiniensis	mature leaf
URCP	2	Leptosporangiate Monilophytes	Athyriaceae	Athyrium filix-femina	young leaf
URZI	2	Core Eudicots/Asterids	Orobanchaceae	Epifagus virginiana	above ground tissues
UYFR	2	Red Algae	Rhodomelaceae	Symphyocladia latiuscula	branches and blades
VFIV	2	Green Algae	Chaetophoraceae	Fritschiella tuberosa	algal cells
VIBO	2	Leptosporangiate Monilophytes	Osmundaceae	Osmunda javanica	mature leaves
VJDZ	2	Green Algae	Botryococcaceae	Botryococcus sudeticus	algal cells
VKOE	2	Core Eudicots	Amaranthaceae	Aerva lanata	mature leaf
VQBJ	2	Green Algae	Coleochaetaceae	Coleochaete scutata	clonal axenic culture vegetative
VQYB	2	Monocots/Commelinids	Poaceae	Neurachne lanigera	shoot
VRGZ	2	Chromista (Algae)	Scytosiphonacea	Petalonia fascia	leaves
VSRH	2	Conifers	Pinaceae	Abies lasiocarpa	leaf
VUSY	2	Core Eudicots/Asterids	[Nyssaceae]	Nyssa ogeche	young leaves
WAFT	2	Lycophytes	Lycopodiaceae	Diphasiastrum digitatum	sterile leaves/branches
WAXR	2	Core Eudicots/Rosids	Anacardiaceae	Litchi chinensis	young leaves
WCLG	2	Leptosporangiate Monilophytes	Pteridaceae	Adiantum aleuticum	young sterile leaves
WCOR	2	Monocots/Commelinids	Poaceae	Thyridolepis multiculmis	shoot
WDCW	2	Green Algae	Mesotaeniaceae	Mesotaenium endlicherianum	algal cells
WEEQ	2	Hornworts	Notothyladaceae	Phaeoceros carolinianus	gametophyte
WGTU	2	Leptosporangiate Monilophytes	Hypodematiaceae	Leucostegia immersa	just unfurling leaf plus young leaf
WIGA	2	Magnoliids	Lauraceae	Persea borbonia	young leaves and shoots
WNGH	2	Mosses	Aulacomniaceae	Aulacomnium heterostichum	Mostly sterile stem-tips.
WPUV	2	Core Eudicots/Rosids	Onagraceae	Oenothera grandis	expanding 4th true leaf from seedling
WPYJ	2	Magnoliids	Frankeniaceae	Frankenia laevis
WQML	2	Leptosporangiate Monilophytes	Pteridaceae	Cryptogramma acrostichoides	Mix of sterile and young fertile leaves.
WRPP	2	Core Eudicots/Asterids	Sapotaceae	Synsepalum dulcificum	vegetative shoots and flower buds
WRSL	2	Green Algae	Volvocaceae	Volvox aureus	algal cells
WSYE	2	Core Eudicots/Asterids	Asteraceae	Conyza canadensis	glyphosate suseptible
WTJG	2	Eusporangiate Monilophytes	Ophioglossaceae	Ophioglossum petiolatum	leaves stalk sporangia
WVMY	2	Core Eudicots/Asterids	Polemoniaceae	Phlox drummondii
XBKS	2	Monocots/Commelinids	Poaceae	Thyridolepis mitchelliana	shoot
XFJG	2	Monocots	Asparagaceae	Maianthemum canadense	flowers stems leaves
XMQO	2	Basal Eudicots	Gunneraceae	Gunnera manicata	young leaves
XONJ	2	Core Eudicots/Asterids	[Nyssaceae]	Camptotheca acuminata	young leaves
XSZI	2	Magnoliids	Piperaceae	Peperomia fraseri	flowers stem leaves
XTON	2	Green Algae	Hydrodictyaceae	Pediastrum duplex CCAC 0147	algal cells
XTZO	2	Conifers	Araucariaceae	Araucaria rulei
XUAB	2	Monocots/Commelinids	Poaceae	Paraneurachne muelleri
XZPP	2	Core Eudicots/Rosids	Onagraceae	Oenothera speciosa	expanding 4th true leaf from seedling
YEPO	2	Mosses	Funariaceae	Physcomitrium sp.	gametophyte possibly some sporophytic tissue
YIXP	2	Leptosporangiate Monilophytes	Lindsaeaceae	Lindsaea microphylla	Young fronds and sori
YPIC	2	Monocots/Commelinids	Poaceae	Microstegium vimineum	leaves and stems
YSRZ	2	Core Eudicots/Asterids	Fouquieriaceae	Fouquieria macdougalii	young leaves
YZRI	2	Magnoliids	Annonaceae	Annona muricata	leaves
ZENX	2	Monocots/Commelinids	Poaceae	Neurachne alopecuroidea	shoot
ZFRE	2	Hornworts	Notothyladaceae	Phaeoceros carolinianus	sporophyte
ZHMB	2	Core Eudicots/Rosids	Krameriaceae	Krameria lanceolata	young leaves flower buds
ZIVZ	2	Green Algae	Phacotaceae	Phacotus lenticularis	algal cells
ZKPF	2	Monocots	Amaryllidaceae	Traubia modesta	sepals
ZLQE	2	Green Algae	Haematococcaceae	Stephanosphaera pluvialis	algal cells
ZQWM	2	Conifers	Podocarpaceae	Lagarostrobos franklinii	young end shoots
ZQYU	2	Leptosporangiate Monilophytes	Polypodiaceae	Phlebodium pseudoaureum	leaf
ZTHV	2	Mosses	Polytrichaceae	Atrichum angustatum	Mostly sterile stem-tips.
ZUQW	2	Core Eudicots/Rosids	Fabaceae	Glycine soja	root
ZVFS	2	Core Eudicots/Asterids	Orobanchaceae	Lindenbergia philippensis	leaves
ZXJO	2	Leptosporangiate Monilophytes	Pteridaceae	Parahemionitis cordata	leaf
ZYAX	2	Conifers	Taxaceae	Taxus cuspidata	branch apex including needles
ZZEI	2	Lycophytes	Huperziaceae	Phylloglossum drummondii	Vegetative
ABIJ	1	Lycophytes	Selaginellaceae	Selaginella lepidophylla	Young fronds
ABSS	1	Magnoliids	Lauraceae	Sassafras albidum	young leaves
ADHK	1	Core Eudicots/Asterids	Diapensiaceae	Galax urceolata	leaves - diploid
AEPI	1	Core Eudicots/Rosids	Linaceae	Linum leonii	stem apex shoot leaves
AEXY	1	Liverworts	Blasiaceae	Blasia sp.	whole plant
AFLV	1	Monocots	Melanthiaceae	Xerophyllum asphodeloides	vegetative shoot
AIGO	1	Conifers	Cupressaceae	Chamaecyparis lawsoniana	leaf
AIOU	1	Core Eudicots/Asterids	Solanaceae	Brugmansia sanguinea	young shoot
AJAU	1	Green Algae	Chaetophoraceae	Helicodictyon planctonicum	algal cells
AJFN	1	Core Eudicots/Asterids	Myodocarpaceae	Myodocarpus sp.
AKCR	1	Green Algae	Chlorellaceae	Parachlorella kessleri	algal cells
AQFM	1	Conifers	Pinaceae	Pseudolarix amabilis
AQXA	1	Core Eudicots/Rosids	Onagraceae	Oenothera laciniata	expanding 4th true leaf from seedling
ASZK	1	Chromista (Algae)	Chordariacea	Punctaria latifolia	leaves
AVJK	1	Core Eudicots/Asterids	Ericaceae	Cavendishia cuatrecasasii	vegetative shoots and flower buds
AWQB	1	Conifers	Pinaceae	Picea engelmannii	leaf
AXAF	1	Core Eudicots/Rosids	Cucurbitaceae	Thladiantha villosula	leaves
BAKF	1	Chromista (Algae)	Cryptomonadaceae	Cryptomonas curvata	algal cells
BBBA	1	Core Eudicots/Rosids	Vitaceae	Tetrastigma obtectum	leaves
BBDD	1	Conifers	Podocarpaceae	Lepidothamnus sp.	young shoot
BCGB	1	Magnoliids	Lauraceae	Cinnamomum camphora	leaves
BDJQ	1	Monocots/Commelinids	Zingiberaceae	Zingiber officinale	young leaves
BEGM	1	Eusporangiate Monilophytes	Ophioglossaceae	Botrypus virginianus	Young sterile leaf tissue
BERS	1	Core Eudicots	Aizoaceae	Zaleya pentandra	mature leaf
BFIK	1	Green Algae	Klebsormidiaceae	Entransia fimbriata	algal cells
BFJL	1	Core Eudicots/Asterids	Cornaceae	Cornus florida	leaves
BGXB	1	Mosses	Mielichhoferiaceae	Plagiomnium insigne	gametophyte
BKQU	1	Core Eudicots	Phytolaccaceae	Phytolacca americana	leaves and young flowers
BMRX	1	Basal Eudicots	Papaveraceae	Papaver somniferum	leaf
BMSE	1	Core Eudicots/Asterids	Asteraceae	Senecio rowleyanus	shoot (no flower)
BNDE	1	Core Eudicots/Rosids	Hypericaceae	Hypericum perforatum	shoot (young leaves floral buds)
BOLZ	1	Core Eudicots/Asterids	Solanaceae	Atropa belladonna	branch with developing fruit
BPSG	1	Mosses	Scouleriaceae	Scouleria aquatica	gametophyte (possibly small number of capsules)
BRUD	1	Monocots/Commelinids	Typhaceae	Typha latifolia	leaf and rhizome shoots
BSEY	1	Core Eudicots	Santalaceae	Daenikera sp.
BTZX	1	Core Eudicots/Asterids	Hydrangeaceae	Philadelphus inodorus	young leaves
BUWV	1	Conifers	Cupressaceae	Platycladus orientalis	leaves
BYQM	1	Monocots	Posidoniaceae	Posidonia australis	meristem and fruits
BZMI	1	Core Eudicots	Molluginaceae	Mollugo spp.	juvenile leaf
CAPN	1	Eusporangiate Monilophytes	Equisetaceae	Equisetum diffusum	developing shoots
CBAE	1	Lycophytes	Huperziaceae	Huperzia myrsinites	Young Leaf
CBNG	1	Green Algae	Borodinellaceae	Planophila laetevirens	algal cells
CGGO	1	Core Eudicots	Plumbaginaceae	Plumbago auriculata
CMCY	1	Monocots	Agavaceae	Hesperaloe parviflora	leaf shoots
CMEQ	1	Mosses	Orthotrichaceae	Orthotrichum lyellii	gametophyte
CMFF	1	Core Eudicots/Rosids	Fabaceae	Lupinus polyphyllus	high alkaloid – leaves and young flowers
CNTZ	1	Monocots	Orchidaceae	Oncidium sphacelatum	whole plant with flowers
CPLT	1	Core Eudicots	Portulacaceae	Portulaca grandiflora	mature leaf
CQPW	1	Leptosporangiate Monilophytes	Anemiaceae	Anemia tomentosa	sterile leaf
CQQP	1	Green Algae	Ulvaceae	Ochlochaete sp.	algal cells
CSWE	1	Core Eudicots/Asterids	Boraginaceae	Heliotropium texanum	mature leaf
CUTE	1	Core Eudicots	Amaranthaceae	Blutaparon vermiculare	mature leaf
CVDF	1	Core Eudicots	Simmondsiaceae	Simmondsia chinensis
CWLL	1	Core Eudicots/Asterids	Schlegeliaceae	Schlegelia parasitica	young leaves
CWYJ	1	Core Eudicots/Asterids	Apiaceae	Heracleum lanatum	flowers stem young leaves
DAYQ	1	Core Eudicots	Saxifragaceae	Mitella pentandra
DCCI	1	Core Eudicots/Asterids	Calceolariaceae	Calceolaria pinifolia	leaves
DCDT	1	Leptosporangiate Monilophytes	Pteridaceae	Gaga arizonica	sterile leaves some very young
DDRL	1	Core Eudicots/Asterids	Asteraceae	Tragopogon dubius
DFYF	1	Core Eudicots/Asterids	Aquifoliaceae	Ilex sp.	young leaves
DGNP	1	Core Eudicots/Rosids	Cannabaceae	Cannabis sativa	core var. A
DGXS	1	Monocots	Pandanaceae	Freycinetia multiflora	young shoot
DIHD	1	Core Eudicots/Asterids	Boraginaceae	Heliotropium tenellum	juvenile leaf
DPFW	1	Monocots	Amaryllidaceae	Zephyranthes treatiae	leaves and flower buds
DRFX	1	Green Algae	Closteriaceae	Closterium lunula	algal cells
DRGY	1	Green Algae	Chaetosphaeridiaceae	Chaetosphaeridium globosum	clonal axenic culture vegetative
DRIL	1	Core Eudicots	Crassulaceae	Kalanchoe crenato-diagremontiana	young leaves
DSXO	1	Conifers	Cupressaceae	Cryptomeria japonica	branch apex including needles and cones
DWZT	1	Monocots	Alismataceae	Sagittaria latifolia	leaf shoots and flower buds
DXQW	1	Core Eudicots/Rosids	Juglandaceae	Juglans nigra	leaves
DZLN	1	Core Eudicots/Rosids	Onagraceae	Oenothera picensis	expanding 4th true leaf from seedling
DZPJ	1	Green Algae	Cylindrocapsaceae	Cylindrocapsa geminella	algal cells
DZTK	1	Core Eudicots/Rosids	Bataceae	Batis maritima	leaves
EAAA	1	Core Eudicots/Asterids	Lamiaceae	Marrubium vulgare	leaf
EBWI	1	Chromista (Algae)	Chromulinaceae	Ochromonas sp.	algal cells
EDEQ	1	Core Eudicots/Asterids	Apocynaceae	Wrightia natalensis	leaf
EEMJ	1	Mosses	Thuidiaceae	Thuidium delicatulum	gametophyte possibly some sporophytic tissue
EFMS	1	Conifers	Taxaceae	Torreya taxifolia	young shoots
EHNF	1	Basal Eudicots	Dilleniaceae	Dillenia indica	leaves
EIGQ	1	Core Eudicots/Asterids	Boraginaceae	Heliotropium calcicola	juvenile leaf
EITK	1	Core Eudicots/Asterids	Araliaceae	Hedera helix	aerial root
EMJJ	1	Monocots	Boryaceae	Borya sphaerocephala	leaves and buds
EPRK	1	Basal Eudicots	Papaveraceae	Papaver setigerum	developing fruit
EQYT	1	Core Eudicots/Rosids	Onagraceae	Oenothera berlandieri	expanding young leaf
ERIA	1	Core Eudicots	Saxifragaceae	Heuchera sanguinea	young leaves
ERWT	1	Core Eudicots/Asterids	Convolvulaceae	Ipomoea coccinea	leaf
ETCJ	1	Conifers	Cupressaceae	Pilgerodendron uviferum	leaves
EZZT	1	Core Eudicots/Rosids	Passifloraceae	Passiflora edulis	young leaves
FALI	1	Magnoliids	Calycanthaceae	Calycanthus floridus	leaves
FCCA	1	Core Eudicots/Rosids	Burseraceae	Boswellia sacra	leaves
FCHS	1	Leptosporangiate Monilophytes	Athyriaceae	Deparia lobato-crenata	fertile leaf
FDBS	1	Core Eudicots/Rosids	Onagraceae	Oenothera biennis	young true leaves from seedlings
FEDW	1	Core Eudicots/Rosids	Onagraceae	Chamerion angustifolium	leaf stem flowers
FIKG	1	Chromista (Algae)	Sargassaceae	Sargassum henslowianum	branches and blades
FMVB	1	Green Algae	Chlorodendraceae	Scherffelia dubia	algal cells
FOMH	1	Chromista (Algae)	Sargassaceae	Sargassum integerrimum	branches and blades
FOYQ	1	Green Algae	Microsporaceae	Microspora cf. tumidula	algal cells
FQGQ	1	Leptosporangiate Monilophytes	Dryopteridaceae	Polystichum acrostichoides	Mix of sterile and young fertile leaves.
FUPX	1	Core Eudicots/Asterids	Asteraceae	Tragopogon pratensis	young leaves
FVXD	1	Core Eudicots	Amaranthaceae	Beta maritima	leaves
FWCQ	1	Core Eudicots/Rosids	Clusiaceae	Garcinia oblongifolia	young leaves
FXGI	1	Core Eudicots/Asterids	Stylidiaceae	Stylidium adnatum
FXJC	1	Core Eudicots/Rosids	Onagraceae	Oenothera rosea	young true leaves from seedlings
FZJL	1	Basalmost angiosperms	Austrobaileyaceae	Austrobaileya scandens	young shoot
GANB	1	Leptosporangiate Monilophytes	Cyatheaceae	Cyathea (Alsophila) spinulosa	leaves
GAON	1	Lycophytes	Lycopodiaceae	Huperzia squarrosa	developing shoots
GBCQ	1	Core Eudicots	Amaranthaceae	Aerva persica	juvenile leaf
GBGW	1	Core Eudicots/Rosids	Onagraceae	Oenothera speciosa	expanding 4th true leaf from seedling
GGWH	1	Green Algae	Desmidiaceae	Onychonema laeve	algal cells
GIPR	1	Core Eudicots/Asterids	Garryaceae	Aucuba japonica	young leaves and flowers
GJIY	1	Green Algae	Neochloridaceae	Neochloris sp.	algal cells
GJPF	1	Monocots	Alliaceae	Allium sativum
GJTI	1	Conifers	Cephalotaxaceae	Cephalotaxus harringtonia	leaves
GKCZ	1	Conifers	Cupressaceae	Diselma archeri	leaf
GLVK	1	Core Eudicots/Rosids	Salicaceae	Salix eriocephala	shoot
GNRI	1	Core Eudicots/Asterids	Plantaginaceae	Digitalis purpurea
GOQJ	1	Basal Eudicots	Papaveraceae	Argemone mexicana	stem
GQAV	1	Core Eudicots	Nyctaginaceae	Mirabilis jalapa	juvenile leaf
GRFT	1	Core Eudicots/Asterids	Scrophulariaceae	Buddleja sp.	shoot with flowers
GUMF	1	Core Eudicots/Asterids	Asteraceae	Anthemis tinctoria	leaf
GYRP	1	Green Algae	Desmidiaceae	Euastrum affine	algal cells
HAEU	1	Basal Eudicots	Berberidopsidaceae	Berberidopsis beckleri	leaves
HDWF	1	Core Eudicots/Rosids	Melianthaceae	Francoa appendiculata	leaves
HELY	1	Core Eudicots/Rosids	Cleomaceae	Cleome violacea	leaves
HIDG	1	Green Algae	Desmidiaceae	Cosmarium broomei	clonal axenic culture vegetative
HILW	1	Conifers	Podocarpaceae	Acmopyle pancheri
HJMP	1	Core Eudicots/Rosids	Fabaceae	Astragalus membranaceus	shoot (no flower) and root
HNDZ	1	Leptosporangiate Monilophytes	Cystopteridaceae	Cystopteris utahensis	Mostly sterile leaf tissue; possibly some fertile.
HQRJ	1	Core Eudicots	Hamamelidaceae	Loropetalum chinense	leaves
HRUR	1	Core Eudicots/Asterids	Lentibulariaceae	Utricularia sp.	leaves
HUGU	1	Core Eudicots	Nyctaginaceae	Boerhavia burbidgeana	mature leaf
HUSX	1	Core Eudicots/Asterids	Roridulaceae	Roridula gorgonias	leaves
HVBQ	1	Mosses	Tetraphidaceae	Tetraphis pellucida	gametophyte mainly gemma-cup-shoots whole shoot/
HXCD	1	Core Eudicots/Asterids	Asteraceae	Flaveria vaginata	juvenile leaf
IADP	1	Monocots/Commelinids	Poaceae	Deschampsia cespitosa	leaves
IAYV	1	Chromista (Algae)	Pyrenomonadaceae	Rhodomonas sp.	algal cells
ICUS	1	Core Eudicots/Rosids	Onagraceae	Oenothera laciniata	young true leaves from seedlings
IFCJ	1	Magnoliids	Canellaceae	Canella winterana	young leaves
IFLI	1	Conifers	Cupressaceae	Callitris gracilis
IIFB	1	Core Eudicots/Rosids	Onagraceae	Oenothera gaura	young true leaves from seedlings
IIOL	1	Conifers	Pinaceae	Pinus parviflora	leaf
ILBQ	1	Liverworts	Conocephalaceae	Conocephalum conicum	sterile thallus
INSP	1	Core Eudicots/Rosids	Myricaceae	Myrica cerifera	leaves
IQJU	1	Hornworts	Anthoceroceae	Anthoceros angustus
IRZA	1	Chromista (Algae)	Geminigeraceae	Proteomonas sulcata	algal cells
IUSR	1	Core Eudicots	Haloragaceae	Myriophyllum aquaticum	leaves
IWJG	1	Core Eudicots/Asterids	Boraginaceae	Heliotropium texanum	juvenile leaf
IZGN	1	Conifers	Podocarpaceae	Dacrydium balansae
JBGU	1	Core Eudicots	Amaranthaceae	Amaranthus palmeri	leaves and stems
JBYE	1	Core Eudicots/Asterids	Araliaceae	Hedera helix	ground root
JCXF	1	Chromista (Algae)	Scytosiphonaceae	Scytosiphon lomentaria	blades
JDQB	1	Conifers	Cupressaceae	Neocallitropsis pancheri
JDTY	1	Monocots	Amaryllidaceae	Rhodophiala pratensis	leaves
JEBK	1	Red Algae	Solieriaceae	Eucheuma denticulatum	branches
JGGD	1	Chromista (Algae)	Sargassacea	Sargassum muticum	branches and leaves
JGYZ	1	Core Eudicots/Asterids	Apocynaceae	Holarrhena pubescens	leaf
JHFI	1	Liverworts	Pelliaceae	Pellia neesiana	gametophyte
JHUL	1	Monocots	Hemerocallidaceae	Hemerocallis sp.	leaves
JKAA	1	Lycophytes	Selaginellaceae	Selaginella wallacei	leaf
JKHA	1	Glaucophyta (Algae)	incertae sedis	Cyanoptyche gloeocystis	algal cells
JNKW	1	Core Eudicots/Asterids	Asteraceae	Cicerbita plumieri	young leaves
JNUB	1	Monocots/Commelinids	Marantaceae	Maranta leuconeura	leaf and flower buds
JOJQ	1	Green Algae	Zygnemataceae	Cylindrocystis cushleckae	algal cells
JQCX	1	Monocots/Commelinids	Zingiberaceae	Curcuma longa	young leaves
JRGZ	1	Green Algae	Chlamydomonadaceae	Chlamydomonas moewusii	algal cells
JRNA	1	Conifers	Podocarpaceae	Phyllocladus hypophyllus	leaf
JROW	1	Core Eudicots/Rosids	Lythraceae	Punica granatum	young leaves
JTQQ	1	Core Eudicots/Rosids	Fabaceae	Glycyrrhiza lepidota	shoot (no flower) and root
JTRM	1	Core Eudicots/Asterids	[Dipsacaceae]	Dipsacus asper	shoot (no flower) and root
JZHZ	1	Core Eudicots/Asterids	Asteraceae	Flaveria pubescens	juvenile leaf
KAWQ	1	Cycadales	Stangeriaceae	Stangeria eriopus	Young Leaf
KAYP	1	Magnoliids	Lauraceae	Lindera benzoin	young leaves
KEFD	1	Mosses	Encalyptaceae	Encalypta streptocarpa	gametophyte whole shoot/tip of shoots possibly s
KFZY	1	Core Eudicots/Asterids	Asteraceae	Tragopogon castellanus	young leaves
KGJF	1	Core Eudicots/Asterids	Asteraceae	Tragopogon porrifolius	young leaves
KJBH	1	Core Eudicots/Asterids	Asteraceae	Flaveria cronquistii	mature leaf
KJZG	1	Leptosporangiate Monilophytes	Aspleniaceae	Asplenium platyneuron	leaves
KKDQ	1	Core Eudicots/Rosids	Salicaceae	Salix viminalis	shoot
KMNX	1	Green Algae	Mesotaeniaceae	Nucleotaenium eifelense	algal cells
KNMB	1	Core Eudicots/Rosids	Fabaceae	Lathyrus sativus	young shoot and tuber
KRUQ	1	Liverworts	Porellaceae	Porella navicularis	gametophyte
KUJU	1	Green Algae	Goniaceae	Gonium pectorale	algal cells
KXSK	1	Monocots	Agavaceae	Agave tequilana	whole plant
KYAD	1	Core Eudicots/Rosids	Cannabaceae	Celtis occidentalis	young leaves and flowers
LACT	1	Core Eudicots/Rosids	Onagraceae	Oenothera gaura	young true leaves from seedlings
LDME	1	Monocots	Amaryllidaceae	Amaryllis belladonna
LELS	1	Monocots	Orchidaceae	Haemaria discolor	leaf and flower
LETF	1	Green Algae	Borodinellaceae	Planophila terrestris	algal cells
LFII	1	Core Eudicots/Rosids	Linaceae	Linum perenne	stem apex shoot leaves (veg.)
LFOG	1	Core Eudicots/Rosids	Salicaceae	Salix purpurea	shoot
LFQH	1	Core Eudicots	Portulacaceae	Portulaca amilis	juvenile leaf
LGDQ	1	Lycophytes	Selaginellaceae	Selaginella apoda	sterile leaves/branches
LNSF	1	Mosses	Pylaisiaceae	Stereodon subimponens	gametophyte
LSKK	1	Monocots/Commelinids	Lowiaceae	Orchidantha maxillarioides	flower and leaf buds
LVNW	1	Basal Eudicots	Menispermaceae	Cocculus laurifolius	leaves
LXGM	1	Core Eudicots/Rosids	Fabaceae	Glycine soja	root + NaHCO3
MBQU	1	Core Eudicots/Rosids	Cleomaceae	Cleome gynandra	mature leaf
MGVU	1	Core Eudicots/Asterids	Apocynaceae	Allamanda cathartica	flower floral buds leaves and stem
MIKW	1	Basal Eudicots	Papaveraceae	Papaver somniferum	root
MKZR	1	Core Eudicots/Asterids	Solanaceae	Nicotiana sylvestris
MMJI	1	Core Eudicots/Asterids	Asteraceae	Lactuca graminifolia	young leaves
MOYY	1	Green Algae	Desmidiaceae	Pleurotaenium trabecula	algal cells
MROH	1	Leptosporangiate Monilophytes	Thelypteridaceae	Thelypteris acuminata	young leaf
MTII	1	Monocots	Acoraceae	Acorus americanus	whole shoot (no flower) and rhizome
MUCT	1	Core Eudicots	Chenopodiaceae	Atriplex prostrata	juvenile leaf
MWAN	1	Green Algae	Chlorellaceae	Chlorella minutissima	cells grown on F/2 media
MYVH	1	Core Eudicots/Rosids	Linaceae	Linum grandiflorum	buds stem leaves flowers
MYZV	1	Core Eudicots/Rosids	Tropaeolaceae	Tropaeolum peregrinum	young leaves
MZLD	1	Core Eudicots/Asterids	Oleaceae	Ligustrum sinense	stems and leaves
NDUV	1	Leptosporangiate Monilophytes	Pteridaceae	Vittaria appalachiana	gametophyte
NFXV	1	Core Eudicots/Rosids	Calophyllaceae	Mammea americana	young leaves
NGTD	1	Mosses	Dicranaceae	Dicranum scoparium	gametophyte
NHIX	1	Monocots	Colchicaceae	Colchicum autumnale	bulb and shoot
NHUA	1	Core Eudicots/Rosids	Fagaceae	Castanea crenata
NJKC	1	Basal Eudicots	Papaveraceae	Eschscholzia californica	stem
NJLF	1	Core Eudicots/Rosids	Violaceae	Viola canadensis	leaf stem flowers developing fruits
NMDZ	1	Core Eudicots/Asterids	Solanaceae	Solanum sisymbriifolium	leaves and flower buds
NNGU	1	Core Eudicots/Rosids	Coriariaceae	Coriaria nepalensis	leaves
NSPR	1	Monocots/Commelinids	Arecaceae	Nypa fruticans	leaves
NTLE	1	Green Algae	Asteromonadaceae	Asteromonas gracilis	algal cells
NUSE	1	Core Eudicots/Asterids	Asteraceae	Conyza canadensis	glyphosate resistant
NWQC	1	Liverworts	Plagiochilaceae/Fissidentaceae	mixed species	gametophyte possibly some sporophytic tissue
NYBX	1	Lycophytes	Lycopodiaceae	Huperzia selago	tips of shoots
OAEZ	1	Green Algae	Ulvaceae	Percursaria percursa	algal cells
OAGK	1	Core Eudicots/Asterids	Asteraceae	Matricaria matricarioides	shoot with flowers
OAQS	1	Core Eudicots/Rosids	Fabaceae	Glycine soja	root + NaCl
OBPL	1	Magnoliids	Myristicaceae	Myristica fragrans	leaves
OBTI	1	Core Eudicots/Rosids	Nitrariaceae	Peganum harmala
ODXI	1	Green Algae	Haematococcaceae	Haematococcus pluvialis	algal cells (red)
OFTV	1	Liverworts	Scapaniaceae	Barbilophozia barbata	gametophyte whole shoot/tip of shoots possibly s
OGZM	1	Chromista (Algae)	Laminariaceae	Saccharina japonica	blades
OHAE	1	Core Eudicots/Rosids	Polygalaceae	Polygala lutea	leaf buds and flowers
OINM	1	Core Eudicots/Asterids	Araliaceae	Hydrocotyle umbellata	young leaves
OLES	1	Core Eudicots	Caryophyllaceae	Schiedea membranacea
OPZX	1	Core Eudicots	Aizoaceae	Sesuvium verrucosum	mature leaf
OQWW	1	Leptosporangiate Monilophytes	Davalliaceae	Davallia fejeensis	leaf
OUER	1	Core Eudicots/Asterids	Boraginaceae	Heliotropium convolvulaceum	juvenile leaf
OVHR	1	Green Algae	Chlamydomonadaceae	Chlamydomonas bilatus	algal cells
OVRB	1	Monocots	Colchicaceae	Colchicum autumnale	leaves fine roots
OWFC	1	Conifers	Podocarpaceae	Halocarpus bidwillii	leaves
PAZJ	1	Core Eudicots/Rosids	Euphorbiaceae	Ricinus communis	leaves and flower buds
PDIE	1	Core Eudicots/Rosids	Cannabaceae	Cannabis sativa	xylem var. C
PGKL	1	Core Eudicots/Rosids	Rutaceae	Phellodendron amurense	leaves
PMRP	1	Core Eudicots/Rosids	Cannabaceae	Cannabis sativa	stem var. A
POPJ	1	Leptosporangiate Monilophytes	Pteridaceae	Pteris vittata	fronds
PPQR	1	Monocots/Commelinids	Typhaceae	Typha angustifolia	leaves
PSHB	1	Core Eudicots/Asterids	Verbenaceae	Lantana camara	leaves young flowers
PSJT	1	Magnoliids	Annonaceae	Uvaria microcarpa	young leaves
PSKY	1	Leptosporangiate Monilophytes	Aspleniaceae	Asplenium nidus	leaf
PTBJ	1	Core Eudicots/Asterids	Plantaginaceae	Plantago virginica	leaves
PTFA	1	Core Eudicots/Asterids	Theophrastaceae	Jacquinia sp.	leaves
PTLU	1	Core Eudicots/Rosids	Staphyleaceae	Staphylea trifolia	vegetative shoots
PUCW	1	Core Eudicots/Asterids	Lamiaceae	Agastache rugosa	shoot (no flower) and root
PWSG	1	Monocots/Commelinids	Cyperaceae	Cyperus papyrus	shoot (no flower)
PYHZ	1	Lycophytes	Isoetaceae	Isoetes sp.	Vegetative
QASA	1	Core Eudicots	Molluginaceae	Mollugo verticillata	juvenile leaf
QBRF	1	Core Eudicots/Rosids	Onagraceae	Oenothera laciniata	expanding 4th true leaf from seedling
QDTV	1	Chromista (Algae)	Laminariaceae	Saccharina japonica	blades
QEBC	1	Core Eudicots/Rosids	Lythraceae	Punica granatum	young leaves
QFAE	1	Conifers	Cupressaceae	Sequoiadendron giganteum Glaucum	leaf
QHVS	1	Eusporangiate Monilophytes	Ophioglossaceae	Ophioglossum vulgatum
QIAD	1	Leptosporangiate Monilophytes	Hymenophyllaceae	Hymenophyllum bivalve	young fronds
QICX	1	Core Eudicots/Rosids	Simaroubaceae	Ailanthus altissima	leaves
QJXB	1	Core Eudicots/Rosids	Thymelaeaceae	Wikstroemia indica	young shoots
QKEI	1	Core Eudicots/Asterids	Bignoniaceae	Kigelia africana	young leaves
QKMG	1	Core Eudicots	Viscaceae	Phoradendron serotinum	leaves stem fruit
QMWB	1	Mosses	Myuriaceae	Anomodon attenuatus	mostly gametophyte possibly some sporophytic tiss
QNIK	1	Core Eudicots	Aizoaceae	Trianthema portulacastrum	mature leaf
QNOC	1	Core Eudicots/Rosids	Rosaceae	Sanguisorba minor	young leaves
QPDY	1	Green Algae	Coleochaetaceae	Coleochaete irregularis	algal cells
QTJY	1	Basal Eudicots	Eupteleaceae	Euptelea pleiosperma	leaves
QWRA	1	Green Algae	Chlamydomonadaceae	Vitreochlamys sp.	algal cells
QXSZ	1	Green Algae	Mamiellaceae	Mantoniella squamata	algal cells
QZXQ	1	Core Eudicots/Rosids	Fabaceae	Gymnocladus dioicus	leaves and young flowers
RDOO	1	Mosses	Grimmiaceae	Racomitrium varium	gametophyte
RFRB	1	Leptosporangiate Monilophytes	Hypodematiaceae	Didymochlaena truncatula	young fronds
RGKI	1	Mosses	Leucobryaceae	Leucobryum glaucum	gametophyte tip of shoots
RICC	1	Leptosporangiate Monilophytes	Cystopteridaceae	Cystopteris reevesiana	leaf (perhaps with some developing sporangia)
RLZU	1	Core Eudicots/Rosids	Onagraceae	Oenothera speciosa	expanding 4th true leaf from seedling
RMMV	1	Conifers	Cupressaceae	Callitris macleayana
RMWJ	1	Core Eudicots/Rosids	Fabaceae	Wisteria floribunda	flowers leaves stems
RNAT	1	Green Algae	Volvocaceae	Eudorina elegans	algal cells
ROLB	1	Core Eudicots/Rosids	Onagraceae	Oenothera elata	pool of multiple tissues
ROWR	1	Conifers	Podocarpaceae	Falcatifolium taxoides
ROZZ	1	Chromista (Algae)	Chroomonadaceae	Chroomonas sp.	algal cells
RPGL	1	Green Algae	Mesotaeniaceae	Cylindrocystis brebissonii	algal cells
RPPC	1	Core Eudicots/Rosids	[Erythroyxlaceae]	Erythroxylum coca	leaves
RRID	1	Basal Eudicots	Papaveraceae	Papaver bracteatum	leaf
RSCE	1	Conifers	Araucariaceae	Wollemia nobilis	leaves
RWXW	1	Chromista (Algae)	Sargassaceae	Sargassum horneri	branches and blades
SALZ	1	Core Eudicots/Asterids	Pittosporaceae	Pittosporum resiniferum	fruit
SDXI	1	Core Eudicots/Asterids	Convolvulaceae	Ipomoea purpurea	leaf
SFKQ	1	Core Eudicots	Phytolaccaceae	Hilleria latifolia	young leaves and flower buds
SFZX	1	Core Eudicots/Rosids	Cannabaceae	Cannabis sativa	stem peel var. A
SIBR	1	Core Eudicots/Asterids	Scrophulariaceae	Celsia arcturus	leaf
SIIK	1	Basal Eudicots	Proteaceae	Hakea drupacea	young shoot
SILJ	1	Monocots	Velloziaceae	Talbotia elegans	young shoots
SIZE	1	Core Eudicots/Rosids	Passifloraceae	Passiflora caerulea	leaf
SKNL	1	Core Eudicots	Caryophyllaceae	Saponaria officinalis	flower fruit stem leaves
SKQD	1	Mosses	Takakiaceae	Takakia lepidozioides	gametophyte
SLOI	1	Core Eudicots	Saxifragaceae	Tiarella polyphylla	young leaves
SMUR	1	Core Eudicots/Asterids	Boraginaceae	Lennoa madreporoides	above ground / infloresence
SOHV	1	Monocots/Commelinids	Poaceae	Panicum miliaceum	mature leaf
STKY	1	Core Eudicots	Balanophoraceae	Balanophora fungosa
SUAK	1	Core Eudicots/Rosids	Fabaceae	Codariocalyx motorius	leaves and stems
SUFP	1	Basal Eudicots	Papaveraceae	Papaver somniferum	stem
SVQC	1	Core Eudicots/Asterids	Bignoniaceae	Kigelia africana	young leaves
SWGX	1	Core Eudicots/Rosids	Melastomataceae	Tetrazygia bicolor	leaves
SYHW	1	Core Eudicots	Grossulariaceae	Ribes aff. giraldii	leaves
TAGM	1	Core Eudicots/Asterids	Lamiaceae	Melissa officinalis	leaf
TCBC	1	Hornworts	Dendrocerotaceae	Nothoceros vincentianus	gametophyte
TIJL	1	Monocots/Commelinids	Poaceae	Eleusine coracana	leaf unstressed
TIUZ	1	Core Eudicots/Rosids	Cunoniaceae	Cunonia capensis	leaves
TJLC	1	Core Eudicots/Rosids	Nothofagaceae	Nothofagus obliqua	leaves
TKEK	1	Core Eudicots/Asterids	Bignoniaceae	Mansoa alliacea	young leaves
TMWO	1	Basal Eudicots	Papaveraceae	Papaver bracteatum	bulb
TNAW	1	Green Algae	Pyramimonadaceae	Pyramimonas parkeae	algal cells
TNVE	1	Core Eudicots	Aizoaceae	Trianthema portulacastrum	juvenile leaf
TNWF	1	Monocots/Commelinids	Heliconiaceae	Heliconia sp.	young leaves
TORX	1	Core Eudicots/Asterids	Oleaceae	Olea europaea	young leaves
TRPJ	1	Leptosporangiate Monilophytes	Hymenophyllaceae	Hymenophyllum cupressiforme	young fronds and sori
TVCU	1	Core Eudicots/Rosids	Ochnaceae	Ochna mossambicensis	leaves
TWFZ	1	Leptosporangiate Monilophytes	Hymenophyllaceae	Crepidomanes venosum	young fronds
TZWR	1	Core Eudicots/Rosids	Brassicaceae	Arabis alpina	young leaves
UAXP	1	Core Eudicots/Rosids	Gyrostemonaceae	Gyrostemon ramulosus	leaves and fruit
UCNM	1	Core Eudicots/Asterids	Lamiaceae	Ajuga reptans	leaf
UDUT	1	Core Eudicots/Rosids	Zygophyllaceae	Larrea tridentata	woody seedling including leaves and root
UEEN	1	Core Eudicots/Asterids	Oleaceae	Forestiera segregata	young leaves
UFHF	1	Core Eudicots/Asterids	Diapensiaceae	Galax urceolata	leaves - tetraploid
UKUC	1	Green Algae	Dunaliellaceae	Dunaliella salina	algal cells
ULGV	1	Core Eudicots/Asterids	Rubiaceae	Morinda citrifolia	leaves
ULKT	1	Lycophytes	Lycopodiaceae	Lycopodiella appressa
ULXR	1	Chromista (Algae)	Scytosiphonacea	Scytosiphon dotyi	leaves
UNSW	1	Core Eudicots	Molluginaceae	Mollugo nudicaulis	mature leaf
UOMY	1	Leptosporangiate Monilophytes	Osmundaceae	Osmunda sp.	gametophyte
UPMJ	1	Lycophytes	Lycopodiaceae	Pseudolycopodiella caroliniana	sterile leaves/branches
URSB	1	Red Algae	Halymeniaceae	Grateloupia turuturu	blades
UTQR	1	Core Eudicots/Asterids	Bignoniaceae	Tabebuia umbellata	young leaves
UUJS	1	Conifers	Podocarpaceae	Nageia nagi	leaf
UVDC	1	Core Eudicots/Rosids	Meliaceae	Azadirachta indica	young leaf shoots/ lvs = flws
UWFU	1	Core Eudicots	Iteaceae	Itea virginica	leaves
UWOD	1	Leptosporangiate Monilophytes	Plagiogyriaceae	Plagiogyria japonica	young leaves
UZWG	1	Core Eudicots/Rosids	Fagaceae	Castanea pumila	young leaves and flowers
VAZE	1	Green Algae	Mesotaeniaceae	Cylindrocystis sp.	algal cells
VBMM	1	Mosses	Brachytheciaceae	Claopodium rostratum	mostly gametophyte possibly some sporophytic tiss
VFYZ	1	Conifers	Cupressaceae	Thuja plicata	young shoot
VHIJ	1	Green Algae	Chaetosiphonaceae	Blastophysa cf. rhizopus	algal cells
VITX	1	Leptosporangiate Monilophytes	Blechnaceae	Blechnum spicant	young leaf
VJSJ	1	Core Eudicots/Asterids	Boraginaceae	Heliotropium calcicola	leaves
VTOK	1	Core Eudicots/Asterids	Orobanchaceae	Orobanche fasciculata	flower buds
VUGF	1	Core Eudicots/Rosids	Lythraceae	Punica granatum	developing seeds
VVRN	1	Leptosporangiate Monilophytes	Lonchitidaceae	Lonchitis hirsuta	young leaf
VWIP	1	Core Eudicots/Rosids	Juglandaceae	Carya glabra
VXOD	1	Core Eudicots/Rosids	Linaceae	Linum tenuifolium	stem apex shoot leaves
VYER	1	Chromista (Algae)	Sargassaceae	Sargassum hemiphyllum	branches and blades
WBOD	1	Magnoliids	Magnoliaceae	Magnolia grandiflora	leaves
WDGV	1	Green Algae	Desmidiaceae	Cosmarium subtumidum	algal cells
WEAC	1	Core Eudicots/Asterids	Acanthaceae	Strobilanthes dyeriana	young leaves
WFBF	1	Basal Eudicots	Berberidaceae	Podophyllum peltatum	leaves and root
WHNV	1	Core Eudicots/Asterids	Lamiaceae	Micromeria fruticosa	leaf
WJLO	1	Liverworts	Ricciaceae	Ricciocarpos natans	gametophyte but possibly some sporophytic tissue
WQUF	1	Core Eudicots	Nepenthaceae	Nepenthes alata	lower leaf
WSJO	1	Green Algae	Mesotaeniaceae	Mesotaenium braunii	algal cells
WUZV	1	Core Eudicots/Asterids	Orobanchaceae	Lindenbergia philippensis	open flowers and flower buds
WVWN	1	Conifers	Pinaceae	Larix speciosa	young shoot
WWSS	1	Conifers	Taxaceae	Taxus baccata	mature leaves and small woody branch
WYIG	1	Core Eudicots/Rosids	Malvaceae	Dombeya burgessiae	leaf and buds/flowers
XIVI	1	Green Algae	Pyramimonadaceae	Cymbomonas sp.	algal cells
XKPS	1	Core Eudicots	Olacaceae	Ximenia americana	young leaves and shoots
XKWQ	1	Green Algae	Hydrodictyaceae	Pediastrum duplex CCAC 0012	algal cells
XLGK	1	Conifers	Podocarpaceae	Podocarpus rubens	leaf
XMBA	1	Core Eudicots/Asterids	Lamiaceae	Poliomintha bustamanta	young leaves
XMCL	1	Green Algae	Prasinococcaceae	Prasinococcus capsulatus	algal cells
XMGP	1	Conifers	Cupressaceae	Juniperus scopulorum	young shoot
XMOG	1	Core Eudicots/Asterids	Orobanchaceae	Epifagus virginiana	buds
XNXF	1	Lycophytes	Lycopodiaceae	Dendrolycopodium obscurum	sterile leaves/branches
XOAL	1	Green Algae	Dolichomastigaceae	Dolichomastix tenuilepis	algal cells
XPAF	1	Monocots/Commelinids	Cyperaceae	Mapania palustris	leaf shoots
XPBC	1	Core Eudicots/Rosids	Malpighiaceae	Galphimia gracilis	leaves and young flowers
XRCX	1	Core Eudicots/Asterids	Asteraceae	Aster tataricus	leaves
XSNO	1	Core Eudicots/Rosids	Onagraceae	Oenothera rosea	expanding 4th true leaf from seedling
XVJB	1	Core Eudicots/Rosids	Moraceae	Morus nigra	flower stem leaves
XWHK	1	Mosses	Bryaceae	Rosulabryum cf. capillare	gametophyte possibly some sporophytic tissue
XWMS	1	Core Eudicots/Rosids	Linaceae	Linum perenne	stem apex shoot leaves flower buds (in bud)
XXYA	1	Core Eudicots/Asterids	Scrophulariaceae	Verbascum sp.	leaves stem flowers
XZAQ	1	Core Eudicots/Rosids	Onagraceae	Oenothera speciosa	expanding 4th true leaf from seedling
YBQN	1	Liverworts	Cephaloziaceae	Odontoschisma prostratum	Sterile (seemingly) branches
YDEH	1	Basal Eudicots	Papaveraceae	Argemone mexicana	leaf
YGCX	1	Core Eudicots/Rosids	Geraniaceae	Geranium maculatum
YIVZ	1	Core Eudicots/Rosids	Onagraceae	Oenothera rosea	expanding 4th true leaf from seedling
YJJY	1	Leptosporangiate Monilophytes	Woodsiaceae	Woodsia scopulina	young sterile leaves
YJUG	1	Monocots	Hypoxidaceae	Curculigo sp.
YKFU	1	Core Eudicots	Saxifragaceae	Peltoboykinia watanabei	young leaves
YKZB	1	Core Eudicots/Asterids	Plantaginaceae	Plantago maritima	leaves
YLJA	1	Leptosporangiate Monilophytes	Polypodiaceae	Polypodium amorphum	young sterile leaves
YLPM	1	Conifers	Taxaceae	Pseudotaxus chienii
YMUO	1	Core Eudicots/Rosids	Lythraceae	Punica granatum	developing seeds
YOXI	1	Green Algae	Mesotaeniaceae	Cylindrocystis brebissonii	algal cells
YQEC	1	Leptosporangiate Monilophytes	Woodsiaceae	Woodsia ilvensis	young leaves
YRHD	1	Core Eudicots/Asterids	Plantaginaceae	Antirrhinum braun-blanquetii
YSBD	1	Red Algae	Dasyaceae	Heterosiphonia pulchra	branches
YUOM	1	Core Eudicots/Rosids	Anacardiaceae	Rhus radicans	leaves and stems
YYPE	1	Conifers	Cupressaceae	Austrocedrus chilensis	leaves
ZACW	1	Mosses	Leucodontaceae	Leucodon brachypus	gametophyte possibly some sporophytic tissue
ZCDJ	1	Core Eudicots/Rosids	Fabaceae	Acacia argyrophylla
ZFGK	1	Lycophytes	Selaginellaceae	Selaginella kraussiana	tips of shoots
ZGDS	1	Core Eudicots/Asterids	Asteraceae	Lactuca graminifolia	young leaves
ZJDK	1	Core Eudicots	Aizoaceae	Sesuvium verrucosum	juvenile leaf
ZJOJ	1	Red Algae	Halymeniaceae	Grateloupia filicina	branches and blades
ZLOA	1	Core Eudicots/Rosids	Cleomaceae	Cleome gynandra	juvenile leaf
ZMGN	1	Monocots/Commelinids	Poaceae	Neurachne munroi	shoot
ZNUM	1	Green Algae	Leptosiraceae	Leptosira obovata	algal cells
ZQRI	1	Mosses	Timmiaceae	Timmia austriaca	gametophyte
ZZOL	1	Lycophytes	Selaginellaceae	Selaginella stauntoniana	Sterile and fertile material and gemmae

## Sheet: 4C_cformula_and_sequence
Table S2. Distribution of predicted α-hairpinins among plant taxons
Sequence id	Cysteine formula of the motif	Amino acid sequence containing the motif (shown in lowercase)
>scaffold-ABEH-2015891-Heliotropium_greggii	CX{2}CX{30}CX{3}CX{7}CX{3}C	MDRCLSLLLLFFTLFSYALASTEIADNDPLIRQVVPDQSDDPLLNAEHHFTLFKAKYGKAYATQEEHDYRLSVFKANLRRAKAHQLLDPSAVYGVTKFSDLTPSEFRRTYVGLHKRKNKLGLPADANKAPILPTSDLPSDFDWREHGAVTGVKDQGSCGSCWAFSATGALEGAHFLATGELVSLSEQQLVDcdhecdpeernscdsgcNGGLMNNALE
>scaffold-ABEH-2012024-Heliotropium_greggii	CX{1}CX{3}CX{7}CX{3}C	MFLVYFESFISLSAFSMTSPSLCFTLDIAMYSCPcvktcfdrysptclsdcPWLLLIVIAKHNVTGN
>scaffold-ABEH-2064607-Heliotropium_greggii	CX{3}CX{8}CX{3}C	MKALLVLFLVELDTFHCcsvvchghawmtpcnsycVVLIELKKPKSPIFQLLPINFD
>scaffold-ABIJ-2010154-Selaginella_lepidophylla	CX{3}CX{3}CX{8}CX{3}C	MLRKLAILMLVVALLVVHCQGDGGVAGSSRIAARRLQNTNCGSAcdyrcskadahdrcikycN
>scaffold-ABSS-2010750-Sassafras_albidum	CX{3}CX{18}CX{3}C	MALLFGHWLLVAHTGTHSALTckilcknfptmslrkailsenlicrkdcTHSFTRAQSFVWLD
>scaffold-ACWS-2000908-Arucaria_sp.	CX{14}CX{7}CX{3}CX{5}CX{3}C	MHIAAEFSLENPLKRLLILAVCSTTANAGTMFDSEFALETVADSFCVLSKYLQASSSRLECLSSGLHScmslclflrsclsdcGTFADFLRPTSVLNQFLDPPMAWTLISDY
>scaffold-ACWS-2011125-Arucaria_sp.	CX{1}CX{3}CX{4}CX{3}C	MSYQSLEGSGLPLWCLFMGTVQMGRGDCWctsicrtgacrrlcLRMSYLQSWIGTRGSR
>scaffold-ACYX-2010545-Papaver_rhoeas-leaf	CX{3}CX{18}CX{3}C	MARANMMGWAMMLVVVMALYAGKAEGLFcidecakehaqekggsmilylpecgvacQRGSGWSYVTSHSDEAKALRTKSFGPSN
>scaffold-ACYX-2124059-Papaver_rhoeas-leaf	CX{3}CX{17}CX{3}C	MAGKINVAVLLMCFMVLAVVVQFTQAHGDDGDDHYKVcfmkcfdlskaagkgnslseiqcdqicSQVVIDKFNTIFNSLKH
>scaffold-ACYX-2010544-Papaver_rhoeas-leaf	CX{3}CX{18}CX{3}C	MARANMMGWAMMLVVVMALYAGKAEGLFcidecarehakerggsvmshlsecytecLKGSGLSSPTSSIHEAKALRTKSFGPSN
>scaffold-ACYX-2090866-Papaver_rhoeas-leaf	CX{3}CX{6}CX{3}C	MFSLIVLLLLTSNISRKGLCFDDcmdtcneaksvcysycV
>scaffold-ACYX-2023964-Papaver_rhoeas-leaf	CX{3}CX{6}CX{3}C	MAPSMNRFCIVMLVLIASTSFFVDKAQASGYNGcmnncdssylicfhycLGTELGVINKLSVRQTLPESKLNAHSEHYKAPRKVQ
>scaffold-ACYX-2012838-Papaver_rhoeas-leaf	CX{3}CX{6}CX{3}C	MTPSMNRFCVVVLLVLIASQSFFVDKAQARGFRScmnvcgasylvcanfcVAQSFGYNQGLMQVPTGGRISDKDLTRHQTPKVQGREEQHIYPKHPR
>scaffold-ADHK-2058306-Galax_urceolata-diploid	CX{3}CX{4}CX{3}C	MVFPLIVLFNIVINICYGILSNSchrvclsaaclsicKNTRVNTTDD
>scaffold-AEPI-2054064-Linum_leonii	CX{3}CX{10}CX{3}C	MLFYLLLWDVTLAIRLGSScgyschkhvssntstctaacGHKNLLSYL
>scaffold-AEXY-2003390-Blasia_sp.	CX{3}CX{16}CX{3}C	MPMYSLFFLLFTSSNDSWGciiaclaisenplyipelmmycfkgc
>scaffold-AFLV-2015943-Xerophyllum_asphodeloides	CX{8}CX{3}CX{8}CX{3}C	MLWASSLFPPWLPSPSCPRIFLPLLQVQCLAGDCVNADPDASchggcswegnpdpcrlpcSLRQ
>scaffold-AIGO-2066725-Chamaecyparis_lawsoniana	CX{1}CX{3}CX{4}CX{3}C	MSYQSLEGLGLHLWFLFLGIVQMGRGDCWcmsicrieacrrlcLRMMSHLRSWIGKRGLR
>scaffold-AIOU-2038940-Brugmansia_sanguinea	CX{3}CX{3}CX{8}CX{3}C	MFLILLTFSNVVEGYNSLHPRDCKPRctyrcsatshkkpcmffcQ
>scaffold-AJAU-2007169-Helicodictyon_planctonicum	CX{3}CX{8}CX{3}C	MRTQRVLIIVCSYTVSEYTSTSPMAckticnafrhlavckptcV
>scaffold-AJFN-2097859-Mydocarpus_sp.	CX{3}CX{3}CX{5}CX{3}C	MSKAICRNIGWQCTSQTRLMGKMLTRKKRGTCFLVWMVLLGCKSQKHLSCRWRcksdcmsnwrckgscS
>scaffold-AJUW-2010961-Chloromonas_rosa	CX{1}CX{3}CX{10}CX{3}C	MEGVCLVCYHIFFSFLVRCVLCSRIVLGAVKILRRHLQALTGDLCPcrqscisyysyrpqtcgqacVSPLA
>scaffold-AJUW-2053890-Chloromonas_rosa	CX{3}CX{4}CX{3}C	MRAWLCLHLMCLTTVAPFVEQLPDFGSVSPLAAVRVSYcvllcdvsvcvsvcVSIDVTQLHEAGP
>scaffold-AJUW-2047909-Chloromonas_rosa	CX{3}CX{11}CX{3}C	MIWQPTLVCLLAPAKTSNGVAWcdgrcpplqpssqpfictpscKTV
>scaffold-AKCR-2005731-Parachlorella_kessleri	CX{3}CX{11}CX{3}C	MLIMTRLPFYLIYLSASPVVPANRAScefsclnftaladdfycvsrcMAS
>scaffold-AKRH-2029416-Gylcine_soja-DB_root+NaHCO3	CX{3}CX{3}CX{10}CX{3}C	MKKMVVAMMLIFLLISTQMESVEPDAADCLDGcttacvqsdsrlqarcdrkcSIR
>scaffold-AKRH-2138538-Gylcine_soja-DB_root+NaHCO3	CX{3}CX{13}CX{3}C	MTRSTLPPSSPISLFVSLMCVAFACATSLNKIEHceldcasstveglnvvgdcepkcSQGLKIPTQIEKEGQDAIKEYLDNLFSNALFGTDSTQTGHNQEARPDRYSVEPDSKTQIKHEGESMNAQKSSYKLPKEPGEEQLLDGDLAVNVDLEIVGDGEYVLKIKRVNPSLTNHDEVERAKHMAQNGAMLLHYGEILQDMGEKLISQSQASLYSVFKIPTPPKLKSDQ
>scaffold-ALVQ-2018605-Tmesipteris_parva	CX{3}CX{5}CX{3}C	MGDTLFFASLSFLYAIAMLPQRYGTPQILPcesrcpfsflcskacHLGPSF
>scaffold-ALVQ-2100872-Tmesipteris_parva	CX{3}CX{4}CX{3}C	MRKTFTIGLTFLHGCSIPLSYIFKVPIDDQVPTHcvapcearncsttcVTRWNGSYF
>scaffold-ANON-2008193-Leiosporoceros_dussii-B	CX{3}CX{19}CX{3}C	MARRGGTIALIFAAAAGEMHTIDAWciracagdtlvvefenalptegsacvmgcGRV
>scaffold-ANON-2036075-Leiosporoceros_dussii-B	CX{6}CX{3}CX{5}CX{3}C	MVTKFYVSFSIFSVSSLATTCELEISEcpaycrdvwrcretcRQFFFIT
>scaffold-ANON-2000442-Leiosporoceros_dussii-B	CX{3}CX{15}CX{3}C	MPIWSVFLCRHASSTFCSFLLLLIVFPMLNVCSRQNFASNWFRKMHKKRKTRPESLNSLRLQTRctpwcganhlfpnsalsltgceticRRF
>scaffold-AOUJ-2044368-Chlamydomonas_sp.-M2779	CX{3}CX{13}CX{3}C	MLRGTLLTSYLYLYFLSHVVRCSSAAKRFNSRDGVWINVKHScilfckflglldhaldplctwicHFINRDTR
>scaffold-AOUJ-2008856-Chlamydomonas_sp.-M2779	CX{3}CX{17}CX{3}C	MFWVHGGLYCITVMVMFMLAWANScvatcrsdgrlagytwyllaqpcvllcGRWTLVYS
>scaffold-AOUJ-2009973-Chlamydomonas_sp.-M2779	CX{3}CX{7}CX{3}C	MRRCSFGLLYGQLALVVVDDCNPFcsqsctlqtpgychdvcLQGRIV
>scaffold-APTP-2068038-Ishige_okamurai	CX{2}CX{3}CX{6}CX{3}C	MLLPNSLPSIMMPGCFAATLVVFLLLFSAVDSVAVQNHKVWAQGSAMNEEKAADMLLNMGDRYASLKPNVNTRFKSHVSGDNLMTSSVNDIISTTERHSSKCHGclarcrkqyqkchngcPK
>scaffold-APTP-2001133-Ishige_okamurai	CX{3}CX{12}CX{3}C	MRAAAIFSCIVASVAALSVSVMTAEEQPYQEcashcrseyddreskqfcvalcRLFDFSEPATLE
>scaffold-AQFM-2055685-Pseudolarix_amabilis	CX{3}CX{4}CX{3}C	MKFFAILIATLIATVAATPLPEPEAAALEKRScqygcgssicyaqcTKG
>scaffold-AQXA-2001431-Oenothera_laciniata-MTJ_169	CX{3}CX{3}CX{5}CX{3}C	MLWASALPSAWHSALAVPCIVPcivpctvhwqclaqcPGSALPSAWH
>scaffold-ASZK-2097425-Punctaria_latifolia	CX{3}CX{4}CX{3}C	MLRIPLVLAVVFPQAGWPIFAPKSPSKcwdacrnlsclllcQSPVEQKAEVSQTRRKGLEPRLLRSA
>scaffold-ATYL-2102287-Scutellaria_montana	CX{3}CX{3}CX{14}CX{3}C	MDRRMYAGAASIAILVVLVLAIGVDADNIYTCWGGcynkchlnsgkndivaaklcdyqc
>scaffold-ATYL-2015834-Scutellaria_montana	CX{3}CX{15}CX{3}C	MKNNPSISRHYSMVIVLLCILCVSSNAFMEKKLNETSHSHYRQLLGIFcghscrrhhedqdweigiiictrac
>scaffold-AUDE-2045293-Widdringtonia_cedarbergensis	CX{3}CX{9}CX{3}C	MLFCPSLAACIPISQMYASYPKWMPDTPRTHIGYctqtctkktlisqlcqtqcDLIVYF
>scaffold-AUDE-2062200-Widdringtonia_cedarbergensis	CX{1}CX{3}CX{4}CX{3}C	MSYQSLEGLGLRSLCLFLGIVQMGRGDCWcmsicrieacrrlcLRTMNHLRSWIGIRGLR
>scaffold-AVJK-2007727-Cavendishia_cuatrecasasii	CX{3}CX{19}CX{3}C	MVLVLFRVITCVIVLTIGGITKNNTAGRAVVRGYFQKSEAWRLVVcklscktvsaklnplqearvnsvrcsercFLFDYYNIGMSSDSSSKKKQRSEHL
>scaffold-AWJM-2008166-Edgeworthia_papyrifera	CX{3}CX{5}CX{3}C	MRFLLLVLQIYFTFLLQFIVRSVVQTTTSLVcanectltiwciascSDHFMQIIPVNHLTIRNAPYANLSIKRSTNEETIISRIELDAGYIVAV
>scaffold-AWJM-2014307-Edgeworthia_papyrifera	CX{3}CX{4}CX{3}C	MFEVFFKSLFLPSSPTLAILAAVLASSPTESFMPFLLPSLASEDFMVLTckifcfstscnkicFIGKGRI
>scaffold-AWQB-2011591-Picea_engelmanii	CX{3}CX{5}CX{3}C	MKTTTIMLLIGPFFIFQDNDCAcmrvcerrfvcttmcVTTSVYPWMHLHKILRQLVRDVQYHN
>scaffold-AXAF-2053948-Thladiantha_villosula	CX{3}CX{6}CX{3}C	MHAFLPIVALLGLAAAQSESSSGSATATSSSAAAGSTEAcladcavgdvncqavcVNVPA
>scaffold-AXPJ-2027964-Linum_flavum	CX{3}CX{5}CX{3}C	MCLIVIICLCISSFSDSKIFWSLIDEcvyvcrryhkcvpkcD
>scaffold-AXPJ-2026750-Linum_flavum	CX{3}CX{13}CX{3}C	MAIKGLKFSLAVVLLTSLVVLSALSAATAKTDPELKQcqhqckhqerfmerqqeqceqrcGDYYRQKERE
>scaffold-AXPJ-2039065-Linum_flavum	CX{9}CX{3}CX{9}CX{3}C	MYFINPWVLLFCWVNRPQGPPNCTVALKTRPEcnlpcsvpfpnpplclticQLIPQRTTRSVPEPVQRHSRRFHVPVGKL
>scaffold-AZBL-2008528-Petiveria_alliacea	CX{3}CX{6}CX{3}C	MVINLLLLFLPSIVSFQAPNHclprcflrrhlcpitc
>scaffold-AZBL-2112690-Petiveria_alliacea	CX{3}CX{9}CX{3}C	MSKLCFVFLLVCVFLSSALARPLEEEDKIRRQPQSYKEcqelchmqeipyqycqqicQQKFPGEKSKQNDIIDVIPS
>scaffold-AZBL-2103331-Petiveria_alliacea	CX{3}CX{3}CX{8}CX{3}C	MKPLPVALLLVAFVLVTSFAEIATAGSEFCDSKcnfrcskagrqdrclkyc
>scaffold-BAHE-2067860-Solenostemon_scutellarioides	CX{3}CX{6}CX{3}C	MLMVVAAAVAAADIEEclmecgenlvkcavkcIG
>scaffold-BAHE-2111249-Solenostemon_scutellarioides	CX{3}CX{3}CX{8}CX{3}C	MAKFFAFLLLASLAISMLQIPVLAYQGQLSKSRYGPGSLKNFQCPSQctrrcsrtqyhkpcmffcQK
>scaffold-BAKF-2045767-Cryptomonas_curvata	CX{3}CX{16}CX{3}C	MRYLFARGCACSWLRAFLFAGALLATGKQFSDcltdcvkalgdeeldhtklfecstrcNDRSSDPGEPPAQDGKGRPSGGKRAGKGPASAADSK
>scaffold-BAZF-2004329-Chaetopeltis_orbicularis	CX{3}CX{6}CX{3}C	MRMAGSVGAVLLLLAVLSHSGCDALENISEGNGPKRAIGRVLAQTYSPPPPGPPRPPRSPPRPPRPPPSPPRPPPcigscnaasgtcrqacQPLTPVGTRLA
>scaffold-BAZF-2055656-Chaetopeltis_orbicularis	CX{3}CX{3}CX{7}CX{3}C	MCSAAIVFTLLLHTTSYTANPHAIFGRCLKTcgrlcvlspkavcdmhcRFAVPSPIQLNP
>scaffold-BAZF-2005197-Chaetopeltis_orbicularis	CX{3}CX{4}CX{3}C	MWQHTQAQATNLLVMALSLSRGVAANATSRPLDLREYcqllcsfslcqkgcTD
>scaffold-BAZF-2004923-Chaetopeltis_orbicularis	CX{3}CX{8}CX{3}C	MTAEGYTSKLCPCCSALPALLLLLLRWHAGMATHGScnshcahataevvcwndcRRL
>scaffold-BAZF-2004222-Chaetopeltis_orbicularis	CX{3}CX{8}CX{3}C	MLASVVCYWCLLAVHHDSTWIVHTVIDIRIGTWRAcgdacahagmwrtcggac
>scaffold-BBBA-2077593-Tetrastigma_obtectum	CX{3}CX{15}CX{3}C	MLSSHCPCSIALSLGHLVLPNGTACQPHQFHDIFIQHLDFLSFGGGKRFEGNRLEGTDSLDQcfqvclravairvnhdvdkechgrcRGVRLDISSKVSK
>scaffold-BBDD-2067052-Microstrobos_fitzgeraldii	CX{7}CX{3}CX{5}CX{3}C	MQYILAGLHGRLILFLLYFWAQRPSHCSDKVIVVSQRHESVGDLKVLDISGLQTYIINNAKIIFLNERPQPRPRKGITYIYKNFSRCLLDSFRFcsfgcnvthscqhpcFSFLLAQTIFFIHVFHSFF
>scaffold-BCGB-2011897-Cinnamomum_camphora	CX{3}CX{18}CX{3}C	MVLLFGHWLLVAHTGTHSALTckilcknfptmslrkailsenlicrkdcTHSFTRAQSFVWLD
>scaffold-BDJQ-2002699-Zingiber_officinale-young_leaves	CX{2}CX{30}CX{3}CX{7}CX{3}C	MDLLRLSLSLLLLSSAAIASSFGAADDAKEDQLILQVVDAVEDEASGLSAEAHFAGFVRRFGKTYADENERAHRFKVFRKNLLRAARHQMLDPTATHGVTMFSDLTPAEFRRAYLGLRRPSMTSSPEAPILPTNDLPTDFDWRDYGAVAAVKNQGSCGSCWSFSTAAALEGAHFLATGKLESLSEQQLVDcdhecdsdepdacdqgcNGGLMTTAFQYLLKAG
>scaffold-BEGM-2072302-Botrypus_virginianus	CX{3}CX{5}CX{3}C	MATGRFILGFLCIVLLLGAGKAAESEPTWNVcqgpcsdfpdcngtcHSRYGV
>scaffold-BERS-2054732-Zaleya_pentandra	CX{3}CX{6}CX{3}C	MILRVLLGAVWYLCTLNVGSLKGLIMcsmkcrlrmlgcgirc
>scaffold-BFIK-2019203-Entransia_fimbriat	CX{3}CX{6}CX{3}C	MVPATAASGSLCQWSLIVAFVDVGSIQAWNGGSSTASPPTTGAQSFSTcsfsctafrsgclgecSGDGRS
>scaffold-BFJL-2195201-Cornus_floridana	CX{3}CX{8}CX{3}C	MLGWRMSSVFLVLMSGFCKWMDVRSIIVGIRVSQAAWVERcfmrcvlfyfkgscksncFFRVFVIVEI
>scaffold-BFMT-2066391-Argemone_mexicana-developing_fruit	CX{3}CX{6}CX{3}C	MGSGIEYSSSSSRKRLCGILLVLIVSMSLFIDDVEAYGFSScmrhchasylvcvnycIGAAVGANQPLDARVISVETAKTLRTGKGLNLKDGSG
>scaffold-BFMT-2015465-Argemone_mexicana-developing_fruit	CX{3}CX{15}CX{3}C	MAQARTNMMGWAMMLVVVMAVYVGKTEGLFciddcaaesktenavsrwlecgalcAHNAALIHRPHSAPSPEMQKALEYLAKAPEMQHSIKVPSSVAN
>scaffold-BFMT-2013552-Argemone_mexicana-developing_fruit	CX{3}CX{17}CX{3}C	MAGERKMNVAVLLMCVMVIVAALIQPSQADNSKGTNDFKVcftkcfdslkaeglgnslseikcdqfcQDFEKSVKLDWIRNNNN
>scaffold-BGXB-2061404-Plagiomnium_insigne	CX{3}CX{13}CX{3}C	MHFQSLATYFTLLFLGLQSTVSASPIAAADISGLSRRDcysdcdarfppntyanadckarcLFGGR
>scaffold-BHYC-2001487-Linum_lewisii	CX{3}CX{13}CX{3}C	MKVIALVVVLLSVVVLCSGFRDVELEQceelckqqpqydeqqkgiclrecRDYAGKKKEWGHHGREEET
>scaffold-BHYC-2054449-Linum_lewisii	CX{3}CX{10}CX{3}C	MLFYLLLWDVTLAIRLGSScgyschkhvssntstctaacGHKNLLSYL
>scaffold-BHYC-2040099-Linum_lewisii	CX{3}CX{13}CX{3}C	MAIKGLKFSLAVVLLTSLVVLSALSAATAKTDPELKQcqhqckhqerfmerqqeqceqrcGDYYRQKERERDSEE
>scaffold-BHYC-2044444-Linum_lewisii	CX{3}CX{3}CX{10}CX{3}C	MKATSSRSRRRMSMATLVVMMMLLVVANVRTAAADPTKCYDQclidckhdghysaevcraicNGGDSGVT
>scaffold-BJKT-2053422-Delosperma_echinatum	CX{3}CX{10}CX{3}C	MAFNKFVAILMISMLVMVVLPQIQADAcydecmtqrfafglwcdvacSKPSTTPGTISSHYGNYH
>scaffold-BJKT-2051275-Delosperma_echinatum	CX{6}CX{2}CX{8}CX{2}CX{5}CX{3}CX{9}CX{3}C	MGQLRLAALVLTVLLISSVMILQASACPYDGTDCKVCIRKAIKNDCPSCTSALRcmakclwagtartkctkkcDVT
>scaffold-BKQU-2008136-Phytolacca_americana	CX{2}CX{30}CX{3}CX{7}CX{3}C	MASPPPLLLSLTLSLLFLLSLSTAIAATSSSSDILIQQVVGGADDGDGDSAISSVDDLLLNADHHFSLFKSRYEKTYVSQEEHDLRFGIFKANLRRAKRHQLLDPSAVHGITKFSDLTPREFRQRYLGFNGGKRKLRLPSDANKAPILPTNNLPEEFDWRDHGAVTKVKNQGSCGSCWSFSTTGALEGAHYLATGKLVSLSEQQLVDcdhecdpeesrscdsgcSGGLMTTAFE
>scaffold-BMIF-2004531-Odontosororia_sp.	CX{3}CX{7}CX{3}C	MHLQLWLWRASCIAFSGAGGKATMIScgtmcltevdgecrkfcPPPPVLVDNMVHLPQVPSAFNMVLPLQLWRGSYEMELASIKKVPEYAPT
>scaffold-BMIF-2006424-Odontosororia_sp.	CX{3}CX{6}CX{3}C	MLLLLPQMLLLLPQIQKPLAQELLFLcrqscfirgwvcrqncLIGGFSMADLQINGLYLGLQL
>scaffold-BMIF-2018441-Odontosororia_sp.	CX{3}CX{5}CX{3}C	MFQRRLVSEKNNSAIAVLLYIWMMMMRVSFAREPYPLckihcsfrvlcvswcVDGIDVFFMLTGR
>scaffold-BMIF-2088619-Odontosororia_sp.	CX{3}CX{9}CX{3}C	MYSCSKLLSASSIWLILGIWQSKPVQKPchkickvtmmgprwclygcHD
>scaffold-BMJR-2062367-Adiantum_tenerum	CX{3}CX{12}CX{3}C	MALLCILLLSFLWVWSRCDLHQQFRPSWAVLGLYRcrpfcvslqlgkllwqacirecFRVFSQGNGNAKANVDGIN
>scaffold-BMJR-2062153-Adiantum_tenerum	CX{1}CX{3}CX{14}CX{3}C	MCRTGASHDSAASILIFSTLSLAYSNGCTcpthciirvfllqkvvlascrkicTTAIALQWKSGSN
>scaffold-BMJR-2015102-Adiantum_tenerum	CX{3}CX{7}CX{3}C	MSALFLLACLWGRFWNLLESREckepclgkyvthckgfcGLAGESKF
>scaffold-BMRX-2108785-Papaver_somniferum-leaf	CX{3}CX{17}CX{3}C	MAKKMNVAVLLMCFMVLAVVVQFTQAHGDDGHDHYKVcfmkcfdfsktkglgnslleiqcdqmcNEFEKFKKL
>scaffold-BMSE-2051168-Senecio_rowleyanus	CX{3}CX{3}CX{8}CX{3}C	MIKLLAILVLTLLAISMLQDTVIAKRGHHHHGFGSGSLKTSQCPGQcirrcsktqyhkpcmffcQ
>scaffold-BNDE-2087540-Hypericum_perforatum	CX{3}CX{10}CX{3}C	MVVVSLAFMASLTLSQHLELTLEEVVGScmpvclgqtggsertcrdacEEASRVMLRNPSFVHLIQFEGFGNFLKEMLGQYDHDG
>scaffold-BNTL-2000860-Souroubea_exauriculata	CX{3}CX{14}CX{3}C	MYISHFLLILWFQGTVLPcvricatlflherridaiyctmtc
>scaffold-BNTL-2077352-Souroubea_exauriculata	CX{3}CX{6}CX{3}C	MRLPVPTSWLLGILLVLRPVCKEVIPcsdlceaiglkchlacSWLAGKWFA
>scaffold-BNTL-2087657-Souroubea_exauriculata	CX{3}CX{6}CX{3}C	MRRLYRLAILGYMCCHSSNRcqvecqispikchvscLPRT
>scaffold-BOLZ-2166596-Atropa_belladonna	CX{3}CX{10}CX{3}C	MAKIKNYFVTTLFLICILVVLMQNANVAIAAELSDKAREcmptcltvsgstvtrcekacQDFAKRTYNKR
>scaffold-BPKH-2018639-Neurachne_annularis	CX{10}CX{2}CX{7}CX{3}CX{4}CX{3}C	MLLVPQSCLLAACLTRAILFHHSCARLINHMQMSCPACLNVFLNYcgpqcaefdcyfgc
>scaffold-BPKH-2060571-Neurachne_annularis	CX{3}CX{3}CX{7}CX{3}C	MSPAAGASALKVAVIALCIGLVLSSMRQPVFAQQLPNPAQQQACTSTcatacngvaqaacpgscVDPQST
>scaffold-BPKH-2014613-Neurachne_annularis	CX{3}CX{8}CX{3}C	MRPSLTYMLSLWMIIQCTCHDcwllclsqplfspchlgcPQ
>scaffold-BPKH-2006179-Neurachne_annularis	CX{3}CX{8}CX{3}C	MEKNKRVPGSSCCLLAPAAAVGLAEVLPSLQPDDMIEFTctmschqdksrqpclqac
>scaffold-BPSG-2065699-Scouleria_aquatica	CX{3}CX{13}CX{3}C	MEFHIVRLSSCPTPRRPPDRNSICLLLLHALAVCTTVSGFHcrvecvlslngriiiglgcgfrcRVVWKPNAG
>scaffold-BRUD-2045554-Typha_latifolia	CX{6}CX{6}CX{3}CX{12}CX{3}C	MLSSFSRWMAILLLLFVFLSTEMEGVLGQSTLTCSNRWSPCYRKAIKcpkecphakpsnpnakacyldcYSP
>scaffold-BSEY-2016904-Daenikera_sp.	CX{3}CX{4}CX{3}C	MLVFFFGVFFWCSFMVCGDFFLLNYETRVVNSIGHcvrfcshsecgricSG
>scaffold-BSNI-2053037-Anthoceros_agrestis-B	CX{3}CX{4}CX{3}C	MKSQLWMSLGSSWLPTALITMELSScivacwgqrcpvrcTSVLSTINDSDTWLATSFRYGRWDPLTL
>scaffold-BSNI-2051832-Anthoceros_agrestis-B	CX{4}CX{3}CX{8}CX{3}C	MLCQLMWKVQLLCSQVFSLHFSPTSCSLALcwpscpfwasaptcksscSRATARTPR
>scaffold-BSVG-2045190-Gyrocarpus_americanus	CX{3}CX{10}CX{3}C	MPSFLFFSFVAWSYHSYSEIDFHILcnkicqlstmrvgyscfhvcL
>scaffold-BSVG-2005132-Gyrocarpus_americanus	CX{3}CX{5}CX{3}C	MFVDLSVVYFLLYCATGNQSINcnipclpdapctfscLHIS
>scaffold-BSVG-2003158-Gyrocarpus_americanus	CX{3}CX{13}CX{3}C	MSIIPFMIFVNFMMLFALTWTRKcrvqcknkmipiwrtiqycvttcLY
>scaffold-BTTS-2003885-Austrotaxus_spicata	CX{3}CX{3}CX{8}CX{3}C	MAKGQVMLILLLAVFVAIWASQDQLMARGDEDLVPSIQIQRIGNGSGSLRQAQCPGActkrcsrtqyhkpcmfycQ
>scaffold-BTTS-2012116-Austrotaxus_spicata	CX{3}CX{9}CX{3}C	MAVIVAGPVIAAVVFFIEVCPGGADFQDTIFSNSHLWIEIIcktrcqvdglvskvckgscIA
>scaffold-BTZX-2087122-Philadelphus_inodorus-B	CX{3}CX{3}CX{8}CX{3}C	MGISKALVASLVLSLLVLDIVQAVETNKVTSNSISDGTISKPQNCGRAcearcklssrpnlckracGT
>scaffold-BUWV-2006812-Platycladus_orientalis	CX{2}CX{3}CX{5}CX{3}C	MISFCLLLAMCSRCFSPSMDCRASPVSCRTcssscfisdsciiacEALSLAMES
>scaffold-BXAY-2020100-Neurachne_minor	CX{10}CX{2}CX{7}CX{3}CX{4}CX{3}C	MILVLHSCLLAACLTHVIPFRHSCAHLINHTQMSCPACLNVFPNYcgpqcaefdcyfgc
>scaffold-BXAY-2016974-Neurachne_minor	CX{3}CX{11}CX{3}C	MGLGRKVGSGAVVLWLLLLIAVALLAVSATAAAADGAEEELRLDGTRRMceikcqhhhdpanrkrcidfcIKWQ
>scaffold-BXAY-2004662-Neurachne_minor	CX{3}CX{6}CX{3}C	MTTMAAVVVAVMTTMVVVVVGAGVEATGMKGTMMEGGAGMVAAPLPGVQEARSGRAARSAGLRLSSGTVKGMKSKGEPLQGGEGKHcqtdcwyrsmlcvrycYFVRIVFEFDDV
>scaffold-BXAY-2072281-Neurachne_minor	CX{3}CX{13}CX{3}C	MAASHAGATRCAATVLVASLLFLSALANGNREGGVPDGPDAMRVGTNPMEcmaecgekvasfvtkevecfmgcMKGGGGG
>scaffold-BXAY-2013596-Neurachne_minor	CX{3}CX{11}CX{3}C	MAKKMVVVLAALLLVAVALEAAPQATAMDckagcaelkdsplagdcekkcEELAAQQGGAQDPNKAAKWDIP
>scaffold-BXAY-2019061-Neurachne_minor	CX{3}CX{8}CX{3}C	MRPSLTYMLSLWMIIQCTCHDcwllclsrplfspchlgcPQ
>scaffold-BXBF-2009365-Draba_sachalinensis	CX{1}CX{3}CX{14}CX{3}C	MRTLLVVLGVMYMLWISLFCGYGIVCScmrlcslvlsraqdrsvircgyrcLPKSK
>scaffold-BXBF-2098100-Draba_sachalinensis	CX{3}CX{15}CX{3}C	MKRIFLVISLKILDATLNAISVSPFScgsrclrkwtnsflmlyvtgcnpfcTRKTATS
>scaffold-BYQM-2059825-Posidonia_australis	CX{3}CX{6}CX{3}C	MLLLFIYLQCKSVFGSSHLNDIRGSEWcphtcissskacswscHHLWQWFPWKDA
>scaffold-BZMI-2017365-Mollugo_pentaphylla-juvenile_leaf	CX{3}CX{17}CX{3}C	MNKKLNLPYSLCFFFFSSSAKETclhictvkrndhkkgaqniiltcqskcTRS
>scaffold-BZSH-2007299-Golenkinia_longispicula	CX{3}CX{7}CX{3}C	MASSCTVAPLALKILRIVLITLSAYPNTRVFPASESLNLcmitcstphswpcssacFSRASAVVMGISKVLTISVKNTGMS
>scaffold-BZSH-2023788-Golenkinia_longispicula	CX{6}CX{3}CX{4}CX{3}C	MASVFTSSLWAIVLSMLSPARWTCPPSDILcsnqcpwescsprcKFKYSEMGVLAP
>scaffold-CAPN-2010960-Equisetum_diffusum	CX{2}CX{30}CX{3}CX{7}CX{3}C	MAISVHLCSAFLAFLLFASFSSADEDLIKQVTDADPSVTSHDLTGIPIRDVSGALLQPELHFESFIQKFGKRYASLEEKAHRLSVFRKNLVRAVRHQALDPTATHGITKFSDLTDEEFTQQYLGLHAPSSLKSSGKEAPVLPTDDLPVDFDWREKGAVTDVKDQGSCGSCWSFSTTGAVEGAHFLKTGELVSLSEQQLVDcdhecddeetsvcdagcNGG
>scaffold-CAQZ-2015094-Symphoricarpos_sp.	CX{4}CX{6}CX{2}CX{9}CX{3}CX{11}CX{3}C	MASKPIMVSLLVATMSLLLLSSSHISIAQARVERKSFALSLVRALANGAARVGQNMSWKSGKNAILKFFNPEAKKNFQVGEKVIEFVDTMKDIASLQCNNTFCVNVNLKCEPCSSNSPFSMScdpycvlnwvdnntlscilpcGPPADDNGGVSPTTSPSD
>scaffold-CAQZ-2013893-Symphoricarpos_sp.	CX{3}CX{4}CX{3}C	MDKKILILGTLHIVVVVVISVVVLGMVSKARDAQKPNAVTcygacggpicvggcLRPHLRLD
>scaffold-CBAE-2011531-Huperzia_myrisinites	CX{3}CX{16}CX{3}C	MVLPFLIFLHQVLSLQDWFLEHclarcilmnsnvkisdflihqckdqcMAGDILAYTEVSD
>scaffold-CBNG-2041151-Planophila_laetevirens	CX{3}CX{11}CX{3}C	MQSQRVLLLLLLRDAALPFTPFMTMclsscsearqtgrpafchiscPKPSTFRAVPMRLQYS
>scaffold-CCHG-2056887-Argemone_mexicana-flower_bud	CX{3}CX{6}CX{3}C	MGSGIEYSSSSSRKRLCGILLVLIVSMSLFIDDVEAYGFSScmrhchasylvcvnycIGAAVGANQPLDARVISVETAKTLRTGKGLNLKDGSG
>scaffold-CCHG-2017526-Argemone_mexicana-flower_bud	CX{3}CX{17}CX{3}C	MAGERKMNVAVLLMCVMVIVAALIQPSQADNSKGTNDFKVcftkcfdtlksqglgnslseikcdqfcQDFEKSVKLDSILN
>scaffold-CCHG-2015147-Argemone_mexicana-flower_bud	CX{3}CX{15}CX{3}C	MAQARTNMMGWAMMLVVVMAVYVGKTEGLFciddcaaesktenavsrwlecgalcAHNAALIHRPHSAPSPEMQKALEYLAKAPEMQHSIKVPSSVAN
>scaffold-CCHG-2014533-Argemone_mexicana-flower_bud	CX{3}CX{17}CX{3}C	MAKMNVAVFLMCIMVVVAAVQPGKADDDKNHDADFKVcftkcfdslkaeglgnslseikcdqfcQDFEKSVKLDWIRNNNN
>scaffold-CCHG-2056921-Argemone_mexicana-flower_bud	CX{3}CX{14}CX{3}C	MGASKTNMMVCSMLLLFVVMAVHVNKTQAYcldecvdesrtntfqmwlecadfcIRTHNYASSPDRAPSPEIQRAIELLQRAPELRFFAKAPAGN
>scaffold-CGGO-2011351-Plumbago_auriculata	CX{3}CX{3}CX{8}CX{3}C	MARTSQALLTLFVLSLLVLELVVAQDAAGSGSAYGSKQIDCGASciarcglssrpnlckracG
>scaffold-CHJJ-2101722-Lejeuneaceae_sp.	CX{3}CX{3}CX{4}CX{3}C	MRFVFIGFLLLCVFTSSTFALFRQPKDQYVLPAPEDGDCTYVckngcnsatcpngcLLDGSWQYVEP
>scaffold-CHJJ-2015370-Lejeuneaceae_sp.	CX{3}CX{12}CX{3}C	MRLIVIVALVFLIVASMISVQGATVEKRSLFKDNQNPELRNKLREFTEHNRDRKSKMNQRQFKSLSAKREDDADASYWAEMTKNYQclsqcfsnvhswdeyygcydlcYQYTADTSASDNENNGEGN
>scaffold-CHJJ-2080747-Lejeuneaceae_sp.	CX{3}CX{4}CX{3}C	MCCLIQLLTAMEIYCHWCTKAKRPVDSATIPcrhpcqsatcghlcGRYA
>scaffold-CHTD-2046253-Oenothera_grandis-MTJ_133	CX{6}CX{6}CX{3}CX{12}CX{3}C	MGCSKPLDPLLVVVVMMMSLSLTISVTNADLYGSPSSPPPPSAVAGKEFPPQSYTCNEPSSRCYGYNIScpyqcpsfkpadptakacvihcNS
>scaffold-CHTD-2000123-Oenothera_grandis-MTJ_133	CX{3}CX{3}CX{8}CX{3}C	MASTKVIIVVSAVLLCFMLLQVHHLAEAEEINFTTQANKGSYPSHINCGVAcngrcklssrpnlchracG
>scaffold-CJNT-2013723-Polypodium_glycyrrhiza	CX{3}CX{5}CX{3}C	MVVSALSVPCAILLFFLLSIFPASKKMLLASGcanwcknasicahacGLVHRHSSLD
>scaffold-CJNT-2013752-Polypodium_glycyrrhiza	CX{3}CX{7}CX{3}C	MSLHVAILSAASLCRFHAcdlqcyhfewygcgglc
>scaffold-CJNT-2075996-Polypodium_glycyrrhiza	CX{3}CX{10}CX{3}C	MASVLLLSIATLSNLRASALPVQVSQVHAPVATALASPTLTVPLcgrrcpmsaaltalecattcWHWAFLLLFFAFLPSWHSST
>scaffold-CKXF-2014462-Gymnogongrus_ftabelliformis	CX{3}CX{19}CX{3}C	MKCVLLLSLLALASAQIHLPKDPHEIQLFQLIVKEVQGLYHQNHKLSVEDctkscdalftlaqhdhaesvtdnlcaeacADNSNR
>scaffold-CKXF-2002759-Gymnogongrus_ftabelliformis	CX{3}CX{18}CX{3}C	MKMLIVLAVTIAVAFAATTEDPNMAAHTHPSHPDHPTHPSHPDHPDHHQFIVHAEVEKIVHGTPGITVDAcvmkcdelftlanghdedatdkacadecKTVLEHGHNNHPDNGHHGGN
>scaffold-CMCY-2138724-Hesperaloe_parviflora	CX{3}CX{6}CX{3}C	MRFTSIFVAGAFATMAAAQSKTASVSPAQQSQLDcldacdagdvkcqsycITV
>scaffold-CMEQ-2078284-Orthotrichum_lyellii	CX{3}CX{10}CX{3}C	MKFASAPLLVLLAAVATSVMGQAASADTVDELFSREHHEAREEAAAHSIREIEEIHARHAEDLFHLRHDVERLERRSRSVcyaacatlsghnrvacwkkcDKIWGN
>scaffold-CMFF-2046469-Lupinus_polyphyllus	CX{3}CX{3}CX{10}CX{3}C	MKKIGVAIMIVMIVICCWEMERVNSDASDCLDAcstgcvqkdsrlmqrcdrkc
>scaffold-CNTZ-2001432-Oncidium_sphacelatum	CX{3}CX{8}CX{3}C	MKVGVRLFVFVVLFCCLGLCCCDclldcgvstawpkcsmkcPAHVY
>scaffold-COAQ-2049800-Malesherbia_fasiculata	CX{3}CX{7}CX{3}C	MISSLSPPFSYSFGKWVLVCLFSSVLMSSSGGGcrewctkrlkkvcalwcAKG
>scaffold-COAQ-2042360-Malesherbia_fasiculata	CX{3}CX{12}CX{3}C	MLIKDKCPVIVLLSLLFLSSVVLVSLAYEDVTEIDPVDPKSPRWEIEQcqkrcqreehgrrevqqcqqscQEEAIRRREQEQEREEKMASS
>scaffold-COAQ-2045277-Malesherbia_fasiculata	CX{3}CX{14}CX{3}C	MPPSVVYVVSVLSVLRCGEAFLPLDPSWPRDRVLSIVYSSNADLVIVSRSSFGKGGRYNVVSETDLLSETGGFGcpvlcfsmeegsrgdgevdcawpcELEE
>scaffold-CPLT-2006484-Portulaca_grandiflora	CX{3}CX{10}CX{3}C	MVVVVGMVLALALLAGCMAGSLPGVLVcmvecmvgsqlgawgckvdcMVGSQLG
>scaffold-CQPW-2010177-Anemia_tomentosa	CX{3}CX{8}CX{3}C	MVFVITCLVVVVWPDLARGckapckslpmgvpchgacPV
>scaffold-CQQP-2057801-Ochlochaete_sp.	CX{3}CX{4}CX{3}C	MSVWLPWFWSHFRVVTLQGKDSctdscmkqncytycPSKPRVSH
>scaffold-CRNC-2001558-Limnanthes_douglassii	CX{3}CX{8}CX{3}C	MKIDNGTRNAMLVVTILVITIVFQGVYSPAGGLWPAENSDTMTFSPIcnirctnntispscnvtcNTNKPIPSTTSKSPNPGTAVMAKETFRTAWFFNMFTLILAYALTIYLLPPGYTDKLFNLILLGLALSYALALSTVSPAPYLGDITYFLFYIFYTLAMAILSSKRLYSIILLVSFFSPFFFFYFS
>scaffold-CRNC-2037841-Limnanthes_douglassii	CX{3}CX{20}CX{3}C	MAVLSLRHKFISLFLYVLLLCSNSGARSLTKSDQIVKFKYHNGPLLTGQVTVNLIWYGKFKPSQRAIVTDFIASLPTSKVSKTTQPSVATWWKATEKYYHISMKQLDLALGRQIVDENYSLGKSLTNEDIVKLASKVTQNQAINVVLTASDVLVDGFclsrcgthgskskipyiwvgnsenqcpgqcAWPFHQPIYGPQ
>scaffold-CRNC-2038574-Limnanthes_douglassii	CX{2}CX{30}CX{3}CX{7}CX{3}C	MDRLTFSLLLLFSLIFAVVSSTETSPSSAFGGDDLLIRQVVDVENSNLLSEEDHFSLFKRKYKKTYGSAAEHDRRFAVFKANLRRAANHQRLDPSATHGVTQFSDLTRKEFKQMYLGVRAKVKFPKDTNHAPILPTNDLPLDFDWRDHGAVTPVKNQGSCGSCWSFSTTGALEGANFLSTGKLVSLSEQQLVDcdhecdpeekgscdagcNG
>scaffold-CSUV-2050149-Cochlearea_officinalis	CX{3}CX{5}CX{3}C	MATNKFLSILLPLWMMFALFLVPMISAFDGSFMcsegcptnsecdkycRSHG
>scaffold-CSUV-2011603-Cochlearea_officinalis	CX{3}CX{3}CX{10}CX{3}C	MMKKKKQVTIVVALLIIMALSSNLDMVAEAQLGPGDCYDGcstacvqrdsrktarcdrkcS
>scaffold-CSWE-2085622-Heliotropium_texanum-mature_leaf	CX{3}CX{9}CX{3}C	MLFECGLALLLAPINAAGYLPcstaciaagtillscigycAS
>scaffold-CUTE-2000199-Blutoparon_vermiculare	CX{3}CX{6}CX{3}C	MKTISVLYFTASVVFAMALFLMYPEDVVATNSRclekcgeqksacdsscEK
>scaffold-CUVY-2118853-Mollugo_nudicaulis-juvenile_leaf	CX{3}CX{6}CX{3}C	MGINIIIPLVVVVVVVVAVVVFPMVAESRADEDSANDDVKEDEEREWSQPGcyqrcyfyhffcvlwcFGE
>scaffold-CUVY-2022364-Mollugo_nudicaulis-juvenile_leaf	CX{3}CX{14}CX{3}C	MVSLGGQASFWLPCVVVFWASDCVDRVVVVSVcrsgcwvhrlglvmsgslgcslsc
>scaffold-CUVY-2096393-Mollugo_nudicaulis-juvenile_leaf	CX{3}CX{7}CX{3}C	MWLELCSCLVLSWAcnpvcieqssssctqfcL
>scaffold-CUVY-2024665-Mollugo_nudicaulis-juvenile_leaf	CX{3}CX{3}CX{13}CX{3}C	MCRALLVMIVKLSGSSLATNSPDAACARScirsciityssslaskndcenscLK
>scaffold-CVDF-2095286-Simmondsia_chinensis	CX{6}CX{2}CX{8}CX{2}CX{5}CX{3}CX{9}CX{3}C	MEGKKNLTFSSVISILLILGLVVKPAGACRSDGKACKDCILDHMKDDCLSCVSMLQcmarclwegtsqitckktcEFE
>scaffold-CVEG-2109325-Azolla_cf._caroliniana	CX{3}CX{9}CX{3}C	MLSLSQRVPSLLVYTLCMLPRPPISTLGPNSKADLGLLASSRILQVFcveictsaplkfescfiicITFSFLFYFM
>scaffold-CVEG-2017800-Azolla_cf._caroliniana	CX{3}CX{7}CX{3}C	MNRCSLLLILVIDALGQWAKVSNHLDSRLIFVILSPPHGSFIERLWWKINSEGMRYclilctykeinrckyicIYNA
>scaffold-CWLL-2074033-Schlegelia_parasitica_B	CX{3}CX{6}CX{3}C	MILFVLAFHFMSVSAFLATINcpalckdmkedcgkycKKE
>scaffold-CWYJ-2016395-Heracleum_lanatum	CX{14}CX{3}CX{18}CX{3}C	MCQPIKLLHILVFLYVIWININSENISIRPCRMLDKRQRDWINRNcskicsdhnalsiwtkkwvvhmpckvicTSQHSYHHIRMFRVHQKY
>scaffold-DAYQ-2038069-Mitella_pentandra	CX{3}CX{10}CX{3}C	MESKRFGGSVLVVCLVLLLVVSQEVQAHESKDFFGGKINSclakckrdtkaskaecqefcTFMHAIIEG
>scaffold-DCCI-2007017-Calceolaria_pinifolia	CX{3}CX{4}CX{3}C	MGTGWIWSIGSLLLGAGGGYDDTKDGIQIRPSTSWLRPcrrncrrlgcrldcFQAL
>scaffold-DCDT-2009683-Cheilanthes_arizonica	CX{3}CX{5}CX{3}C	MLHYRCQCWLLQLMFGLMKFVIGQFSTFQctsrcknsitcdgscKE
>scaffold-DDEV-2009807-Canella_winterana-Soltis	CX{2}CX{30}CX{3}CX{7}CX{3}C	MPGLLWGALWRKNLSLSSSLPNPPMASGNQLLPFFLHLLLLLLASSAAAFAAAETEDDPLIRQVVGNDGNEIPDVLSAETHFSSFIRKFGKVYADPHEHSYRFSVFKANLRRARRHQKLDPTAEHGVTQFSDLTPEEFRRNYLGLRRPKLFSNSDAHKAPILPTNDLPADFDWRDHGAVTPVKNQGSCGSCWSFSAAGALEGANFLSTGKLVSLSEQQLVDcdhecdpsdprscdsgcNGGLMTTAFEYTLKAGGLEREEDYPYT
>scaffold-DDEV-2009809-Canella_winterana-Soltis	CX{2}CX{30}CX{3}CX{7}CX{3}C	MPGLLWGALWRKNLSLSSSLPNPPMASGNQLLPFFLHLLLLLLASSAAAFAAAETEDDPLIRQVVGNDGNEIPDVLSAETHFSSFIRKFGKVYADPHEHSYRFSVFKANLRRARRHQKLDPTAEHGVTQFSDLTPEEFRRNYLGLRRPKLFSNSDAHKAPILPTNDLPADFDWRDHGAVTPVKNQGSCGSCWSFSAAGALEGANFLSTGKLVSLSEQQLVDcdhecdpsdplscdagcNGGLMTNAFAYALKAGGLEREEDYPYT
>scaffold-DDRL-2066040-Tragopogon_dubius	CX{3}CX{10}CX{3}C	MSLFWWLVIHLGRDSCGINITNIEFIHHcfssctmshifkiirciltcS
>scaffold-DFDS-2034102-Desmidium_aptogonum	CX{3}CX{12}CX{3}C	MLLLLLLLLLLVGGIFPRAAGTGQTQPSSASVPSScppecpsdrpeaaaaprcgpqcLLLETLPPA
>scaffold-DFDS-2040307-Desmidium_aptogonum	CX{3}CX{8}CX{3}C	MRVVLLVSFMDGPTRAFQSVQAcalkcspttlipfcpvhcKV
>scaffold-DFHO-2040500-Danaea_nodosa	CX{3}CX{8}CX{3}C	MKASLLLLAFMAAIFVVCADVEEMETEEDTEADGAEENEIKHRHKRHcrvrcrghgrhrhcrmkcHRH
>scaffold-DFHO-2040665-Danaea_nodosa	CX{3}CX{4}CX{3}C	MRNIQVIIALAIAMMVASVTHFTDcqpncttplcknicYFVLP
>scaffold-DFYF-2069250-Ilex_sp.	CX{3}CX{3}CX{10}CX{3}C	MMEKKMVIALALVLFVISSNMEVIDSSAYDCDDAcstgcvnrdprlesrcnlkcQ
>scaffold-DGNP-2039459-Cannabis_sativa-core	CX{3}CX{5}CX{3}C	MFRSLMFNMMFFQMGTLGLRPcmmgciqesicstscLISSKKR
>scaffold-DGXS-2091633-Freycinetia_multiflora	CX{3}CX{3}CX{8}CX{3}C	MAKLLPWLLLLLVAFAMVSCDVGKLEDEGEPLKEIQKHGGHEEENELMKKNQKGKYGPGSLRSYQCPGEcsrrcgrtqyhkpcmffc
>scaffold-DIHD-2089756-Heliotropium_tenellum-juvenile_leaf	CX{3}CX{15}CX{3}C	MAQKSIFFLALSLFIILLVSENVEATAANLAETSVIMGNRKLLGLSGSISKIIPKPKPKPQHGKTPFHKPGKTAKDIQKEILKEcvkrcyeqwkhdpannlarrcvsncQHG
>scaffold-DPFW-2025593-Zephyranthes_treatiae	CX{3}CX{9}CX{3}C	MANRACIVLALCVLLLAASLGPTSGEESFDSGEKTcmndclsrgvstvicgiscLDAADPSGS
>scaffold-DRFX-2079829-Closterium_lunula	CX{12}CX{3}CX{4}CX{3}C	MTHTVLVSFCLSARWSFSLVPAIATLSTCSATAPHITSASSclstcqmarcstdcTVRS
>scaffold-DRGY-2021889-Chaetosphaeridium_globosum	CX{3}CX{5}CX{3}C	MFGSPFLRNISVIVGLLVGMIVASASGLTQcttdcdapkacaqac
>scaffold-DRIL-2076821-Kalanchoe_crenato_diagremontiana	CX{3}CX{4}CX{3}C	MAEMKKGGRFAMSLALLLSSAMLCSASRMLELESYGSDDGLScndgcpvnhcdedcRPDPT
>scaffold-DSXO-2068402-Cryptomeria_japonica	CX{3}CX{15}CX{3}C	MVNGCNVLLLFCLSSSTNISSTRGYHNSSSLWSSSMYHRNIYNclhlcsrdlsnihkgnrlwgckficPNW
>scaffold-DTOA-2006723-Maesa_lanceolata	CX{4}CX{3}CX{9}CX{3}C	MLMVVVVMISSTNAIREIVEVGDDEWFFADDGVGAPCKFSVcyracravggtksfcakqcHSDGNPIMNMKKM
>scaffold-DTOA-2006721-Maesa_lanceolata	CX{4}CX{3}CX{9}CX{3}C	MGGVKNKAFMAMRMLMVVVVMISSTNAIREIVEVGDDEWFFADDGVGAPCKFSVcyracravggtksfcakqcHSDGNPIMNMKKM
>scaffold-DTOA-2080184-Maesa_lanceolata	CX{3}CX{19}CX{3}C	MGHREEKRVREREMKSEFLCMLCMMCMCVWGREKGREIERKcrgvcvwgrekgkqiegrwkiervcvgvcVGSSAWLISFSSRLEHGSFKKFKARAQLETQLV
>scaffold-DTOA-2094190-Maesa_lanceolata	CX{3}CX{17}CX{3}C	MPSHLLVLLVRLRNTSEMDNLGCSMGGSNSSLScsrhcngnshrllsllfsrfmycplwc
>scaffold-DWZT-2006702-Sagittaria_latifolia	CX{1}CX{3}CX{6}CX{3}C	MQHNRLICTSVKINFQITPMMMMMMMMLMLATVHFIGDPVTLTCVcpgrcfklasscsarcYKLGE
>scaffold-DXNY-2001802-Microthamnion_kuetzigianum-A	CX{9}CX{3}CX{2}CX{10}CX{3}CX{21}CX{3}CX{13}CX{3}C	MAPITPLKAGTTVIAVLSVVLLLMRGAVGQGPPPFVLCLNSAAAEHTCVPDCGACVAQFLPTPRTCGQLCAQYIDPTSPTGESYKSEHGPHcldwckainpgenpvpffcqnfcKSAP
>scaffold-DXNY-2038983-Microthamnion_kuetzigianum-A	CX{9}CX{3}CX{2}CX{10}CX{3}CX{21}CX{3}CX{12}CX{3}C	MAGITARAAAVVLAAVATMLLLGPVPAAAKEKLSLGFVQCQGTAQTQPTCVLECASCVAQFLPPSRTCEQLCDQDIYPLTGEPYKNKQGTAPRcqawckkiknkdpvpvfcqgvcNAANDLGGKSKNIRATKSF
>scaffold-DXNY-2006262-Microthamnion_kuetzigianum-A	CX{3}CX{5}CX{3}C	MGLRPLLAVLWVPCHCLFRPPctpacpsegrchtacSFR
>scaffold-DXQW-2011233-Juglans_nigra	CX{7}CX{3}CX{4}CX{3}C	MFFSTRAGTSLVLVVGALLVSMFTKSNLSLMHPSVVCMDLLILTckifcfstscnktcFMAKASTQ
>scaffold-DYFF-2214116-Pycnanthemum_tenuifolium	CX{3}CX{9}CX{3}C	MFSRQFFAYILLCATCYTQERRPRclpscrlpggiffscnllc
>scaffold-DYFF-2187969-Pycnanthemum_tenuifolium	CX{3}CX{3}CX{9}CX{3}C	MGLMMMVIALLNVSPMMAHLPPGACIDHclkeckasgigvavcikyc
>scaffold-DZLN-2035756-Oenothera_picensis-MTJ_655	CX{3}CX{10}CX{3}C	MHLETTPVLSLLLLIATCRLRLLQTRPcivtcsaridhhrhdcrhhcDETSKRELSPWRFVQTRARQVLKRIGQYVNKP
>scaffold-DZPJ-2006898-Cylindrocapsa_geminella	CX{3}CX{14}CX{3}C	MVTRSTLPCFLSVWTDIAEAAGFFAPGVLVIWScarlcqhepgymharlrhvcvrvcV
>scaffold-DZRA-2073911-Mirabilis_jalapa-mature_leaf	CX{3}CX{3}CX{8}CX{3}C	MAFSKPILVSLLFTLLLLLQLVHAQPSKGLPAGGVATGSKIDCRAAcgarcsatkrpnlcqrscG
>scaffold-DZRA-2093619-Mirabilis_jalapa-mature_leaf	CX{9}CX{3}CX{5}CX{3}C	MLVCITWFSLLMILLDLNVSSVSPLLNLCFGLFLELYTcalacqkftvcflkcSVWTQRMRNANQRKEGSLKMLITFL
>scaffold-DZTK-2038799-Batis_maritima	CX{3}CX{13}CX{3}C	MRFQWFFMPVCALPWLLPLVCAVPcsfkcvigalsgylkflicalscTVSS
>scaffold-EAAA-2010434-Marrubium_vulgare	CX{3}CX{3}CX{8}CX{3}C	MYCLKKDMTICFLMMFLLVVQNHATTIMNPAPQPTPPNSTFPMHGATPGSLHPQECGPRctgrcsktafkkpcmffcQK
>scaffold-EBWI-2025672-Ochromonas_sp.	CX{3}CX{7}CX{3}C	MATLDGTLSASCNFLLICATCVEAKEcelgclertalpcslecASLPSKRPREPPSAPSWADPVPDVAPARISGAAA
>scaffold-ECTD-2107225-Gentiana_acaulis	CX{3}CX{12}CX{3}C	MIIKRSLVFPVILLFLAALAFASVVALAETDTDFENTSRDPEQKYREclercerrhqgqsfqerchddcKERRKQTEERREQERGGDRGRHEEKKRQEEERAREEEERRREQEKERHGGGGRGREEQQQREEERRREQ
>scaffold-ECTD-2087580-Gentiana_acaulis	CX{3}CX{3}CX{12}CX{3}C	MEGKFRVHGLTICVLFVFILAENNVAQIVGGQKLYTCLGGcynqcfilkknqedtfscyfkcL
>scaffold-EDEQ-2051858-Wrightia_natalensis	CX{3}CX{8}CX{3}C	MLFYEIMYVAYILAHMPAICGYIYNYADFctkiciivnistycrhvcQYIGHIHNFIEKHKNSLEEK
>scaffold-EEAQ-2073664-Sceptridium_dissectum	CX{3}CX{18}CX{3}C	MQIRLCVVMILLLVSEGKKDTTKDAADDDKGSVVFPPLRVPDSRRFLPATcpidcrrflamhtvvvtamllhycelhcLLPSQSSSQQAWNTENEQERKANP
>scaffold-EEAQ-2011200-Sceptridium_dissectum	CX{3}CX{14}CX{3}C	MYTRSRFCTLTWTVLGQLVCAAPRPFNSSIVAGNLDFcverclsvsssklafmqafctsicSFSLAFTITIL
>scaffold-EEJO-2033261-Neochloris_oleoabundans	CX{3}CX{15}CX{3}C	MAKARQCWVAAACLSSVAAHNTRcphlcppppaisptqvlhllchancRLPLPV
>scaffold-EEJO-2010651-Neochloris_oleoabundans	CX{3}CX{8}CX{3}C	MQIESVSFAAIYIVCCFLLFCVGPPALRHIQQPcgiscvvfrnslacptacAGIARG
>scaffold-EEJO-2038974-Neochloris_oleoabundans	CX{3}CX{7}CX{3}C	MHGNCLCVISAAAAVPPRAANNAVQGQAAGGVQVVQPGcslyclargsgscswacGP
>scaffold-EEJO-2009655-Neochloris_oleoabundans	CX{3}CX{16}CX{3}C	MHSLDGQLHGIPLLALEPPLCLVLLLLVVLSQVSSFQQAAESAAAIDcgskcslrqagvadspeplhhcidqcLKLSTVFADPVVATV
>scaffold-EEJO-2000430-Neochloris_oleoabundans	CX{3}CX{13}CX{3}C	MSRMYHCFVSECSIHHTIAIFLLICLVTSSSLYWNIYSActgkcivapgalgrlshnclggcWGRLAI
>scaffold-EEMJ-2004696-Thuidium_delicatulum	CX{3}CX{6}CX{3}C	MQTHLRPPVLTTLLGPLLPLPPSLGLRFSHSVAGcnrlcwsgptpclssc
>scaffold-EFMS-2004644-Torreya_taxifolia	CX{14}CX{3}CX{20}CX{3}C	MRAYRDCCHYLCGFQWHAHLLLLLASKPHSVRSPLACSDAPMTHSHLHPFGcfqecpsgkkkllvqliqmqtpepncrnrcW
>scaffold-EHNF-2014589-Dillenia_indica	CX{3}CX{3}CX{8}CX{3}C	MKLLYATLLLILLFSTTFLEPAMAKSGFCNSKckqrcakagvkdrclkycGI
>scaffold-EIGQ-2014672-Heliotropium_calcicola-juvenile_leaf	CX{2}CX{30}CX{3}CX{7}CX{3}C	MDRFLSLLLLLTLCSSALAYDDSDSLIRQVVSDQHDDELLNAEHHFTLFKTKYGKSYATQEEHDYRLSVFKANLRRAKAHQLLDPSAVYGVTKFSDLTPSEFRLTYVGLHKRRSKLGLPVDANQAPILPTNDLPSDFDWREHGAVTEVKDQGSCGSCWAFSTTGALEGAHFLATGELVSLSEQQLVDcdhecdpeernvcdagcNGGLMTSAFEYT
>scaffold-EITK-2031137-Hedera_helix-aerial_root	CX{3}CX{3}CX{8}CX{3}C	MAIKAFIFLFISLLLVSSTPAYAIVPVPSRGPLKAPSPAAIVPVELPPPAPIPGKVPTPAPFPVKVPPPAPIPVKVYPPPAPVQVKVPPPTAPVPVKLPPPPAPPVKPPVLAPPVKPPPTSVPKPPPRNTKECYPPclvrcklhsrknvclracV
>scaffold-EJBY-2021660-Anticharis_glandulosa	CX{3}CX{6}CX{3}C	MTATTRVLIMVMLLLEVVMSSGAIPGDQAIcisecgksagnclnacYSA
>scaffold-EJBY-2009452-Anticharis_glandulosa	CX{3}CX{11}CX{3}C	MRVSNSLLAASLTGCLASPSLSTTAGTNALKcsfkcspestaaeasacnapcDTRKLLSLKRSKQTSTSDDTSEGDKLFLEASRSWWRRSTPAIRSLVSLVRTNSSASSMSGGL
>scaffold-EMAL-2003061-Ehretia_acuminata	CX{2}CX{30}CX{3}CX{7}CX{3}C	MMASLRFSLLFLFSLIILTVSFASADHDDVSNDDILIRQVVGEDHLLNADHHFTLFKKRFNKVYATQEEHDHRFAVFKANLRRAKRHQKLDPSAVHGVTQFSDMTPAEFRSSFLGVNRRLRLPVDANKAPVLPTNDLPSDFDWRDHGAVAPVKNQGSCGSCWSFSTTGALEGANFLATGKLVSLSEQQLVDcdhecdpedprscdsgcN
>scaffold-EMAL-2002824-Ehretia_acuminata	CX{2}CX{30}CX{3}CX{7}CX{3}C	MSPLNFSLFFLLSLILTTSFAYTEDDVSNDDILIRQVVGEDHMLTADHHFTLFKKRFGKAYADQEEHDYRFAVFKANLRRAMRHQKLDPSAVHGVTQFSDLTPAEFRRNFLGVNRRLRLPADANKAPILPTNDLPADFDWRDHGAVTPVKNQGSCGSCWSFSTTGALEGANFLATGKLVSLSEQQLVDcdnecdpeeagscdsgcSGGLMNSAFEY
>scaffold-EMBR-2002200-Ipomoea_pubescens	CX{3}CX{13}CX{3}C	MSSGLLWLLSSMYCLLLDAIWCWciaecfiditmiseqsfqckflcPRILSFLKFSFEVFRSGNLLSL
>scaffold-EMBR-2046026-Ipomoea_pubescens	CX{3}CX{3}CX{8}CX{3}C	METMKHYCLALVFLVITIFAPLFDCHNIISESPAPQPSPSFHMYGSTPGSLHPQECLPKctyrcsntqyrkpcmffcQ
>scaffold-EMJJ-2098648-Borya_sphaerocephala	CX{3}CX{9}CX{3}C	MRRSDVLVVVWLILVLSPSLHGLcvdecrhgglgtwycvfhcAFEPSLMKNTPPKKNVAPAHPRHSVKPVKPPQNRPRNSVKPVKPPQN
>scaffold-ENCD-2091319-Alternanthera_brasileana-juvenile_leaf	CX{3}CX{3}CX{8}CX{3}C	MKIVFVTLLMIILVTSMLVDNTEAGSAWCDSKcdyrcskagrkdrclkycGI
>scaffold-ENCD-2023261-Alternanthera_brasileana-juvenile_leaf	CX{6}CX{3}CX{4}CX{3}C	MVLSVSCFNYYTPNLRLLLPFIFTLLLLLPLLSCQARLFHAIKFVSISSSSSLLCDDDMNVcetkcevkgcvftc
>scaffold-EPRK-2103822-Papaver_setigerum-developing_fruit	CX{3}CX{10}CX{3}C	MMKIKSYTLILFSLISIFLLSATLSLCHHDHNLRQcrerceqkqkyqqqrclrdcQEKYGGTGWESTEEETERSHEHNKRWEEEQQQ
>scaffold-EQYT-2055668-Oenothera_berlandieri-MTJ_65	CX{2}CX{30}CX{3}CX{7}CX{3}C	MDPRTFLFAFFSFILVSAAAASESSSSEVEDLLIRQVVGDGDEQALTDHHHFSIFKRRFGKSYGSAEEHDYRFKVFRSNLRRARRNQKLDPSANHGVTKFSDLTPKEFRKSFLGLRSKLKLPKDANQAAILPTDDLPSDFDWREHGAVTGVKNQGSCGSCWSFSTTGALEGAHYLATGKLVSLSEQQLVDcdhecdpeepgscdsgcNGGLMNSAFEYTLKAGGLMKEEDYPY
>scaffold-ERIA-2057901-Heuchera_sanguinea	CX{3}CX{3}CX{8}CX{3}C	MAMAKLVCVLLLVFLGISMVAMAREADYHVESSRGSGYGPGSVKSYQCPSQctrrcsrtqyhkpcmffcQK
>scaffold-ERWT-2028359-Ipomoea_coccinea	CX{6}CX{3}CX{4}CX{3}C	MPNKTLFSFLVMIMIVIGIDLGDSGLYVCVYGSFGcghacfvlicvmvc
>scaffold-ESYX-2079617-Cunninghamia_lanceolata-branch_apex_with_needles	CX{3}CX{9}CX{3}C	MEVLLVQWLVAATLGEFEATRETWTGGciftcthflrvkdlcmavcV
>scaffold-ESYX-2016638-Cunninghamia_lanceolata-branch_apex_with_needles	CX{2}CX{30}CX{3}CX{7}CX{3}C	MENLALLRLLSLLAFVALTAAITSEEIIRQVTDEDAESVGSFDALNALSNPEAHFASFVKRFGKKYSGPEEHAHRFGIFKANLLRALEHQKMDPSAVHGITKFSDLTEHEFRRQYLGFRAPAAVRSGAHDAPILPTNDLPDDFDWREKGAVTEVKDQGACGSCWAFSTTGALEGATFIKTGKLVSLSEQQLVDcdhecdpsdsrvcdagcNGGLMTSAYEYAIKSGGL
>scaffold-ETCJ-2050390-Pilgerodendron_uviferum	CX{3}CX{8}CX{3}C	MRIPTCTHYYSLPMLFWPLVLHMTTTTENLHSKNFTHFcltscfsmasgspcdqnc
>scaffold-ETGN-2061401-Botryococcus_braunii	CX{1}CX{3}CX{15}CX{3}C	MQSIVIIIISAVHACTctntclylylykqdtrhmhgcgqfc
>scaffold-ETGN-2008851-Botryococcus_braunii	CX{9}CX{3}CX{16}CX{3}C	MLIVFVFLLTAVAVSCPLMLLSNRVcaracvrvlrftsptrpvlvscpagc
>scaffold-ETGN-2010365-Botryococcus_braunii	CX{3}CX{18}CX{3}C	MRIKLLLALICGRTILHARcsapclasrhylsspprvagkaachahcQR
>scaffold-EZZT-2040784-Passiflora_edulis	CX{3}CX{3}CX{10}CX{3}C	MEERRVKKSLLLVFAVLGLLAAGQTAASFSDCYKGcfilcvilpgnsivrcgtecLKD
>scaffold-FAJB-2057876-Paraphymatoceros_hallii	CX{3}CX{12}CX{3}C	MVFHTILVICFFRASLLQVVEEQcfiecfdtlntyavppicisicFTQI
>scaffold-FAJB-2044773-Paraphymatoceros_hallii	CX{4}CX{3}CX{9}CX{3}C	MWRKFRRCLPVCWCLQSGVGGTANLDADAVLYSFPSLDCSGAIcvdgclsfassvdvckgrcLYGAGMGRKLSW
>scaffold-FALI-2011742-Calycanthus_floridus	CX{9}CX{3}CX{8}CX{3}C	MRWRIFLLFVSWSEACLHYGLNSVLcntfcavilmsgscskicS
>scaffold-FAMO-2025542-Conopholis_americana	CX{3}CX{11}CX{3}C	MRVSNSLLAASLTGCLASPNLSTTAGTSALKcsfkcspestaaeastcnapcDTRKLLSFKRSKQTSTSGLTSEGDKVFLEASSS
>scaffold-FAMO-2088361-Conopholis_americana	CX{3}CX{14}CX{3}C	MSFKGNFCLVLFAFLLAYATLALGTQDPELEQckhqcraqqqqygkekikaclqkcEDYAQEKRGSAAEEVE
>scaffold-FCCA-2057414-Boswellia_sacra	CX{3}CX{11}CX{3}C	MMHWSHGVSVFILVIFEMASRITITTNFLHPcdyfctavlspfllnfcyrvcIGL
>scaffold-FCHS-2013126-Deparia_lobato-crenata	CX{3}CX{15}CX{3}C	MSSPVFQLQYTLPLLPLVCAASAGPQTYIQEPDVQNQHQQclqpcfpvvqfsnpppsllqctlrcASPQLEEIAHLWHQTGAQQLDSAF
>scaffold-FDBS-2005308-Oenothera_biennis-MTJ_442	CX{2}CX{30}CX{3}CX{7}CX{3}C	MAQRRFPFSHLVALLLLLAATPLLIAAVEISQPSGDLDDALIRQVVSDDTIILDAEAHGHFSKFKLQFGKSYASEEEHDYRFGVFRENLRRAKLHQKLDPEAVHGVTKFSDLTPEEFQSRYLGLNSPGLGLPVDANKAPILPTNDLPTDFDWRDKGAVTPVKDQGACGSCWSFSTTGALEGAHYLATGELVSLSEQQLVDcdhecdpeergacdsgcSGGLMTSAFEYILKAGGVQREADYP
>scaffold-FEDW-2082948-Epilobium_sp.	CX{3}CX{3}CX{8}CX{3}C	MAVLRSGQTAMTMVILFCVFTWAPTLTFGETPVVVDSRVLKCTLHctltcirsripeiclpacMT
>scaffold-FGRF-2005515-Asparagus_densiflorus	CX{3}CX{3}CX{8}CX{3}C	MANTKVAVIAVLLIAALIAVSIPATTAFNCFNDcvercsngknedscnamcKTA
>scaffold-FGRF-2014849-Asparagus_densiflorus	CX{3}CX{5}CX{3}C	MYVIWSLFLLSYTFQCHITMFLcqfrcythvscpypcFLI
>scaffold-FIDQ-2008048-Undaria_pinnatifida	CX{3}CX{5}CX{3}C	MVLVFSAVLFYFWTSFAFSclrrcqdvdfclvdcFG
>scaffold-FIDQ-2013529-Undaria_pinnatifida	CX{3}CX{4}CX{3}C	MKLAALACAGIWLCWEPVRGRGMGLAESSLVEGcdwlcsdapcaigcELRGRSI
>scaffold-FIDQ-2000644-Undaria_pinnatifida	CX{3}CX{13}CX{3}C	MTKSAVFLRGTAAVVGLYLALLIVSAALVHAAADVDEDTFVEcsshcgnehegerydmklclelcRLFDFTERSSLDY
>scaffold-FIKG-2000256-Sargassum_henslowianum	CX{3}CX{13}CX{3}C	MAVLMLRCTSTRRFSLVASIMLLTITIMGAAAAVGMKEREMDYDATNFQEcsshcgsehegermeqklcvelcRLMFDVPEPASSVVMGGD
>scaffold-FMVB-2008010-Scherffelia_dubia	CX{3}CX{5}CX{3}C	MDVLQLCVCMPVAVLGVWALEGAcakgcviawmcdnac
>scaffold-FNXH-2009352-Papaver_setigerum-leaf	CX{3}CX{17}CX{3}C	MARKMNVAVLLMCFMVLAVVVQFTQAHGDDGHDHYKVcfmkcfdfskakgqlnyvseiqcdqmc
>scaffold-FNXH-2124260-Papaver_setigerum-leaf	CX{3}CX{6}CX{3}C	MAPSMNKFGVILLVLIASMVFSADKAQAHFFEcmrrctasyvlcwhycMAETFGYAKLSPQEINVLSEEAKALKHYAEPPSVQAGEKHP
>scaffold-FNXH-2002265-Papaver_setigerum-leaf	CX{3}CX{18}CX{3}C	MARANMMGWAMLVVVVMALYVGKAEAWPcaydcavehaeehggswsdyivqcvgecREHSPPRLSSSIDEVKASPQLAKALELLAQAPELQHEFMRFQLKSMWRVPHSKKPMKERLP
>scaffold-FOMH-2080558-Sargassum_integerrimum	CX{3}CX{13}CX{3}C	MVLLMLRCTSTRRLAARFFLVASIMLLPTITTMGAAEAVGIKETREMGYDATNFQEcsshcgsehegermeqklcvelcRLMFDVPEPAPQS
>scaffold-FONV-2012262-Greyia_sutherlandii	CX{8}CX{3}CX{7}CX{3}C	MLIPINCLNLVCMVLLCQETFACNHIPDLYRcirtctskilpncfipcKTKH
>scaffold-FONV-2076516-Greyia_sutherlandii	CX{3}CX{11}CX{3}C	MATMIMKNLLLLVLLCITTALALSIDPEREFAQcikqcsretdkaaqarcqdmcLTTYEQRKREEIPYLFTIQDFETRYENAYGTMRVLDKFN
>scaffold-FOYQ-2041844-Microspora_cf._tumidula	CX{3}CX{4}CX{3}C	MKATAGSTTTSLMLWVPPSHGQQIVALTNDGAVSIEANAGPEWARGLASHRQQLARLPScshacasrpcrkpcYSALASRTSPPHGRAAAHWAASPWLGSRLLLFSVPTFTSKP
>scaffold-FPLR-2112611-Gylcine_soja-EB_root+NaHCO3	CX{3}CX{13}CX{3}C	MTRSTLPPSSPISLFVSLMCVAFACATSLNKIEHceldcasstveglnvvgdcepkcSQGLKIPTQIEKEGQDAIKEYLDNLFSNALFGTDSTQTGHNQEARPDRYSVEPDSKTQIKHEGESMNAQKSSYKLPKEPGEEQLLDGDLAVNVDLEIVGDGEYVLKIKRVNPSLTNHDEVERAKHMAQNGAMLLHYGEILQDMGEKLISQSQASLYSVFKIPTPPKLKSDQ
>scaffold-FPLR-2091742-Gylcine_soja-EB_root+NaHCO3	CX{3}CX{3}CX{5}CX{3}C	MICLWTCCCPCIIASRAMAFVSGQSCESHclqgcvanaiclgpcYFTHQRSMLRKKY
>scaffold-FPYZ-2132730-Papaver_somniferum-flower_bud	CX{3}CX{6}CX{3}C	MAPSMNKFGVVLLVLIASMVFSADKAQAHFFEcmrrctasyvlcwhycMAETFGYAKLSPQEINVLSEEAKALKHYAEPPSVQAGEKHP
>scaffold-FPYZ-2131292-Papaver_somniferum-flower_bud	CX{3}CX{18}CX{3}C	MMGWAMLVVVVMALYVGKAEAWPcaydcavehaeehggswsdyivqcvgecREHSPPRLSSSIDEVKASPQLAKALELLAQAPELQHEFMRFQLKSMWRVPHSKKPMKERLP
>scaffold-FPYZ-2025705-Papaver_somniferum-flower_bud	CX{3}CX{18}CX{3}C	MARANMMGWAMMLVVVMALYAGKAEGLFciddcakehaqehggswvkyladcaedcRNGSGWSYPTSSTVEAKAPRTRSFGPST
>scaffold-FPYZ-2123704-Papaver_somniferum-flower_bud	CX{3}CX{6}CX{3}C	MAPSTNKFCVVALLVLIASTSFFVDKAQAHGFRScmnvcrasyllcanycFASSFGYNEQLMQRKIGGRKSNDDLVHYQAPKVQ
>scaffold-FQGQ-2011048-Polystichum_acrostichoides	CX{3}CX{3}CX{6}CX{3}C	MQHSVAMLALCCQIFKEICCILMCESKcsrlcnavhhgcidfcIRFE
>scaffold-FRPM-2062402-Calocedrus_decurrens	CX{3}CX{9}CX{3}C	MFSWRRCHQYLVFLIGTLVMPYFLLVLTDPPFScqehcsysfrtyrecplgc
>scaffold-FRPM-2044244-Calocedrus_decurrens	CX{3}CX{20}CX{3}C	MVDWWLAVIGAAIPAVAVQQVIKSSRKSAGQAKTQHQNENENNFFcervctsqrmlnkvggvskdlphntcvtvcG
>scaffold-FSQE-2043815-Desmarestia_viridis	CX{3}CX{13}CX{3}C	MLSTGSRAWRGCAGLFLVTVMLSTAMTESDSMSEDAFREcsshckdehegeryekklcvelcRLFDFPEPATLD
>scaffold-FSQE-2007065-Desmarestia_viridis	CX{3}CX{20}CX{3}C	MFCKFQYIRVFPFFFWASGAWVQARAcrvqcsyfqatifspkknivffsarcfvscRQKVESYVQR
>scaffold-FUMQ-2074103-Nepeta_cataria	CX{3}CX{20}CX{3}C	MVEVVWWTLLGAAVPVFVAGQALRIKTKHAEEQRIKSARGREKSADDIFVcervctskrmlkkvgsfskdpipdtcvtvcGVSE
>scaffold-FUMQ-2065931-Nepeta_cataria	CX{3}CX{3}CX{8}CX{3}C	MKVTIGATLFVSLILFSTLMDISTADDGPPTNLSPFCKAKcdvrcskagredrclkyc
>scaffold-FUPX-2061942-Tragopogon_pratensis	CX{3}CX{10}CX{3}C	MGLFWWLVIHLGRDSCGINITNIEFIHHcfssctmshifkiirciltcS
>scaffold-FVXD-2040209-Beta_maritima	CX{3}CX{13}CX{3}C	MVFFKGKICLVLLLFSLLVLCASFSVAKEDPELRQckhqcrhqrqfdskqklgcerscEEYIEEKER
>scaffold-FWCQ-2008752-Garcinia_oblongiflolia	CX{3}CX{6}CX{3}C	MRPIFRFYWSRPIICFGFLWMQQTTRKYIRADEGcnymctpkesaclkacTWSVV
>scaffold-FXGI-2032034-Stylidium_adnatum	CX{3}CX{5}CX{3}C	MTLYLNKLLKSLLIGIFLTIISNEVSTYNRYNSLVNDcyhlcfgvrdcieecEYGFRRPYLQNYNDKSVDT
>scaffold-FXHG-2018053-Hafniomonas_reticulata	CX{3}CX{10}CX{3}C	MLHSACRAVLHAFLCMHLCSYVCVCTMTGYQcdiycgafhrlkvgfclpscSILVRTF
>scaffold-FXHG-2000228-Hafniomonas_reticulata	CX{3}CX{15}CX{3}C	MELYHGVIIHVCFWGVVMVRYHCCAHAAMHKPMQPctntcshaqthaamhkhihpctstcSHVQAHAAMHK
>scaffold-FXHG-2015369-Hafniomonas_reticulata	CX{3}CX{14}CX{3}C	MPSRGRISSAPSLFAVVALSATRRAANAEAFASDANTWFHATSTEcliscstytvnvavnagsfcseicSTYTPGGQVPTAADWGEQRGHASESPGQGVTSRDRTDAVKSAPVGPSATAMQFQGDTADGHGAREIGDGLPYVIVSDALLLRGAAEMLAYK
>scaffold-FXHG-2012252-Hafniomonas_reticulata	CX{1}CX{3}CX{5}CX{3}C	MHAMCGCLGACMCVCMMLTKCICGVCMcmydcvrvyvciwvcGWVDDGGWVGGWVSDDVG
>scaffold-FXJC-2004919-Oenothera_rosea-MTJ_672	CX{3}CX{7}CX{3}C	MRWSLISFLAAEASSSQMcmwpcalknwldclnlcSG
>scaffold-FYUH-2003906-Lavandula_angustifolia	CX{3}CX{3}CX{8}CX{3}C	MAIPKLLVASICLALLLVHGVEAIQTNQVTASEAAYSSKIDCGGAcaarcklssrpnlckrac
>scaffold-FYUH-2014907-Lavandula_angustifolia	CX{3}CX{4}CX{3}C	MYAGRAASAMALVRVAIPLILCIKLRTTLSATTILcalpctlpnckplcTLSPSFLYHSTLSEGSTSSNTISASEIPATIPSSFAKKWASTSISEGIVALQVTSPK
>scaffold-FYUH-2008132-Lavandula_angustifolia	CX{3}CX{13}CX{3}C	MSFRARLCFMLAALLLASATLSLGSQDPELKQckhqcralkqteqhqfqscvsrcEEYDRQKHGGADDENNRSPIQRLRD
>scaffold-FYUH-2085611-Lavandula_angustifolia	CX{3}CX{6}CX{3}C	MSRNLVGWVVLVLVCTMQRAEGQSGRVGQclvgcsgsaiscsvdcAISRGGGTL
>scaffold-FYUH-2006469-Lavandula_angustifolia	CX{3}CX{3}CX{7}CX{3}C	MNLCLFFFSSIAITAMKSRLSRLFMMLTLLVEPFTSTRHACYSLcpnicgslsrngcpnicGSLLKKVMIVWIKIKYRKVKQSTPH
>scaffold-FYUH-2003907-Lavandula_angustifolia	CX{3}CX{3}CX{8}CX{3}C	MAIPKLLVASICLALLLVHGVQAIHTGQVTASEAAYTSKIDCGSAcaarcklssrpnlckrac
>scaffold-FZJL-2155076-Austrobaileya_scandens	CX{3}CX{3}CX{20}CX{3}C	MMGLSFNSAAAGFLAASILVSSAVELPETLSNVPQTLSGDDRKTARIQRPKSRKAESCTVKcvttcirggagspgegplnarsliecsdicNLIKDGEDGL
>scaffold-FZQN-2074624-Silene_latifolia	CX{3}CX{8}CX{3}C	MEGAKASKVLAMILLIFIVNCSLIRETEATSYIIcyikclftphnaecinkcTGNNSSSLQDRIQTNPNNEVVDNSN
>scaffold-FZQN-2071974-Silene_latifolia	CX{3}CX{13}CX{3}C	MGLLTNRLCLVLLLLIIVVYVGVTTEAKDDPELRQckhqcrhqrqfdesqklgcerscEEYIEEKERIRK
>scaffold-GANB-2017989-Cyathea_spinulosa	CX{3}CX{7}CX{3}C	MLSLFVLSLHVVELWTAIVLGcsphcppaivlgcsphcPLAASFTTINETQRVSSLLSHFLKLY
>scaffold-GAON-2005766-Huperzia_squarrosa	CX{3}CX{16}CX{3}C	MVLPFLIFLHQVLSLQDWFLEHclarcilmnsnveildylihqckdqcMAGDILAYTEFSD
>scaffold-GBCQ-2000611-Aerva_persica-juvenile_leaf	CX{2}CX{30}CX{3}CX{7}CX{3}C	MATSFLAFSLLFLLSLSSTIATTTDDLLIQQVVDTDPATATATTEENSGVLISDDLLLNADHHFSLFKSKFNKKYATQEEHDHRFKVFKSNLRRAKRHQLRDPTAVHGITKFSDITPKEFREKYLGFKGGNKNRLKLPADANKAPVLPTDGLPEDFDWRDHGAVTDVKDQGQCGSCWSFSATGALEGAKFLATGKLVSLSEQQLVDcdhecdpeerdscdagcNGGLMNNA
>scaffold-GBGW-2013991-Oenothera_speciosa-MTJ_118	CX{3}CX{15}CX{3}C	MHVSSFTATCAFTWVCVVQSTYDHHEGDNKNKPHELSRFVcvadcrnrletpvtetyfgnclvpcAVDMEKKILLGRDGIVLAARA
>scaffold-GCFE-2002512-Verbena_hastata	CX{3}CX{8}CX{3}C	MLVGARLLLQLLAFTKFTVKSKPNSFRKPSISWVMQSESVSESIFFLLIcshnceswsyflncylmcE
>scaffold-GCFE-2057181-Verbena_hastata	CX{3}CX{18}CX{3}C	MCKMLLYWPVSLFPSSESKSPQLFPcflscnihksgyytphhsppellcsfycINP
>scaffold-GCFE-2007821-Verbena_hastata	CX{2}CX{30}CX{3}CX{7}CX{3}C	MVASHFTLIFLSSLLIATSFRFSSASDADDILIRQVVDHGDTGVVDENTLLNADHHFALFKTKFGKTYATQEEHDYRLSVFKANLRRARRHQELDPSAVHGVTQFSDLTKREFRRQFLGVNRRLRLPSDAQKAPILPTNDLPKDFDWRDHGAVTPVKNQGSCGSCWSFSTTGALEGANFLATGNLVSLSEQQLVDcdhecdpeekgscdsgcN
>scaffold-GCYL-2045944-Portulaca_suffruticosa	CX{3}CX{13}CX{3}C	MLFFLIHFMVLVSALLVDAETKINRPVTIHIRclfvclfstlffgpvdvscalycVSNLVIS
>scaffold-GCYL-2046328-Portulaca_suffruticosa	CX{3}CX{10}CX{3}C	MSASFAITLLFLSRFCLLNEQEcrltcaptlitnnincpqicHHITPFPLTNILHILPPSISAFLLPSTQPQPTKQLTNHLSSWQ
>scaffold-GDUD-3038335-Chloromonas_reticulata-B	CX{3}CX{6}CX{3}C	MNVACCSGLLSCTAAVITCDIctgqcdhiskictgqcTPVLAVLNHLITQ
>scaffold-GDUD-3059516-Chloromonas_reticulata-B	CX{3}CX{3}CX{19}CX{3}C	MLPLLSLCVLAMSECGCWAPcvvlcgqdveqlmgswgrnaertmcsdmcTLMRSGPGVVLL
>scaffold-GDUD-3065866-Chloromonas_reticulata-B	CX{10}CX{22}CX{3}CX{7}CX{3}C	MARMRSIWFSISAVCVCVVCSVSMQQVFYAAHAHEVLCTKRTSAHQNNCASQWRRGLPSLIGAQGQLYARPcltdctageegscrlgcEGQARM
>scaffold-GDZS-2008019-Byblis_gigantea	CX{3}CX{19}CX{3}C	MAICKTFYLSIVLSFSPLSKWSSLAVcseecggervgesvwdnyrfsfwacvrvcAVAVFSRATRTVGGLPEAARFHASNGFALTTVTV
>scaffold-GDZS-2024577-Byblis_gigantea	CX{3}CX{9}CX{3}C	MILVLQILCSLSTHSALEDVTVSYcysvcelnlpvgeicylycELKFSQFLPLISRM
>scaffold-GDZS-2096172-Byblis_gigantea	CX{3}CX{12}CX{3}C	MLRKLLNNIHMFLLICTLNQACGSFAFDVVRFTAFTVFRTSIAcsilcrakllfikvleicqfscTAVLLMLVF
>scaffold-GEHT-2058681-Gleditsia_triacanthos	CX{3}CX{7}CX{3}C	MFNRLLEILGHCWVNFAVFCDLSRAGWIASAGcmsdcinsvyipcsmecPFHA
>scaffold-GEHT-2000602-Gleditsia_triacanthos	CX{3}CX{7}CX{3}C	MSLCWSGGIPSLSWILAFTLSIVSDDSTSKVIVLPVRVFTKIcilgcregrkrpcqgmcGFFALSGLRASARIEDRDE
>scaffold-GEHT-2008620-Gleditsia_triacanthos	CX{5}CX{3}CX{9}CX{3}C	MKILFFLLCCFSRSYSHSLLRYQKTLIHFWFSNCEDNWVclqicvysgiglvpcklpcFPLQWL
>scaffold-GEHT-2044544-Gleditsia_triacanthos	CX{3}CX{3}CX{8}CX{3}C	MMSMAKLICILLLSLLAISMVATQVMAKEAQYHLDSGRYGPGSLKSNQCPSQcsrrcsqtqyhkpcmffcQK
>scaffold-GFUR-2095281-Chloromonas_subdivisa	CX{3}CX{14}CX{3}C	MPSTWCRVTSSPRHEHGLLFLCSAYMNLSSFGWSLTGGNEcgppcnashgshfyyrprqcipicN
>scaffold-GFUR-2085724-Chloromonas_subdivisa	CX{3}CX{15}CX{3}C	MLQRRLLDSPLVVLLILIGGPGCSLVGTPNNctlfcpasassssagvalarctracMQALVGHGWG
>scaffold-GFUR-2022629-Chloromonas_subdivisa	CX{3}CX{11}CX{3}C	MRPYCWFWMSTLLLPASASGHQActrtcswprpsltwtlcasscAVT
>scaffold-GGWH-2006178-Onychonema_laeve	CX{3}CX{15}CX{3}C	MGASCQVQTTEERNVARGHSPIQLSVMCLFLTFPLLSFAHAETAAGSASAScsirctkqkasfhafrnaqlcfqscIFT
>scaffold-GHLP-2012699-Solanum_dulcamara	CX{2}CX{30}CX{3}CX{7}CX{3}C	MDRLFLLSLLAFALFSSAIAFSDDDPLIRQVVSETDDNHMLNAEHHFSLFKSKFGKIYASQEEHDHRLKVFKANLRRAKRNQLLDPTAEHGITQFSDLTPSEFRRTYLGLHKPRPKLNSEKAPILPTKDLPADFDWREKGAVTGVKNQGSCGSCWSFSTTGAVEGAHFLATGELVSLSEQQLVDcdhecdpvekndcdagcDGGLM
>scaffold-GHLP-2013061-Solanum_dulcamara	CX{2}CX{3}CX{12}CX{3}C	MKVLLWIRVVMFPIIPYSTIAVFHCGYclynclpqikiwrmtsicigpcLTTTIRMQ
>scaffold-GIOY-2029718-Corokia_cotoneaster	CX{3}CX{6}CX{3}C	MKYTTAILALAVGVFAVPQASITAAPAVSMPIPSGLTSAVScalqcpagdvncqascLGNARPNASQAID
>scaffold-GIOY-2022600-Corokia_cotoneaster	CX{3}CX{6}CX{3}C	MKYTVILALAAGVFAVPQASITSAPSARAPIPSGITPQVScamgcnagdvncqaacLGNAR
>scaffold-GIPR-2008902-Aucuba_japonica	CX{3}CX{6}CX{3}C	MGFNKFIIAFLILTAYVTTVFVSSDVLEISNILcvrscfiegkycdaycRSQDKSGA
>scaffold-GJIY-2014674-Neochloris_sp.	CX{3}CX{17}CX{3}C	MVARQRRLAPALELMACISMHLHPCSCGADGGVSGPcmpscrppvpdasivarrpdapcaascQPTHHRSATHMGAHTLQQRARLQAHGAAADASELRLPRHIAHGHLQGRRQSRDGGR
>scaffold-GJPF-2010172-Allium_sativum	CX{3}CX{3}CX{8}CX{3}C	MAATKVNAICVILLIALVIASVMMPAFADCLSNcldgcagkeseeacqrdcYT
>scaffold-GJTI-2061085-Cephalotaxus_harringtonia	CX{16}CX{14}CX{1}CX{3}CX{14}CX{3}C	MQNLLLQGCCPGLLLFPVFSDCLSVPPRPLFRLRRTVLCAVRRFLLIWSWEDLCVcvetcvsmgviwsrrvagvcvsacMTVPQNLLKKALHRIPAAKIIYIHSVAPKYLLVREIHLPIIHSSHF
>scaffold-GKCZ-2013375-Diselma_archeri	CX{3}CX{12}CX{3}C	MQLSLLCGFMSKSFLLSRIHWVECHHcgsscyfegpmgeqngncqvicTFYYSSVHGIIYG
>scaffold-GLVK-2076446-Salix_eriocephala	CX{3}CX{18}CX{3}C	MYANYMSSDSLFFTLCDACKLSYLLLIIWCSLATEFQAIIVGQGDQckqacaitavnphqawnnihhhhcslrcVLFIYSSLLS
>scaffold-GMAM-2009507-Papaver_rhoeas-stem	CX{3}CX{18}CX{3}C	MARANMMGWAMMLVVVMALYAGKAEGLFcidecakehaqekggsmilylpecgvacQRGSGWSYVTSHSDEAKALRT
>scaffold-GMAM-2009508-Papaver_rhoeas-stem	CX{3}CX{18}CX{3}C	MARANMMGWAMMLVVVMALYAGKAEGLFcidecarehakerggsvmshlsecytecLKGSGLSSPTSSIHEAKALRT
>scaffold-GMAM-2021787-Papaver_rhoeas-stem	CX{3}CX{6}CX{3}C	MAPSMNKLGVVLLVLIASTVFSADKAQAHFFEcmygcqasyaicwhycMANSFGYEKLTPQEINTLSEEAKSLKQYAEAPSVHP
>scaffold-GMAM-2100944-Papaver_rhoeas-stem	CX{3}CX{17}CX{3}C	MAGKINVAVLLMCFMVLAVVVQFTQAHGDDGDDHYKVcfmkcfdlskaagkgnslseiqcdqicSQVVIDKFNTIFNSLKH
>scaffold-GMAM-2101192-Papaver_rhoeas-stem	CX{3}CX{6}CX{3}C	MNRFGLILLILVASTTFFPNKAQAGYWScmrncyagyilcsqycFSESVGDWQNPQSHGMRHEHNAYPSKYHAPSPSVPELDGEKHL
>scaffold-GMAM-2011426-Papaver_rhoeas-stem	CX{3}CX{18}CX{3}C	MARANMMMGWAMLVVVVMALYVGKAEAWPcaydcavehaeehggswrdyiiecvgecRKHAPPRLSSSIDEVRASPQLAQALALLARAPELQEETRKFQSAGSFLPPLKHPKTKRLP
>scaffold-GNRI-2014356-Digitalis_purpurea	CX{3}CX{8}CX{3}C	MWDRLRICHTTCIVILHHLSLLVCNSHPRLPcinyckfhsldftcygwcLTNLERGNFH
>scaffold-GOQJ-2012835-Argemone_mexicana-stem	CX{3}CX{15}CX{3}C	MAQARTNMMGWAMMLVVVMAVYVGKTEGLFciddcaaesktenavsrwlecgalcAHNAALIHRPHSAPSPEMQKALEYLAKAPEMQHSIKVPSSVAN
>scaffold-GOWD-2019432-Sphagnum_lescurii	CX{3}CX{13}CX{3}C	MGLFSKRVCWVLVIVICVGLSLAKEDPELRQckhqcrhqaqfderqrlgcerscEDYIKQKERVRRQREEGRDDFEREREEFGGKERESGNPYVFHSEHFDTRFRTQEGRVRVLPKFTQRSELFEGIENFRVLWFE
>scaffold-GOWD-2078448-Sphagnum_lescurii	CX{3}CX{18}CX{3}C	MLLHLPCLALCCNILAcdrtcldidereeelkgiatrrncigtcPRKWRRKWDLMMMVE
>scaffold-GOWD-2074932-Sphagnum_lescurii	CX{3}CX{8}CX{3}C	MKAMVCIAILLGLAVAAHSQGYPSLATIcwqycatgyfpaectpycSTYSWPSTYNPLYTGYATYGGYSYYPNRNEGGDHGDTHSVEHSSGRGYQASGVHAESGGQHGQNTGVHSSEAGHSGG
>scaffold-GQAV-2097107-Mirabilis_jalapa-juvenile_leaf	CX{9}CX{3}CX{5}CX{3}C	MLVCITWFSLLMILLDLNVSSVSPLLNLCFGLFLELYTcalacqkftvcflkcSVWTQRMRNANQRKEGSLKMLITFL
>scaffold-GRFT-2003490-Buddleja_sp.	CX{3}CX{3}CX{8}CX{3}C	MASKAVLLVLACFLLVNTRVSAEWEEEILIQGDTINPVGSPTYKSSPPAANAPLIATAPPPPPPVTAPAPPPHPPRNREECTPLcvvrckdhsrknlclrac
>scaffold-GRKU-2012521-Syntrichia_princeps	CX{3}CX{16}CX{3}C	MGPLHRPPVRPRNCSCWASVLSLLHPCSNScpnpclhshpypyysythsnscsyscSSTVS
>scaffold-GRKU-2010261-Syntrichia_princeps	CX{3}CX{20}CX{3}C	MARVLCALVVCFLIVGVAESRPLFAITDGEEVSTGRRLFKLVSDAVVLPYHNGPLLVDSSALEVYLVWYGAFSPSQKEVIRNFFASFSSGEAKPSVASWWGVTAGYKDSAGAVPARAVRLAGELDDNYSKGKVLREADLGLLAARTEHPASVYLLLTAADVEVEGFcmntcgshsvtgslpyawvgdsatqcpgqcAWPYALPEYGPQGAKALVAPNADVGVDGMVINIA
>scaffold-GTHK-2014470-Gnetum_montanum	CX{21}CX{3}CX{12}CX{3}C	MRQITHCSWLLELGFCCLYLEEGNPEITPASRPLLCVPTTSPKANNSSYTILSGSTSchascemislasksssscsqscMPTTVIILAVISRSSTSWSALAYASSFSY
>scaffold-GTHK-2050296-Gnetum_montanum	CX{3}CX{4}CX{3}C	MTSIRILSWLCIFQNFVVAFSVKTWQciftcyrnpcipscI
>scaffold-GTSV-2008208-Draba_hispida	CX{12}CX{13}CX{3}CX{9}CX{3}C	MNALSCMVVVSFLAPSSSISCNGSSTFSIPSMLCSPKYKRLASSSASchiscqsmatlisscdtscA
>scaffold-GTSV-2056342-Draba_hispida	CX{3}CX{15}CX{3}C	MKRIFLVISLKILDATLNAISVSPFScgsrclrkwtnsflmlyvtvcnpfcTRKTATS
>scaffold-GUBD-2029314-Brachiomonas_submarina	CX{3}CX{10}CX{3}C	MVLCTIGGAACFHLAVTVLEGWGRGcrawcgkgggggggtcpstcSVG
>scaffold-GUBD-2010486-Brachiomonas_submarina	CX{1}CX{3}CX{4}CX{3}C	MDPCPLLCCLICLWPRSSLLPCLcqgscqtlscqqpcQD
>scaffold-GUBD-2051111-Brachiomonas_submarina	CX{3}CX{5}CX{3}C	MATCSSTLVCLGLSSSLYILHLLQQLGSEDcfpfcsgltacydtcPFGDT
>scaffold-GUMF-2016377-Anthemis_tinctoria	CX{3}CX{13}CX{3}C	MNVLTALLSFVFMRSWTKMLcgiscvsfirhentmietcsvacYSIYIGDLRLS
>scaffold-GYBH-2017163-Codium_fragile	CX{3}CX{10}CX{3}C	MRSSTTFIAIMAFSWLSSKATFWRQVASLGTWSFSAVVcgtlcktsiadflslcssfcSV
>scaffold-GYBH-2022163-Codium_fragile	CX{3}CX{9}CX{3}C	MVLQVQTLLRLLPPSLLLLGPPRSSSNPLDLGTQAANRPGSLPLLHPDIcmvacgihkaafgtckescR
>scaffold-GYFU-2095740-Polypodium_hesperium-A_type	CX{3}CX{10}CX{3}C	MCPLSLSLWLCWQPALGLWHFSTTAcfgscptllaasaytcssscSQPPLALPLQPTLPTSLA
>scaffold-GYFU-2013254-Polypodium_hesperium-A_type	CX{3}CX{5}CX{3}C	MVVSALSVPCAILLFFLLSIFPASQKMLLASGcanwcrnasmcahacTQR
>scaffold-GYFU-2016452-Polypodium_hesperium-A_type	CX{3}CX{10}CX{3}C	MASVLLLSIATLSNLRASALPVQVSQVHAPVATALASPTLTVPLcgrrcpmsaaltalecattcWHWAFLLLFFAFLPSWHSST
>scaffold-GYRP-2007115-Euastrum_affine	CX{3}CX{12}CX{3}C	MFCWWFAEAVFSFSSLAAISGFLAWPPLEAAEcrskcmkswhsdaletfcpiscIPFVLYYKITQKS
>scaffold-HABV-2057451-Draba_aizoides	CX{3}CX{15}CX{3}C	MKRIFLVISLKILDATLNAISVSPFScgsrclrkwtnsflmhyvtvcnpfcTLRTATSSEKVIR
>scaffold-HABV-2005246-Draba_aizoides	CX{12}CX{13}CX{3}CX{9}CX{3}C	MNALSCIVVVSFLAPSSSISCNGSSTLSIPSMLCSPKYKRLASSSASchiscqsmatlisscdtscA
>scaffold-HAEU-2049304-Berberidopsis_beckleri	CX{3}CX{11}CX{3}C	MGHGVAKLACPCYFFFFKLFFYSYVCCDYVGEcmivcsnlninyhlsfcyndcLVT
>scaffold-HATH-2077123-Aristida_stricta	CX{3}CX{12}CX{3}C	MIKAYRQYLCCFISSFLATSITMSSSPTIDLAKSctrscmvyritlspeivcnfec
>scaffold-HATH-2084186-Aristida_stricta	CX{3}CX{5}CX{3}C	MKQTILCISTLILKPSCYSSLGDWRRRcnrpcmptsgcspvcPLF
>scaffold-HATH-2072135-Aristida_stricta	CX{3}CX{4}CX{3}C	MYSCLVSFVLCWGRRPRWAREGActktclgdrcqpsc
>scaffold-HBHB-2222652-Aesculus_pavia	CX{3}CX{3}CX{8}CX{3}C	MMVMVTVMVPVNLVEASAASVDCMLKcqtrcvintpgvdcigvcLTQHFFKNVFGVRPQRISFFISASNHILR
>scaffold-HBHB-2254277-Aesculus_pavia	CX{3}CX{19}CX{3}C	MLAWSSLMFLCSLDLEISLCIcigictvtqiyrskpftfqnmgggcgwwcRGGGVGSWWGEAKEVKPKS
>scaffold-HDWF-2081317-Francoa_appendiculata	CX{3}CX{6}CX{3}C	MPTRILGPIPKGKNAVPLLLVVLAIPSENISclnictsgpqfcvlvcSFRIGMYKFSLAGIITFPNLTSF
>scaffold-HEGQ-2072837-Gymnocarpium_dryopteris	CX{3}CX{6}CX{3}C	MLNIMTLYLILWVPRGNPSSPVEILHITIcllvcpvnlkrcmtacLSM
>scaffold-HEGQ-2079431-Gymnocarpium_dryopteris	CX{1}CX{3}CX{5}CX{3}C	METHAIGILLLLSAAEGPYMGCTcsdqcsleaecksvcNIS
>scaffold-HELY-2026146-Cleome_violaceae	CX{6}CX{3}CX{5}CX{3}C	MIKVVFIMFIVVAMLQADDEQEKYKACQKTYVKcmagcrgavpcsnqcTTDME
>scaffold-HFIK-2008036-Sargassum_vachellianum	CX{3}CX{5}CX{3}C	MWQVTTGIVFLILKSIHKVKSSPEMVNVINISKPSQRGEGGEREGYTTRGRTDMLWYGINYTPDcakrciapitcekncPKIYVRM
>scaffold-HFIK-2067892-Sargassum_vachellianum	CX{3}CX{13}CX{3}C	MAVLMLRCTSTRRFSLVASIMLLTITIMGAAAAVGIKEREMDYDATNFKEcsshcgsehegermeqklcvelcRLMFDVPEPASSVVTSRD
>scaffold-HIDG-2008834-Cosmarium_broomei	CX{2}CX{30}CX{3}CX{7}CX{3}C	MLQSLKMAATMKSLVLVATLLLVGLSSASGQEDNSFLKDEHLRIGVQDSKAAFLHFLTRFNKNYTGASFLRRLKIFEQNIRRAVEHQINDPSAIHGITKFSDLTPEEFAQQHLGLHAASFLAKPGEVADMLPTDGLPEEFDWREKGAVTPVKNQGMCGSCYAFSAVGAVEGAHFLQTGELVSLSEQQIVDcdhqcdpqyhdvcdsgcNGGLMNNVLTYLEGTGGLQTEADYPYKGSPG
>scaffold-HILW-2113152-Acmopyle_pancheri	CX{3}CX{6}CX{3}C	MESLFCSYSWKVLFLIIVSLGLVINEEAcdliclvtielckiicKQILLYNLFDVA
>scaffold-HJMP-2019331-Astragalus_membranaceus	CX{3}CX{15}CX{3}C	MLVHSPIKWSCFLLFSSSLKFIPSSITIFTcnftcihnfgkqmvrragnpckiicTVNRNKSKLGSISISPLPVIRNSPEQVTKHRDTLDHSSINSK
>scaffold-HKZW-2042878-Mesotaenium_caldariorum	CX{3}CX{4}CX{3}C	MKKFVIALCLMMVLAVMVEEAEAKWcfrvcyrgicyrrcRGKRNEVRQYRDRGYDVRAIPEEALFSRQDEDDDDDEE
>scaffold-HKZW-2046297-Mesotaenium_caldariorum	CX{2}CX{30}CX{3}CX{7}CX{3}C	MARWLVLSLCVFLTVPFFSEARLNLQFPQSLESLQNEALLHAFRNTEAAFVQFLGEHGKNYTGKEFAHRLQVFGSNVLLAIENQLSDPTAVHGVNPFFDLTQEEFAEQHLGLKTPPGMVGHPEAPILPTDDLPEEFDWRGLGAVTPVKNQGSCGSCYAFSAVGAIEGAHFLSTGELVRLSEQQVVDcdskcdpsyhnacdsgcEGGLMNNVMNYVLSSGGLELE
>scaffold-HNCF-2016186-Linum_hirsutum	CX{3}CX{13}CX{3}C	MRVGIVVVILSVLVLCSGLALATKDLEELKQcedeckqerlfseklkavcirkcEDAVKEKKREREKGKEFGGGGENPYVFRDEHFLSKYETQHGRVHVLQRFAEKSELLKGIDRFRVGVIEAGPLTFLSPSHVDADGILYVAQGRGTFTMIQADRGRKSFNIETGDVIRNHAGTPAYLVNKDDSQKLVLVKFVRPVNVPGSFEAFFGPGGQNPESYFKAFSPELLEAAFKVDRERIERIFQKQEGVIMKASREQIQALSHGEEDGAANIWPLTTQSTNPFNLLRTPPTQRNNYGQLFEASPDEFEQLLDLDLGVAYANISRVSK
>scaffold-HNCF-2060490-Linum_hirsutum	CX{3}CX{6}CX{3}C	MGMASCLCLLLMLFAFYMRGESLHVVYcllscsimlrsclfvcLLLQNDTSEEVK
>scaffold-HNDZ-2019093-Cystopteris_utahensis	CX{3}CX{10}CX{3}C	MKILNMLMKKAPLILAVAFLKSAWQVSLPSTPLPQchqpcrkpvqvshqichpecP
>scaffold-HOKG-2019568-Nolina_atopocarpa	CX{3}CX{3}CX{7}CX{3}C	MAGANKSLSVVVLCLLLVVASSEASSCVSDcvkgcvspsapaclvvcGINNNKPTIYDSATMLHRLEHTSELQTMKNTTISTG
>scaffold-HOKG-2019568-Nolina_atopocarpa	CX{3}CX{3}CX{8}CX{3}C	MAAANKSLSVVVLCFLLVIASSEAGCLEEcvkncppgllgvacvatcGVT
>scaffold-HQRJ-2005418-Loropetalum_chinense	CX{2}CX{30}CX{3}CX{7}CX{3}C	MAPLSLFTLLLVSPLFSAAAVTVSSDDSDDLLIRQVVPDGDDLHLTAEHHFLNFKTRYGKAYATPEEHDYRFSVFQANLRRAKRHQKLDPSAVHGVTQFSDLTPAEFRRNYLGLKRLKLPSDAQKAPILPTNDLPTDFDWRDHGAVTAVKNQGSCGSCWSFSATGALEGAHFLSTAELVSLSEQQLVDcdhecdpeeagacdsgcNGGLMTSAFEYTLKAGGLEREEDYPYT
>scaffold-HRUR-2030139-Utricularia_sp.	CX{3}CX{15}CX{3}C	MPLLLLLALNFPLQAFSSQGARQLLQRSVPAKKRQHclrvcalpsslfflhpmqflciptcKLFYQLYPPDSLR
>scaffold-HUGU-2072257-Boerhavia_dominnii-mature_leaf	CX{3}CX{11}CX{3}C	MFGSSSTTIHRVNIITILLILSTHGTYGALKATLGScswgcqppwkppevgfchqmc
>scaffold-HURS-2032537-Mollugo_pentaphylla-mature_leaf	CX{3}CX{3}CX{8}CX{3}C	MAKTTKALSLILLALIAISMLATEVLAGTNNYGQGSLKPSQCLPRctqrcsktqyhkpcmffcQ
>scaffold-HURS-2045013-Mollugo_pentaphylla-mature_leaf	CX{3}CX{17}CX{3}C	MNKKLNLPYSLCFFFFSSSAKETclhictvkrndhkkgaqniiltcqskcTRS
>scaffold-HUSX-2003138-Roridula_gorgonias	CX{2}CX{30}CX{3}CX{7}CX{3}C	MARRLSLLFVFSILAATSLADAVADDDLSGDDLVIQQVVDTDHLLNADHHFRLFKRKFGKSYANKEEHNYRFSVFKANLRRALRHQKLDPSAVHGVTRFSDLTPAEFRRNHLGLKRLRLPSDANKAPMLPTNDLPTDFDWRDHGAVTPVKNQGFCGSCWSFSATGALEGAHFLATGKLVSLSEQQLVDcdhecdpeepgscdsgcNGGLMNSA
>scaffold-HVBQ-2112660-Tetraphis_pellucida	CX{3}CX{15}CX{3}C	MSATLLLPVILEAIFALNLAcdqrcediafkdrdqgfvrscsprcFEDIQLGTPLLK
>scaffold-HWUP-2006324-Sabal_bermudana	CX{3}CX{3}CX{8}CX{3}C	MASKMRIVVLSVVFMLLLSIEGQANHHSPGPAAQPGKTPGPTPQPINFPLNGTTQGSLQPQECPGRctsrcsataykkpcmffc
>scaffold-HWUP-2021210-Sabal_bermudana	CX{3}CX{16}CX{3}C	MRVGPWLLWLLCSVLHVSMAFSRLVRMGNSSPDWFSENSAVDIARKNNQHPPLIEWWSSGDPSSEAVVRILMHEcllrcqfysnqltvslwilshclvvcK
>scaffold-HWUP-2099068-Sabal_bermudana	CX{3}CX{12}CX{3}C	MRYYMSTVIFASSWVNSSKYALKcskeclasstahislmlcidncGAPTSTVRIPTPLASMGPMVEPQGMSLRTTKS
>scaffold-HWUP-2022755-Sabal_bermudana	CX{3}CX{13}CX{3}C	MLLDFYFSILIFCCETKQTAAKEGYEFcltpcdynfftysstvsqcnklcSLYEHRQWDSTYSTNFFSTNF
>scaffold-HXCD-2051706-Flaveria_vaginata	CX{3}CX{3}CX{8}CX{3}C	MARGRPSFTPLVLLLSLILMIAFADVAQGYNRLRPQDCKPRctyrcsatshkkpcmffc
>scaffold-HYZL-2125075-Akania_lucens	CX{3}CX{6}CX{3}C	MVLCLLTSFATFLTFPLSNSIHNLTVPSKQHVSRIclgecftsltdclpvcGLHRIIEIG
>scaffold-HYZL-2018901-Akania_lucens	CX{8}CX{3}CX{7}CX{3}C	MLPVPFLISICLIAVSSDFLEIVLPNPVLSVAVIEDFRCFRIAKFETcealcdsgpsatcpfvcR
>scaffold-IADP-2089989-Deschampsia_cespitosa	CX{3}CX{12}CX{3}C	MQFSFAFLFMIVALFTTAFGNEWSDFQRIVScdngckkifgtgelyqicfdkcIKISNPFAK
>scaffold-IAJW-2125588-Amentotaxus_argotaenia	CX{3}CX{3}CX{8}CX{3}C	MASLGVFPRTVLVIACLFIPLLLQAAEGEGESFGLQTNHGMHRRLLTTIDCKASctercskssrhnlcmracG
>scaffold-IAJW-2024401-Amentotaxus_argotaenia	CX{6}CX{3}CX{5}CX{3}C	MWGAMGPFLRIESMFLTLFAFSGWFSSTSRNPGSCNVSNTPcprlclsipscqntcRRSMVKLILGPPEM
>scaffold-IAJW-2026305-Amentotaxus_argotaenia	CX{2}CX{3}CX{11}CX{3}C	MRILGSFLHCFFAYISLLPTQCIPKACRFcpflcmlqtntrfkklcnsgc
>scaffold-IAYV-2047996-Rhodomonas_sp.	CX{3}CX{17}CX{3}C	MAIGRLQLLGVILVIGTCAFQLINYQTIPTDQGRLLLQKVPKSSNAVQVAYATRPGLENLINLAAVPSDENRLWKAYLASHSQHKKRVFQDVNKLLHGcmqsckaevyiqptkfssethgcvdncLNKAGVMIWNSPTDRKFETTWTLEE
>scaffold-ICNN-2140427-Yucca_filamentosa	CX{1}CX{3}CX{7}CX{3}C	MEKRERECCMRVFYLVAICVKGEANDIHLCNcvlpcvvdkihkcyvicMATSHVVG
>scaffold-ICNN-2148876-Yucca_filamentosa	CX{3}CX{18}CX{3}C	MTAVANKSLVLLCLLLAIATSQADAAcidvciknfavspsatsrdvvagctaecALVENQRKTIDALLAP
>scaffold-ICUS-2009625-Oenothera_laciniata-MTJ_98	CX{3}CX{3}CX{9}CX{3}C	MALKALTLFLATLVLVITKVSSTTDHEELKMVKVPTQTTVPVQIPVMKSKTKLPVIKSKADCIPVcnnrcaevhnekkmclracN
>scaffold-IFCJ-2008906-Canella_winterana-Soltis_B	CX{2}CX{30}CX{3}CX{7}CX{3}C	MASGNQLLPFFLHLLLLLLASSAAAFAAAETEDDPLIRQVVGNDGNEIPDVLSAETHFSSFIRKFGKVYADPHEHSYRFSVFKANLRRARRHQKLDPTAEHGVTQFSDLTPEEFRRNYLGLRRPKLFSNSDAHKAPILPTNDLPADFDWRDHGAVTPVKNQGSCGSCWSFSAAGALEGANFLSTGKLVSLSEQQLVDcdhecdpsdplscdagcNGGLMTNAFAYALKAGGLE
>scaffold-IFLI-2135803-Callitris_gracilis-March	CX{3}CX{15}CX{3}C	MVNGCTVLLLFFLYSSTIISSTQVYHNSSSIWSSSVHHRNIYNclhlctrdlsnihkgnrlwgckficTNWG
>scaffold-IGUH-2145067-Schwetschkeopsis_fabronia	CX{3}CX{15}CX{3}C	MAYQRFVLLLLMVMMIIATMIEQSRGIYLDcearcvlkdpedrtreklkecqdmcEILNILSKDDARNGKHYRYRLFKK
>scaffold-IGUH-2158549-Schwetschkeopsis_fabronia	CX{3}CX{12}CX{3}C	MRLLFIVALVFLIVASMISVQGATVEKRSLFKGNQNPELRNKLREFTEHNRDKKSKMNQRQFKSLSAKREDDGDAPYWAEMAQTYQclsqcfsnvhswdeyygcydlcYQYTADTSTDDNGNYGEGN
>scaffold-IGUH-2118154-Schwetschkeopsis_fabronia	CX{3}CX{10}CX{3}C	MALVVASFAFGIATRLSFATTFDTLHDAGHVDERScnrycytkgvydvakcagmcALN
>scaffold-IGUH-2125649-Schwetschkeopsis_fabronia	CX{3}CX{15}CX{3}C	MTTNRYFVYLTIMTIMMCFLIEQSHEIYVDcqarcmltsrrernrdtlqmcrdqcELMDLLEQEDIRE
>scaffold-IIFB-2004881-Oenothera_gaura-MTJ_677	CX{3}CX{7}CX{3}C	MMWWSLISFLEAEASSSQMcmwpcalknwldclnlc
>scaffold-IIOL-2009561-Pinus_parviflora	CX{1}CX{3}CX{4}CX{3}C	MNCPSLGGSGLLLWFLCWGTVLIGRGDCWcmsicrtgacrrlcLRMILLRSWIGKPGLR
>scaffold-IJMT-2014414-Aphanochaete_repens	CX{3}CX{10}CX{3}C	MPGHWLAQAAACLLMTPCRTGHTYAWGWTSTcvsgcrkplvmfmhgcehwc
>scaffold-IJMT-2019484-Aphanochaete_repens	CX{4}CX{3}CX{4}CX{3}C	MRVPPSCALVVYSCVVCGHTCASMNVLLCGAVWcgvvcrtipchrwc
>scaffold-IJMT-2078406-Aphanochaete_repens	CX{3}CX{20}CX{3}C	MTRNPIIIIAVLLVTLYHVSAQDPVVASQPLLGGGFYNITVTGSSGALVVKIISVDENGVVLFQAAYNDAVEYYDGHMTALITREGFSLHYDNAFGcyrrcastsltresppllrtyqyatcgghcF
>scaffold-IJMT-2017366-Aphanochaete_repens	CX{3}CX{5}CX{3}C	MAIQSTGRALSLFILVSLSAGQILLAPSTLEYGSVESNNGVNMTTYKIHLNASTTSHQIQFIRMTPVDSDSSAKFYVAYNSTVFNTQTLTGYRTTYTISRYDSMGDYFIGIYANNVNYTYAIQYcpgtcstsevcpslcSG
>scaffold-IJMT-2078251-Aphanochaete_repens	CX{3}CX{9}CX{3}C	MNKTLLAIVFIFIGVMLVAAREAPPSLVKPNNVYELGEYLRAHcneqcidklksevvcskfcEFIDDINEEHSKEVWNIYNKGHKQLDVALWSLSDLIDYRLKSHEEDPHILAEEFLSRYTYWIDYIEKKALEEKDEL
>scaffold-ILBQ-2042407-Conocephalum_conicum	CX{3}CX{19}CX{3}C	MYCSPSPVLFLLCSIPYLLGFRPSNCSGVRSVMWcnhpchsggidealyglslntthlclpycTFLVFS
>scaffold-INSP-2000563-Myrica_cerifera	CX{3}CX{3}CX{8}CX{3}C	MAKKLVAVFLVCIVLLASFNLHDVEAANVLDEKYKPCFNTchsgctnegngnscevkcERPMFR
>scaffold-IORZ-2006095-Papaver_rhoeas-flower_bud	CX{3}CX{6}CX{3}C	MAPSMNRFCIVMLVLIASTSFFVDKAQASGYNGcmnncdssylicfhycLGSELGVISKFSVGQTLPESKLNAHSEHYKAPRKVQGAEKH
>scaffold-IORZ-2010678-Papaver_rhoeas-flower_bud	CX{3}CX{6}CX{3}C	MTPSMNRFRVVVLLVLIASTSFFVDKAQARGFRScmnvcgasylvcanfcVAQSFGYNQGLMQVPMGGRISDKDLTRHQTPKVQGREEQHIYPKHPRAKHNENAKHRSKHNENAKHRSKRNENVKHRSKHAHH
>scaffold-IORZ-2000490-Papaver_rhoeas-flower_bud	CX{3}CX{3}CX{8}CX{3}C	MANELLILILCFVTLVVSAENQATMTPAAQPMPPKDIDTSGFTQGSLQPQECAPRctkrcsltafkkpctffcNK
>scaffold-IORZ-2015861-Papaver_rhoeas-flower_bud	CX{3}CX{18}CX{3}C	MARANMMGWAMMLVVVMALYAGKAEGLFcidecarehakerggsvmshlsecytecLKGSGLSSPTSSIHEAKALRTRSFGPTN
>scaffold-IORZ-2015860-Papaver_rhoeas-flower_bud	CX{3}CX{18}CX{3}C	MARANMMGWAMMLVVVMALYAGKAEGLFcidecarehakerggsvmshlsecytecLKGSGLSSPTSSIHEAKALRPKSFGPSN
>scaffold-IORZ-2000489-Papaver_rhoeas-flower_bud	CX{3}CX{3}CX{8}CX{3}C	MAKELLVLMLCFVTLVVSAENQATMTPAAQPMPPKDIDTSGFTQGSLQPQECAPRctkrcsltafkkpctffcNK
>scaffold-IORZ-2000491-Papaver_rhoeas-flower_bud	CX{3}CX{3}CX{8}CX{3}C	MLCFVTLVVSAENQATMTPAAQPMPPKDIDTSGFTQGSLQPQECAPRctkrcsltafkkpctffcNK
>scaffold-IQJU-2072661-Anthoceros_formosae	CX{3}CX{11}CX{3}C	MGRVRAVAWLVLAASCLQLAAAQTYYYYSDcvpacapssltpsysqcilkcQ
>scaffold-IRBN-2159654-Scapania_nemorosa	CX{15}CX{13}CX{3}CX{11}CX{3}C	MEQIPTVQIILLGLCTEFAYSVLDTRGLGQCRVHIDSIHIHRFALRCRRVSRATMGVTSRcvpycvvrakaaildpciracIGA
>scaffold-IRBN-2098244-Scapania_nemorosa	CX{3}CX{5}CX{3}C	MLLCNVLPSISAFFCGFVTEGVYHHSMTLDTKDRcvdsctffsicdtscSASASSSTLPSW
>scaffold-IRYH-2004482-Heterochlamydomonas_inaequalis	CX{3}CX{20}CX{3}C	MLRMARFNIWYTSCLALNWQFKLSGSDSSPSSAVLENLDNcmiqclspqvvgliskaqnngqvahcsqpcTSLLHTVSALFPLDDVAQVLAPLTQDLQAPPVHRQGHTPLLLLFT
>scaffold-IRYH-2006651-Heterochlamydomonas_inaequalis	CX{3}CX{3}CX{4}CX{3}C	MRWIQSTKSATSCLLISGWFLLHQAPTEALEGLCEELcvrtcmlqgcvqec
>scaffold-IRZA-2059521-Proteomonas_sulcata	CX{3}CX{4}CX{3}C	MSLPLTCPLSLTWALGLASWQISRCQPRRFSMGTTScsmscrilvclsgcKLGNFIRAV
>scaffold-ISGT-2019863-Hormidiella_sp.	CX{3}CX{13}CX{3}C	MPVSMSSVLLLTMLLCATARPcrdvcndnkqmilekrllcerdc
>scaffold-ISGT-2027958-Hormidiella_sp.	CX{9}CX{3}CX{9}CX{3}C	MSVDRRKQATLSLTVLCLQGTSALQCTPSNISVDAcpnkcpatravflgcfaicPEQ
>scaffold-IUSR-2022645-Myriophyllum_aquaticum	CX{3}CX{6}CX{3}C	MCFSFLVIFVLAIVLTDKLLAFLFIQSLTASRIPRDcrsgcgkpvtlcgdkcLGAVSV
>scaffold-IWJG-2024334-Heliotropium_texanum-juvenile_leaf	CX{3}CX{15}CX{3}C	MKHLSTFTVVCAYIWAQLVKSGNATSNRAEEDESETEWFGcvadcrgrtdppipsnyfgnclsycVASMRNGQLIGDEGLPTAAAQIGEAIHDRMKDKEGPFKALGSMFADIGKLKMDRVLSIAGSPRQNYYDMDFGW
>scaffold-IWMW-2018014-Buxus_sempervirens-green_branch_with_leaves	CX{3}CX{4}CX{3}C	MLMTLLVQGLQLICLAFLHEFSSMNLIIcrefcssigclkrcLTVYVHSYKL
>scaffold-IWMW-2004070-Buxus_sempervirens-green_branch_with_leaves	CX{3}CX{3}CX{8}CX{3}C	MKLVCLTLLLLSLVLSSSFIQPTMAGSSFCDNKcaarcakagvpdrclkyc
>scaffold-IXLH-2007897-Polypodium_hesperium-B_type	CX{3}CX{10}CX{3}C	MASVLLLSIATLSNLRASALPVQVSQVHAPVATALASPTLTVPLcgrrcptsaaltalecattcWHWAFLLLFFAFLPSWHSST
>scaffold-IXLH-2003135-Polypodium_hesperium-B_type	CX{3}CX{5}CX{3}C	MVVSALSVPCAILLFFLLSIFPASKKMLLASGcanwcknasicahacGLVHRHSSLD
>scaffold-IXLH-2015728-Polypodium_hesperium-B_type	CX{3}CX{7}CX{3}C	MSLHVAILSAASLCRFHAcdlqcyhfewygcgglc
>scaffold-IXLH-2018236-Polypodium_hesperium-B_type	CX{3}CX{3}CX{8}CX{3}C	MAAPHRIKACFILTAMLVLFFIQVSSTEDEELDLSELSGLVPSHQRRLLAFDCPGKcggrcsaagngkrcmqgc
>scaffold-IXLH-2088363-Polypodium_hesperium-B_type	CX{3}CX{15}CX{3}C	MKGVFLQMFMLEAALSACMASAEALWMQKMHLRSLFRLTLFcgmqcyppmlnmikergffsctgrcNMR
>scaffold-IZGN-2060667-Dacrydium_balansae	CX{3}CX{4}CX{3}C	MFGSPFMRNTQVIVGLAIGMLVASLAHVTRckescqlqtcrdicYDVLPE
>scaffold-JAFJ-2127786-Bougainvillea_spectabilis	CX{3}CX{3}CX{8}CX{3}C	MKISNSLTVLVLISLVICSSLLQIASADHASTSHESSPAVPEFCASKcdyrcsknwrksfcvklcMT
>scaffold-JAFJ-2007169-Bougainvillea_spectabilis	CX{3}CX{3}CX{8}CX{3}C	MLMSKSLTLLLCLTLMLVLTTASQYGATQGSLKPQECGTRctsrcsatqykkacmffc
>scaffold-JBGU-2001856-Amaranthus_palmeri	CX{3}CX{7}CX{3}C	MYIIAFCSSIALLCLSQVMQLPRcnklcktslielcgigc
>scaffold-JBLI-2001343-Danaea_sp.	CX{9}CX{3}CX{8}CX{3}C	MYMGFVVLLLQKASMLDRGFGPVSSMCMLKSHHNYScsdicgafvhllgchvgcV
>scaffold-JBLI-2001344-Danaea_sp.	CX{9}CX{3}CX{8}CX{3}C	MYMGFVVLLLQKASMLDGGFGPVSSVCILYSHHKYScsdicsafvhllgchvgcV
>scaffold-JBYE-2105006-Hedera_helix-ground_root	CX{3}CX{6}CX{3}C	MIKSCFQLFLSLSWCCLESSVRIQDcrpncsiysqdcqsicLVP
>scaffold-JCMU-2015628-Pinguicula_caudata	CX{4}CX{3}CX{6}CX{3}C	MEQWNTLRLMKMKIVFLVMLILWYMGPSWKRTCFQIFcrklcalgnpqcaqtcQ
>scaffold-JCMU-2106098-Pinguicula_caudata	CX{3}CX{13}CX{3}C	MAIKGLKFSLAVVLLTSLVVLSALSAATAKTDPELKQcqhqckhqerfmerqqeqceqrcGDYYRQKERERDSEEGGSSS
>scaffold-JCXF-2073591-Scytosihon_lomentaria	CX{3}CX{9}CX{3}C	MNHLIFCADLFLTGIGFASSHVcmfaclqydqarnwcvrlcAPEFPILEIGPHD
>scaffold-JDQB-2069721-Neocallitropsis_pancheri	CX{3}CX{3}CX{17}CX{3}C	MHSFVFMTIFIFKEISVLLIPSCWFAcsnnckfyesllvafdhkihskcplncLPPRFKEA
>scaffold-JDTY-2003094-Rhodophiala_pratensis	CX{3}CX{18}CX{3}C	MTRIYFGWMGGIMALSTSCSAQDTFFNcphyciqqlniytfiigqinylfcslqcLIKVAYFDSNMTIILPKLPSVSPVL
>scaffold-JEBK-2002664-Eucheuma_denticulatum	CX{3}CX{3}CX{6}CX{3}C	MLDLVVFLRLVWFCGSQSRVAGRNCGNPcpswcktsprscrlacWVF
>scaffold-JGGD-2004464-Sargassum_muticum	CX{3}CX{13}CX{3}C	MILMLRRCASTRRLAARVVFLVASMVITITTVGAAAAAVVGKDSSSSSHDDHSSMKERAMDYYDEcsshcgsehegermeqklcvrlcRLIFDVPDPASSIVMGGAD
>scaffold-JGYZ-2029913-Holarrhena_pubescens	CX{3}CX{13}CX{3}C	MAIKGLKFSLAVVLLTSLVVLSALSAATAKTDPELKQcqhqckhqerfmerqqeqceqrcGDYYRQKERE
>scaffold-JHCN-2019692-Oxalis_sp.	CX{5}CX{33}CX{3}CX{15}CX{3}C	MSKNLLFILCLFCLGFAASITFETTHCKRLLRCRQLYFFSLVAVLFSKQEKEKAIINEMVAKLTSTcwdkcitstpgskfssseascltnc
>scaffold-JHCN-2078123-Oxalis_sp.	CX{3}CX{3}CX{8}CX{3}C	MAKFIGVFLLALIAISMLQTMVMAAHGKGGHHATGGHHHDGKRYDSGSVKYSQCPSQcvrrcsktqyhnacmlfc
>scaffold-JHCN-2019693-Oxalis_sp.	CX{5}CX{33}CX{3}CX{15}CX{3}C	MSKNLLFILCLFCLGFAASITFETTHCKRLLRCRQLYFFSLVAVLFSKQEKEKAIINEMVAKLTSTcwdkcitstpgskfssseasclnncAQRYMDMSLLIMKRFQSMQ
>scaffold-JHFI-2068555-Pellia_neesiana	CX{3}CX{7}CX{3}C	MKYSVLCAAFILVVMAAFVAAAPVDVGGINENcgdpcesprrsscgsscGIGH
>scaffold-JHUL-2020211-Hemerocallis_sp.-Stewart	CX{3}CX{7}CX{3}C	MICVDTRLCACGLFFSIFLLLAYATLGSSEHYDVLPTRLSVNcsrtcqlwrkkqctlmcSVVFV
>scaffold-JIWJ-2038015-Acrosiphonia_sp.	CX{3}CX{11}CX{3}C	MQCLYVGFSRAVLLLVLSHFALQQGSPNLNLVFcslkctsisepvlsascsgscVRN
>scaffold-JIWJ-2027169-Acrosiphonia_sp.	CX{3}CX{14}CX{3}C	MPRVSQKRFPSAVCMIILQAFEWYRLESFPKPSSVNSKQQcgarcaqvlptvyrpslwpcapncST
>scaffold-JKAA-2159360-Selaginella_wallacei	CX{15}CX{10}CX{3}CX{10}CX{3}C	MSSFFSVTKKSLFFGLGLLLLSQTEAKPTKNLRASTSLGESSDDPEYGCWIESYGRGVGKPISVCPNGLENDASLcytpcrdgfngngpvcwqscPAGYRN
>scaffold-JKHA-2013905-Cyanoptyche_gloeocystis	CX{3}CX{8}CX{3}C	MLCLAPGPCSLVLFLARGLCSAMPISASGRRSSchtvcplgpmpsrcyfycPMDAFRRLDVVAYSIFSPSPLPPVQVPWPH
>scaffold-JKKI-2045250-Lobomonas_rostrata	CX{3}CX{8}CX{3}C	MMVTRAVAAGLVFVLILLHPAQGQMSTVAAPSSEEPMSAIcpkrcakgqpgrgcflkcAETTLRAWYDAVASVGADHDTLL
>scaffold-JKKI-2057037-Lobomonas_rostrata	CX{4}CX{3}CX{6}CX{3}C	MTQRCERIFLLCFSSAHTLCAADADWPGVPRDAGAAWLVPRGSSWQGCPAAIckssctllrspcaascQALVLPVNDALLASLSSG
>scaffold-JMJV-2009787-Oenothera_gaura-MTJ_671	CX{3}CX{3}CX{8}CX{3}C	MLSRNMALAGKTNILLLSLLVMLLFLVVNNHAIKTELAPSPQPQNSSNNLPMYGVTQGSLKPQECGPRcgqrcsktqykkpclffcNNSVFGSREYTLHQ
>scaffold-JMJV-2002451-Oenothera_gaura-MTJ_671	CX{3}CX{7}CX{3}C	MMWWSLISFLAAEASSSQMcmwpcalknwldclnlcSGIWFL
>scaffold-JMUI-2009460-Stigeoclonium_helveticum	CX{3}CX{5}CX{3}C	MCLRASSRWYLTWVQLSMADMLVAPTSSSNSSSMYLPRDIVEDTKLSFGcplscrappicappcLPTSP
>scaffold-JMUI-2051401-Stigeoclonium_helveticum	CX{3}CX{14}CX{3}C	MLRLQCAGMLSWLCIGSGSGRAPLDGAASRcmqqclefmssrlswsgptcgercDFTNMTVHSS
>scaffold-JNKW-2009860-Cicerbita_plumieri	CX{2}CX{3}CX{20}CX{3}C	MGLFLFKLVFVFLGVQSPGARFRPRTCYScrhgcvaflsllyrekakigfqksvcmrfcVRSKR
>scaffold-JNUB-2009448-Maranta_leuconeura	CX{2}CX{30}CX{3}CX{7}CX{3}C	MDHLRRSLPFLLPLLLLFFSPAISSDVDPMIRQVVDGAVADDLALNAEAHFTSFVTRFGKSYADEEERSRRFKVFKANLRRAARHQLLDPSAVHGITKFSDLTPAEFRRAYLGARRRLLKSSQDAPILPTNDLPTDFDWRDYGAVTGVKNQGSCGSCWSFSAAAALEGAHFLSTGKLESLSEQQLVDcdhecdsddpsscdegcNGGLMTNAFKYLIKSGGLELEQDYPYTGSD
>scaffold-JOJQ-2000482-Cylindrocystis_cushleckae	CX{3}CX{5}CX{3}C	MKQSRPSGLLCATSAFHFVIMAGADRRSPSSSHRTNchlkcllsfdcqtlcAKFH
>scaffold-JPDJ-2048737-Symplocus_sp.	CX{3}CX{3}CX{8}CX{3}C	MKLALATFLLVSLVLSSSLLETALGSSFCDSKckvrcakagikdrclkycGI
>scaffold-JPDJ-2005402-Symplocus_sp.	CX{3}CX{20}CX{3}C	MVEVWWSLLGAAIPAVIAGQAFRIKRRNTEEQKVKGARGREKTSDDIFVcervctskrmlkkvgafskdpipdtcvtvcGVSELD
>scaffold-JQCX-2010493-Curcuma_olena-A	CX{3}CX{6}CX{3}C	MSSAVCTSWTLLLVLCKSWLKATSISSIEYASITcrsdcssfasicilscEP
>scaffold-JRGZ-2002833-Chlamydomonas_moewusii	CX{3}CX{18}CX{3}C	MRWSLPWYSVTLTGLLSSRPQRPTRPSPTRTRTDRNSSLPcsllcihssplgvsmmnryafsacstacSAAVTVSIT
>scaffold-JRNA-2055448-Phyllocladus_hypohyllus	CX{3}CX{12}CX{3}C	MSSRHHQKPVMVLVLLFLISLHHASHTDASTSchllcntykvyfrtfsqcysqcLFV
>scaffold-JROW-2056832-Punica_granatum	CX{3}CX{13}CX{3}C	MWVCLFVLVLQQLSKSLSIVSHDLcqgfctkglvylvfvgllcyltcQALVH
>scaffold-JTQQ-2013200-Glycyrrhiza_lepidota	CX{4}CX{3}CX{7}CX{3}C	MQRDSVFFVVGFFSSFTSCEFVRSSLERLMITSLLRADNNTMLFPFLENVCVTYTcigachvlnvrecyricTSYESEF
>scaffold-JTRM-2086466-Dipsacus_sativum	CX{4}CX{6}CX{2}CX{9}CX{3}CX{11}CX{3}C	MGATKPMKLFLLVTTISLLLLSSSYSPIAQARVERELFAFLLVRALAFGAARIGQKMLWKASKNVILKFLGPEAKKGFQYGEKIFEFIDTMKDIATKQCNTTFCVNHKLLCEPCSSNSPFTVSchpycvlkwvnettlscilpcGPPIG
>scaffold-JZHZ-2035414-Flaveria_pubescens-juvenile_leaf	CX{3}CX{3}CX{8}CX{3}C	MAISKPFAALILLSMLLLVQAHEMVDELDGKSAPPSKINCGSAckarcklssrpnlchracG
>scaffold-KADG-2036356-Ignatius_tetrasporus	CX{3}CX{6}CX{3}C	MMELPYCTTPAVPCVVLVVQLQLAGHcpqfcqhsrlacasqcVWVDSAYNVEAGGAMY
>scaffold-KADG-2044266-Ignatius_tetrasporus	CX{3}CX{5}CX{3}C	MCKGWLLCFTAAFGAVFVTTYEYEQPcmhvcermtrclskcMTKWQIHARSDNRTRS
>scaffold-KADG-2046843-Ignatius_tetrasporus	CX{9}CX{3}CX{3}CX{9}CX{3}C	MRSLACCMLVSCSLAGLASRQHPWQWQAFLKATHSCRLPLQTPTSCRIQcssrcssmqwhtmpctmacHSAHRSSTS
>scaffold-KAWQ-2049047-Stangeria_eriopus	CX{3}CX{7}CX{3}C	MVLSKLWLGWLLGVHCFGcrvyclqvfhascraacRTFLTN
>scaffold-KAYP-2000482-Lindera_benzoin	CX{3}CX{18}CX{3}C	MALLFGHWLLVAHTGTHSALTckilcknfptmslrkailsenlicrkdcTLSFTRAQSFVWLD
>scaffold-KBXS-2016182-Allium_commutatum	CX{3}CX{18}CX{3}C	MLRCVIWSSYAQVFYLFSCSGVcklscsndifaflpirtypfeedcvhecMPVQSME
>scaffold-KBXS-2000002-Allium_commutatum	CX{3}CX{12}CX{3}C	MKAFPLSFILLIIVLISSCTERAQGQLPPAcgpaclrrpypppvppscgtrcLHPPPKHVEPPQIPGSPHQKPKKHADARISSAESMAGGAPKPTSHPINKSFEPHE
>scaffold-KBXS-2056217-Allium_commutatum	CX{3}CX{11}CX{3}C	MVLLQRIILCIIAVVKVKFAVKcsftcysqyhvldniscdsacVA
>scaffold-KEFD-2061671-Encalypta_streptocarpa	CX{3}CX{16}CX{3}C	MLWTKVCISHTTCCLVLSHGGISWELcqrqctsthniartwgyhlpmckglcTAGRALNWQSWR
>scaffold-KFAL-2004823-Oenothera_rosea-MTJ_392	CX{3}CX{7}CX{3}C	MRWSLISFLAAEASSSQMcmwpcalknwldclnlcS
>scaffold-KFAL-2005418-Oenothera_rosea-MTJ_392	CX{34}CX{3}CX{20}CX{3}C	MVQTIVLPVHTIFFTTLITIAAARASNPEVGSSMNMIDGFDTSSTAIVSLLRCSIEMPPSPGNPTRESLISSSSIISRTSATNSSLLcllicggnlnraenstdsstvtdgecmsvcSQYPAIL
>scaffold-KFAL-2007069-Oenothera_rosea-MTJ_392	CX{3}CX{3}CX{8}CX{3}C	MGITKLACILLLAILGISMVAEVMATETAYHLDSGRYGPGSLKSYQCLPQctrrcsktqyhkpcmffc
>scaffold-KFZY-2016039-Tragopogon_castellanus	CX{2}CX{30}CX{3}CX{7}CX{3}C	MAHLLYCSSITGGARNPTIKYLIPTMERFSLLFLLLACVAVAAAAAATDDSAADPLIRQVVPEEETSADHLLNAEHHFTLFKSKFGKTYATADEHDYRLAVFKSNLRRAKRHQLLDPTAEHGVTKFSDLTPSEFRKTYLGLKNPLKFPADANKAPILPTTDLPEDFDWRDHGAVTAVKDQGSCGSCWSFSTTGALEGSHFLQTGELVSLSEQQLVDcdhecdpaeknscdagcNGGLMNNA
>scaffold-KGJF-2017690-Tragopogon_porrifolius	CX{3}CX{10}CX{3}C	MGLFWWLVIHLGRDSCGINITNIEFIHHcfsgctmshifkiirciltcS
>scaffold-KJBH-2032228-Flaveria_cronquestii-mature_leaf	CX{3}CX{3}CX{12}CX{3}C	MKIGCTLCIKTSTLISTLLVLMLRSQPGRADVYSCWGGclnqcvlvdkkpqekfpcywncL
>scaffold-KJZG-2055855-Asplenium_platyneuron	CX{3}CX{13}CX{3}C	MHERMIILPPLPLLAACEALcgescrrviwefgsqkqlcgafcRRPPAW
>scaffold-KKCW-2089511-Papaver_somniferum-developing_fruit	CX{3}CX{6}CX{3}C	MAPSMNKFGVVLLVLIASMVFSADKAQAHFFEcmrrctasyvlcwhycMAETFGYAKLSPQEINVLSEEAKALKHYAEPPSVQAGEKHP
>scaffold-KKCW-2085676-Papaver_somniferum-developing_fruit	CX{3}CX{6}CX{3}C	MAPSMNRFCVVLLVLIASTSFFVDKAQARGFRScmnvcrasyllcanycFASSFGYNEQLMQRKIGGSKSNEDLAHYQAPKVQGEENHMKQSYPKNPHSKHNKNVKH
>scaffold-KKCW-2088203-Papaver_somniferum-developing_fruit	CX{3}CX{18}CX{3}C	MARANMMGWAMLVVVVMALYVGKAEAWPcaydcavehaeehggswsdyivqcvgecREHSPPRLSSSIDEVKASPQLAKALELLAQAPELQHEFMRFQLKSMWRVPHSKKPMKERLP
>scaffold-KKCW-2088505-Papaver_somniferum-developing_fruit	CX{3}CX{18}CX{3}C	MMGWAMMLVVVMALYAGKAEGLFciddcakehaqehggswvkyladcaedcRNGSGWSYPTSSTVEAKAPRTRSFGPST
>scaffold-KKDQ-2003319-Salix_viminalis	CX{3}CX{5}CX{3}C	MKHLKIILLISPQLLHGTRIVQEchqgcsslfqcfqscHYLYPPLNHILRNIFSVVKTFV
>scaffold-KMNX-2020239-Nucleotaenium_eifelense	CX{3}CX{5}CX{3}C	MGAAALQITRVLCKSTFAGSLPSLLVSALLPAMADFTRAAFcelqcaafgvctvlcRTVPD
>scaffold-KNMB-2050606-Lathyrus_sativus	CX{3}CX{14}CX{3}C	MSNKFVALLLVVCLVTVEGHNISIKYGEKVVSPEDcfiycttasvlpkfiknplckwrcDSFVMWESYDGSFARRHGPEVDAPSSVAPAPIGQIGFE
>scaffold-KPTE-2060395-Bixa_orellana	CX{3}CX{20}CX{3}C	MAFSLAARPLAIALAFLLLLPPSSLAHPTVPANPILTNHGGPILSGNLNLALIWYGNVGRVQKNAIRNFIKSLNYNGGRNLGPQVSTWWNVVESYQPAAAHGGKPPRITVTVVKQISDLSHKYGKVLTADFIPKLVSDVTAGNPNVIPIILTSRQVTVSTLctgkcgdhgvvgnqpyvivgnpetecpaacAWPFYKADHGPQGLVLQPPSGNIGADAMVVALAGALAEMVTNPQNNGYY
>scaffold-KPTE-2002926-Bixa_orellana	CX{3}CX{14}CX{3}C	MQWVQCLLLFCSLESKIVQLcsqlcplkeqsfterelleciqkcHMPFHRPSLRSPMYLLKLLLIVS
>scaffold-KRJP-2016249-Peumus_boldus	CX{3}CX{20}CX{3}C	MVDIWWTLLGAAIPAALAGQALRVKRKRAEEQRLKSARGREKNSDDIFVcervctskrmlkkvgafskdptpdtcvtvc
>scaffold-KRJP-2016623-Peumus_boldus	CX{2}CX{30}CX{3}CX{7}CX{3}C	MGKLSLHRYLFLLSLLIFSLADAQSDDVAEEEPLIRQVVADDEDLFQNADHHFTSFIERFGKSYADAEEHSYRFGVFKANLRRARRHQRLDPTAVHGVTQFFDLTPEEFNRNYLGLRPVSLPADAHKAPILPTNDLPSEFDWRDHGAVTPVKNQGSCGSCWSFSAAAALEGANFLATGKLVSLSEQQLVDcdhecdpsepsscdsgcNGGLMTSAFEYTIKSG
>scaffold-KRUQ-2017714-Porella_navicularis	CX{3}CX{5}CX{3}C	MGRYCLLLLTIVLFVYLAYRATPcflncllghiclyhcP
>scaffold-KUJU-2001325-Gonium_pectorale	CX{12}CX{3}CX{4}CX{3}C	MDLHHCLYVHLFLANMGHFQAANGVYCRHFPGRDPPSRAcvqvclpldcpvmcEFLLARGSAPLLVQQPPQPAPLPAARHSRRVLHVQSISS
>scaffold-KUXM-2040766-Selaginella_selaginoides	CX{3}CX{7}CX{3}C	MTHIWPLIWLTMCTIPCKLSNCVYALKHNFIcnfncpinttrkclflcTHSSKP
>scaffold-KUXM-2007424-Selaginella_selaginoides	CX{1}CX{3}CX{8}CX{3}C	MLLLNLLVFILSNQRKFETFASCVcvrpcrtygiritctgacGLTSLKASALSSSYTIVDGI
>scaffold-KXSK-2111378-Agave_tequilana	CX{3}CX{18}CX{3}C	MAIVANKSLVLLCFLLAIAASQAEAAcidvcirsfavspsatagdvvagctakcALVENQR
>scaffold-KYAD-2010736-Celtis_occidentalis	CX{3}CX{3}CX{8}CX{3}C	MAKLLFVVLLALLGISMVATQVLAKEAEYHLDSGKYGPGSLKSNQCPGEctrrcsqtqyhkpcmffcQ
>scaffold-LACT-2033148-Oenothera_gaura-MTJ_651	CX{3}CX{3}CX{8}CX{3}C	MGIPKLACILLFAILGISMVAEVMANETAYHLDTGRYGPGSLKSYQCLPQctrrcsktqyhkpcmffcQ
>scaffold-LAPO-2085794-Draba_oligosperma	CX{3}CX{4}CX{3}C	MYHRLIQSHHLPFVLFFGSIRIIAESIPLcdfdctglmcynrcFVFGSV
>scaffold-LAPO-2024613-Draba_oligosperma	CX{12}CX{13}CX{3}CX{9}CX{3}C	MNALSCMVVVSFLAPSSSISCNGSSTFSIPSMLCSPKYKRLASSSASchiscqsmatlisscdtscA
>scaffold-LAPO-2025809-Draba_oligosperma	CX{45}CX{53}CX{3}CX{6}CX{3}C	MNPMFSFLLALTTVLAATTVEAGPVLDIDGDIIFHGSYYVLPVIRGRGGGLALSGRGGKPCPLDIVQKSSEVDQGIPVKFSNWITRVGFVPESQNLNIETDIAATICVQSTYWWVDEFDKERKKWFVKAGPKPEGFGKDSLKSFFQIEKSGDVGDYKFVFcpkdcagsskvcrgkcIDVGIFVDENRVRRLALSSKPFLVKFKKANVTDDLSKTM
>scaffold-LAPO-2023160-Draba_oligosperma	CX{3}CX{15}CX{3}C	MKRIFLVISLKILDATLNAISVSPFScgsrclrkwtnsflmlyvtgcnpfcTRKTATS
>scaffold-LBRP-2032586-Chloromonas_reticulata-A	CX{3}CX{6}CX{3}C	MNVACCSGLLSCTAAVITCDIctgqcdhiskictgqcTPVLAVLNHLITQ
>scaffold-LBRP-2039709-Chloromonas_reticulata-A	CX{3}CX{5}CX{3}C	MSPILGMPSLKQTPYLGELLFLLLWCSPMTNSHASKHLHANIEHKcrhlctssvtcsvvcA
>scaffold-LBRP-2060062-Chloromonas_reticulata-A	CX{3}CX{3}CX{19}CX{3}C	MLHSSRTVARSTASAPQRHAVGTSAMLPLLSLCVLAMSECGCWAPcvvlcgqdveqlmgswgrnaertmcsdmcTLMRSGPGVVLL
>scaffold-LBRP-2034549-Chloromonas_reticulata-A	CX{3}CX{11}CX{3}C	MKIAVFLLCLIPLALCAPSDLDKRWLINIHDVMNQIKHLVTPDMEQSAcvslckgvvaglgalicdtacST
>scaffold-LBRP-2062236-Chloromonas_reticulata-A	CX{10}CX{22}CX{3}CX{7}CX{3}C	MARMRSIWFSISAVCVCVVCSVSMQQVFYAAHAHEVLCTKRTSAHQNNCASQWRRGLPSLIGAQGQLYARPcltdctageegscrlgcEGQARM
>scaffold-LDME-2002143-Amaryllis_belladonna	CX{3}CX{18}CX{3}C	MTRIYFGWMGIMALSTSCSVKDTFFNcphyciqqlniysfiigqinylfcslqcFRFFLQAFFFPP
>scaffold-LDRY-2003920-Hizikia_fusifrome	CX{3}CX{13}CX{3}C	MILMLLRCASTRRLATRVFLVVSMVITITVGGAAAAVVPKDSSSHGGSMTEKRTMDYYDATNFQEcsshcgsehegermeqklcvelcRLMFDVVPDPASSVVMGGDD
>scaffold-LDRY-2003919-Hizikia_fusifrome	CX{3}CX{13}CX{3}C	MILMLLRCVSTRRLAARVFLVVSVVITITVGSAAAAVVLKDSSSHGGSMTEKRTMDYYDATNFQEcsshcgsehegermeqklcvelcRLMFDVVPDPASSVVMGGDD
>scaffold-LELS-2087649-Haemaria_discolor	CX{6}CX{3}CX{7}CX{3}C	MLVLLYAVFASKGDACFHFFGNcklncaqgffgscksscGRIGWSGFRPLVNYQAQKLKEKINTPNLSVEN
>scaffold-LETF-2018439-Planophila_terrestris	CX{3}CX{6}CX{3}C	MIAGWFPFCLSPSLLCLSILLPPGFCIQKcsigclkllseclplcF
>scaffold-LFII-2016001-Linum_perenne-veg.	CX{3}CX{10}CX{3}C	MLFYLLLWDVTLAIRLGSScgyschkhvssntstctaacGHKNLLSYL
>scaffold-LFOG-2002379-Salix_purpurea	CX{3}CX{5}CX{3}C	MKHLKIILLISPQLLHSTRIVQEchqgcsslfqcfqscHYLYPPLNHILRNIFSVVKTFV
>scaffold-LFQH-2032789-Portulaca_amilis-juvenile_leaf	CX{3}CX{6}CX{3}C	MKLKKGAFFETNVWLWRRILMLGISTCCLPQSVSPLPVPVPVQEFLSKSNGLAGWKMLARcstkcleevlfcallcLW
>scaffold-LGDQ-2009182-Selaginella_apoda	CX{3}CX{10}CX{3}C	MQVFSMLWWCQIGMLCEAFHQHVLEcmwgciawsrvqreqcptncSVFFHRH
>scaffold-LHDP-2011550-Oenothera_gaura-MTJ_673	CX{3}CX{7}CX{3}C	MMWWSLISFLAAEASSSQMcmwpcalknwldclnlcSGIWFLV
>scaffold-LHDP-2032215-Oenothera_gaura-MTJ_673	CX{3}CX{3}CX{8}CX{3}C	MAKYLSLLLILVFTISMLQQVAMGRGGHGGHHYGPGSLKSSQCPSQcsrrcsktqyhkpcmffcQ
>scaffold-LJPN-2002037-Gracilaria_blodgettii	CX{3}CX{3}CX{3}CX{12}CX{3}C	MILTSKLCIFASLLSCVLIWAAATAAQSSKDVEAVDLGNEDVEFMMPDSMRQSRTCKNQCVNGcrslcdqfapstqlrglcrgicRNII
>scaffold-LJPN-2003083-Gracilaria_blodgettii	CX{3}CX{3}CX{3}CX{12}CX{3}C	MISSSKFFFFALLLSCVLIWSAAVAAKSSKDVETANLANEDMDSMMPASMRQSTRCRNACVRGcvslcnrfvptggprgrcrrrcLNII
>scaffold-LJPN-2002489-Gracilaria_blodgettii	CX{3}CX{7}CX{3}C	MFHRGNVRVHISTCTSCLLVNMFSASSVSDDNDLcksscskpsasdcfstcRVFEQNLSAA
>scaffold-LJPN-2002036-Gracilaria_blodgettii	CX{3}CX{3}CX{3}CX{12}CX{3}C	MIFSTKFCFLALLISCTLIWSAAVAAKSLKDVEAVDLGDENVESMMPATMRQSRSCRTQCVDGcrslcnrfvpageprricrrtcRNII
>scaffold-LJQF-2049476-Draba_ossetica	CX{12}CX{13}CX{3}CX{9}CX{3}C	MNALSCMVVVSFLAPSSSISCNGSSTFSIPSMLCSPKYKRLASSSASchiscqsmatlisscdtscA
>scaffold-LJQF-2059786-Draba_ossetica	CX{45}CX{53}CX{3}CX{6}CX{3}C	MNPMFYFLLALTTVLAATTVGAGPVLDIDGDIIFHGSYYVLPVIRGRGGGLSLSGRGGKPCPLDIVQKSSEVDQGIPVKFSNWISRVGFVPESQNLNIETDIAATICVQSTYWWVDEFDKERKTWFVKAGPKPEGFGKDSLKSFFQIEKSGDVGDYKFVFcpkdcagsskvcrgkcIDVGIFVDENRVRRLALSSKPFLVKFKKANVTDDLFKTM
>scaffold-LKKX-2017078-Talinum_sp.-A	CX{2}CX{3}CX{12}CX{3}C	MWNLCRVLLLLVVVMIEISKMSSSWSRSLYYKMNHSLCRIckskcrsveraksgliicmskc
>scaffold-LKKX-2008220-Talinum_sp.-A	CX{3}CX{3}CX{8}CX{3}C	MAKSKAVCVVLLALIAMSMLATEVMGANRYGPGSLKPSQCLKEctrrcsktqyhkpcmffcQK
>scaffold-LKKX-2016841-Talinum_sp.-A	CX{3}CX{12}CX{3}C	MIICCQTGFFKLQCLLLLQHAQCAADFHAHLPYFFHIFKNLVEVSLPPQcvppcrthaepgttslfcllgcLYD
>scaffold-LMXP-2016935-Flaveria_brownii-juvenile_leaf	CX{3}CX{3}CX{8}CX{3}C	MAISKPFAALILLSMLLLVQAHEMVNELDGKSAPASKINCGSAckarcklssrpnlchracG
>scaffold-LMXP-2081298-Flaveria_brownii-juvenile_leaf	CX{3}CX{16}CX{3}C	MIMIMIFITLLLPTLKPSLLLIGTTSIHPFLDLILLATASPYPPLNPSGNNRLRLLLRFQclntclprgqvirnpsaplrlcqihcHMGQTPDPGESSS
>scaffold-LNSF-2011925-Hypnum_subimponens	CX{3}CX{6}CX{3}C	MLTAPPPCCPWWQPHLRLRLPLPVLTLMGPLLPLPPSLGLIFVHSVAGcsrlcwsgptpclssc
>scaffold-LPGY-2128140-Viola_tricolor	CX{3}CX{6}CX{3}C	MGYKSKGNSQLAVIILFLVICIGSVVDQVKGQQNLAQclagcgqgilscsvgcVTK
>scaffold-LPGY-2018043-Viola_tricolor	CX{3}CX{3}CX{9}CX{3}C	MERMDWGRWLVCYFWVVSSSVGEKSNPASISSKKLIGSSPYNCVYSclkncssthrtwlecyikcSVRKPP
>scaffold-LQUX-2016613-Gylcine_soja-FB_root+NaHCO3	CX{3}CX{3}CX{8}CX{3}C	MALRELLMMGILLLVCLAKVSSDVNMQKEEDEELRFPNHPLIVRDGNRRLMQDIDCGGLcktrcsahsrpnvcnracG
>scaffold-LQUX-2127423-Gylcine_soja-FB_root+NaHCO3	CX{3}CX{13}CX{3}C	MTRSTLPPSSPISLFVSLMCVAFACATSLNKIEHceldcasstveglnvvgdcepkcSQGLKIPTQIEKEGQDAIKEYLDNLFSNALFGTDSTQTGHNQEARPDRYSVEPDSKTQIKHEGESMNAQKSSYKLPKEPGEEQLLDGDLAVNVDLEIVGDGEYVLKIKRVNPSLTNHDEVERAKHMAQNGAMLLHYGEILQDMGEKLISQSQASLYSVFKIPTPPKLKSDQ
>scaffold-LRTN-2088253-Monotropa_uniflora	CX{3}CX{8}CX{3}C	MARAVILIALLLFCVSAGVHSSPRDDFIEcfndckkkispniclqicKAQDPTDKKQMIAANQKQISSP
>scaffold-LRTN-2014663-Monotropa_uniflora	CX{11}CX{3}CX{5}CX{3}C	MLQVCSWRLPPHPFILCFLGWDPLLQAPLCPAVHGEGKLQScprvcylqekcrgtc
>scaffold-LRTN-2019421-Monotropa_uniflora	CX{2}CX{30}CX{3}CX{7}CX{3}C	MDLHLTLFAFSLLLAFSFSAVADQSNDEDLMIRPVVDAEQKSNADHYHFRLFKRRFGMSYATEEEHNYRFSVFKANLRRARRHQKLDPWAVHGVTQFSDLTPSEFRGNHLGLKPLGLPSDANKAPILPTKDLPTDFDWRDHGAVTPVKNQGSCGSCWSFSSAGALEGAHFLATGELESLSEQQLVDcdhecdpdephscdsgcNGGLMNTAFE
>scaffold-LSKK-2020176-Orchidantha_maxillaroides	CX{3}CX{3}CX{7}CX{3}C	MAALDRAFVLGLLLIVVLVFGPVVVSGMGCFDDcmstcpdqsptecmkicSITLFKPLYLLDKVAKS
>scaffold-LTZF-2067516-Sisyrinchium_angustifolium	CX{3}CX{10}CX{3}C	MNWLTFSLIVFVAIFAFILAAGDRDWLDKLPPASTTLSGcietcekssshspgecfdlcFPHVFNFTAFPK
>scaffold-LTZF-2072947-Sisyrinchium_angustifolium	CX{3}CX{6}CX{3}C	MRFTSVIVTGVLAVLASAQSSSLVTSTTAAVSAQSSAQAVIAKclegcpasdvncqskcINVPNPTP
>scaffold-LTZF-2074729-Sisyrinchium_angustifolium	CX{7}CX{3}CX{5}CX{3}C	MQFSTFIATFAASAAFASASPAPADNLPDLGHLHEMFEKALEQVEAAEQAKADVEVEKRQPGGTTCTFLGEEAcwgscfiqtgcggycASN
>scaffold-LVNW-2000684-Cocculus_laurifolius	CX{2}CX{30}CX{3}CX{7}CX{3}C	MNPFSLLLTFTLLSSALASSITQNSDDPLIRQVVSDNPDDQIQDELLSLEHHFASFKSKFGKTYATQEEHDYRFSVFKANLRRAKRHQMMDPSAVHGVTKFSDLTPKEFRKQFLGLKRKFKLPTDAHTAPILPTNDLPEDFDWREHGAVTGVKNQGSCGSCWSFSAVGALEGAHFLATGELVSLSEQQLVDcdhecdpeeygacdsgcSGGLMTNAFEYTLKAGGLEREED
>scaffold-LXGM-2133082-Glycine_soja-root+NaHCO3	CX{3}CX{13}CX{3}C	MTRSTLPPSSPISLFVSLMCVAFACATSLNKIEHceldcasstveglnvvgdcepkcSQGLKIPTQIEKEGQDAIKEYLDNLFSNALFGTDSTQTGHNQEARPDRYSVEPDSKTQIKHEGESMNAQKSSYKLPKEPGEEQLLDGDLAVNVDLEIVGDGEYVLKIKRVNPSLTNHDEVERAKHMAQNGAMLLHYGEILQDMGEKLISQSQASLYSVFKIPTPPKLKSDQ
>scaffold-MBQU-2012788-Cleome_gynandra-mature_leaf	CX{3}CX{13}CX{3}C	MLWLALLTLILRQSRLEQGKMASRYFLETSGPLPKKWLRLYKLVcypicsklhtkqspkeipcgiscQSHPAHFMPGIQNQLTFTSLLISRT
>scaffold-MFEA-2098349-Stackhousia_spathulata	CX{3}CX{3}CX{9}CX{3}C	MAAIANKIFAVFVICLVVAATMQVHAEESVDGKYKDCFKScenqctkdskgqtfcevkcD
>scaffold-MFEA-2010023-Stackhousia_spathulata	CX{3}CX{3}CX{10}CX{3}C	MMEMRRLLVAVLIVCLVASDLKTVEPSAFDCWDActtacvqpntrlmrrcegkc
>scaffold-MFEA-2010340-Stackhousia_spathulata	CX{3}CX{3}CX{6}CX{3}C	MHLWNCLLQHLASSPCLSWNYYFRFCEYHcfapchmnayhcfpncQGKH
>scaffold-MGVU-2003900-Allamanda_cathartica	CX{3}CX{10}CX{3}C	MVWLLNSLLQTTFLAPGGEGPVSLNLSSMGKGQAWVNGQSIGRYWPAYLSPSTGctdhcnyrgsydsfkclkkcGQPAQTL
>scaffold-MIKW-2021218-Papaver_somniferum-root	CX{3}CX{10}CX{3}C	MNVSKNSFPITKKPLSLLLPFVFLLKHILLFRVESDASVNPFPLRNKNYVSSLPIDSSYGGGVNDDALQVKSAKQNSVKclhicvsvsnnmpffcplfcIYSKRHLR
>scaffold-MIXZ-2011536-Agathis_robusta	CX{3}CX{4}CX{3}C	MFGSPFMRNTQVIIGLAIGVLVASLAHVTRcedncepqscknic
>scaffold-MIXZ-2013247-Agathis_robusta	CX{14}CX{7}CX{3}CX{5}CX{3}C	MHIAAEFSLENPLKRLLILAVCSTTANAGTMFDSEFALETVADSFCVLSKYLQASSSQLECLSSGLHScmslclflrsclsdcGTFADFLRPTSVLNQFLDPPMAWTLISDY
>scaffold-MKZR-2010228-Nicotiana_sylvestris	CX{3}CX{13}CX{3}C	MGRLPLHPLILLLVFDGRALLLDWLFISVYRPITASWAHHPScvrvcfgnstpqahpqklcrifcTRIARTWHRFASL
>scaffold-MMJI-2086430-Lactuca_graminifolia-B	CX{6}CX{41}CX{3}CX{11}CX{3}C	MASRNSNFICFTCFIFLPSIILLMTNHCDSWDQYADQCNGTVAECRTLVEEDEEFLMDTEEHMRILAEANPKNKLSLDGLVKYNPAcgnactglyrvnparpcvglcPR
>scaffold-MMKU-2047951-Nephroselmis_olivace	CX{3}CX{12}CX{3}C	MHVYHFLLTLGTLGCLYSLSSIASWctiecsrqdrggrlrvrcsasc
>scaffold-MMKU-2038155-Nephroselmis_olivace	CX{3}CX{16}CX{3}C	MMLASAISSLLALLKKCCWPRPcptscsvllrnaaglgpppsqcsllcVATGG
>scaffold-MNCB-2139607-Eremosphaera_viridi	CX{3}CX{10}CX{3}C	MYDFVLQLHLILSAACRIRCcpgscfpgiadiistctvrc
>scaffold-MNCB-2139647-Eremosphaera_viridi	CX{3}CX{4}CX{3}C	MFFWGFEHSRHYPCFALGWLACIGELHAchqecsyfacfdgcTVMLHGFYMSG
>scaffold-MNCB-2016861-Eremosphaera_viridi	CX{3}CX{6}CX{3}C	MPLTSNLLRQLLCLFFTLVVTGAGVCDARESWchgvcrvwvdgcflacALLEI
>scaffold-MNCB-2030062-Eremosphaera_viridi	CX{3}CX{5}CX{3}C	MCGWTTCLVVCFVEWVCCTAVWDVcfrrcagsllcagfcEFRGVGA
>scaffold-MOYY-2014471-Pleurotaenium_trabecul	CX{3}CX{8}CX{3}C	MWSYFVIASLNLPTAWSDVASKYLSSTFPGKRcspgctisntmrwcpapcRSFAHSL
>scaffold-MROH-2007132-Thelypteris_acuminata	CX{3}CX{4}CX{3}C	MHHPLLQLSCHLAFAHQAGCHAPSSRAPNRRcppgcrpgqcgwrcTLS
>scaffold-MTII-2043423-Acorus_americanus	CX{3}CX{7}CX{3}C	MLVWVANVHLLSWLFISILLAFWRAQDAKVALHRSYckvfcirtkfhicdfpcA
>scaffold-MUCT-2045050-Atriplex_prostrata-juvenile_leaf	CX{3}CX{8}CX{3}C	MMLWILLQTLGLMCQKLQYSLSRMERRFLQLEPESQMETPKYNGILLTclvtcetgirlslcggicIGGLFFLLFRR
>scaffold-MULF-2043070-Chlamydomonas_bilatus-A	CX{3}CX{7}CX{3}C	MPRGIGCFLLLLALACPLLALPGAGARGVVEELGPVGDKESVPQPKRPVVRSNEAHRTAGLLQHcavrcrivpqlhcpaacDAHVHLVRVVAQQRKHRLGIRLPLGALAVTERGAEAG
>scaffold-MULF-2034566-Chlamydomonas_bilatus-A	CX{3}CX{4}CX{3}C	MHAHHVKHCAACAVLGLLFRAVGNGSSGLNQESSAQScmgicgqiacmgicSHIALFVFEVWHSQDDWARYDIQ
>scaffold-MVSE-2223971-Griselinia_littoralis	CX{3}CX{14}CX{3}C	MKFSSPFMLLLMVVVVVVVSVSLSATPVSAEKAKPLSNAQVSKIEQDTINLLTQTGKALPAVQPctntcinlirehknqesktciagcQSQVRQLQKNK
>scaffold-MVSE-2023514-Griselinia_littoralis	CX{3}CX{6}CX{3}C	MHAFLPIVALLGLAAAQSESSSGSATATSSSAAAGSTEAcladcavgdvncqavcVN
>scaffold-MVTX-2076348-Papaver_rhoeas-developing_fruit	CX{3}CX{6}CX{3}C	MRKILPTKIMSFFLHLSTCALANNTcvimctstikrctimcTSK
>scaffold-MVTX-2003948-Papaver_rhoeas-developing_fruit	CX{3}CX{6}CX{3}C	MTPSMNRFRVVVLLVLIASTSFFVDKAQASGYNScmnncdssylicfhycLGTELGVINKLSVRQTLPESKLNAHSEHYKAPRKVQGAEKH
>scaffold-MVTX-2000207-Papaver_rhoeas-developing_fruit	CX{3}CX{7}CX{3}C	MNKLGVVLLVLIASTVFSADKAQANFFKcmwdcdqepvatcwkkcTDSDPLLSPDEIQTLSEEAKHYAEHP
>scaffold-MVTX-2096925-Papaver_rhoeas-developing_fruit	CX{3}CX{17}CX{3}C	MAGKINVAVLLMCFMVLAVVVQFTQAHGDDGDDHYKVcfmkcfdlskaagkgnslseiqcdqicSQVVIDKFNTIFNSLKH
>scaffold-MVTX-2003949-Papaver_rhoeas-developing_fruit	CX{3}CX{6}CX{3}C	MTPSMNRFRVVVLLVLIASQSFFVDKAQARGFRScmnvcgasylvcanfcVAQSLGYNQGLMQVPTGGRISDKDLTRHQTPKVQGREEQHIYPKHPRAKHNENSKHRSKHNENAKHRSKRNENVKHRSKHAHH
>scaffold-MVTX-2013308-Papaver_rhoeas-developing_fruit	CX{3}CX{18}CX{3}C	MMGWAMMLVVVMALYAGKAEGLFcidecarehakerggsvmshlsecytecLKGSGLSSPTSSIH
>scaffold-MWAN-2033719-Chlorella_minutissima	CX{3}CX{18}CX{3}C	MARTSALIISAAVLFSIAAAGAAAAAAAVDcaagcsstlapvvgddglvyanpcvarcQGVAFSSSSNDADNAGTVGDGSRPATAADFAKFASDGFKFLTFARVASSFAPPSSSNAQSGVAAPDLAGLPLDRVVR
>scaffold-MWYQ-2014273-Smilax_bona_nox	CX{2}CX{30}CX{3}CX{7}CX{3}C	MDRPLLLVLILSLSAAHLVAGVSTADADEPLIQQVVPVAGEDHLLNAEAHFSTFLRRFGKSYADEAEHAYRFSVFKANLRRARRHQKLDPTAVHGVTQFSDLTPAEFRRTYLGLRRGRPSLAGTHEAPVLPTNNLPTDFDWRDHGAVTPVKNQGSCGSCWSFSAAAALEGANFLATGNLVSLSEQQLVDcdhecdpseadacdqgcSGGLMTTAFEYLLKAGGLESEVDY
>scaffold-MWYQ-2017573-Smilax_bona_nox	CX{3}CX{5}CX{3}C	MSSREIFLLSLLATDIVAESSTGASVTRLFcslpcasgeacddgcDSSLH
>scaffold-MYMP-2011268-Astragalus_propinquus	CX{3}CX{15}CX{3}C	MLVHSPIKWSCFLLFSSSLKFIPSSITIFTcnftcihnfgkqmvrragnpckiicTVNRNKSKLGSISISPLPVIRNSPEQVTKHRDTLDHSSINSK
>scaffold-MYMP-2053668-Astragalus_propinquus	CX{9}CX{3}CX{3}CX{9}CX{3}C	MNLRPAANGLFCFLGLVGGIWRPGPCFGRSSNSTYCAVRcllvcfgrslnstycavrcLLAD
>scaffold-MYMP-2000103-Astragalus_propinquus	CX{3}CX{3}CX{8}CX{3}C	MAMATRLLVVLIFSLIAISMLQTMVMASHGHGGHHYNDKNKFGPGSLKSYQCPSQcsrkcsrtqyhkpcmffc
>scaffold-MYVH-2051185-Linum_grandiflorum	CX{3}CX{15}CX{3}C	MKIINTMIIVLIVLILMTVFEDGRHFVKASEYSDcmnnclrttlgmdphligtycermc
>scaffold-MYZV-2005333-Tropaeolum_peregrinum	CX{3}CX{14}CX{3}C	MHSKTYGGFLLIILQMALSMDTSLTHTIHcvpicvesqwnlsgvslkqcrkpcSHRHSKQT
>scaffold-MZLD-2011587-Ligustrum_sinense	CX{2}CX{30}CX{3}CX{7}CX{3}C	MASRSFLVYLSSILLVTSFWFAVAVGNAVENDDLLIRQVVDPVNANDDNSLTDAHQFEIFKKRFTKTYATEEEHDHRLSVFKANMRRARRHQKLDPSAVHGITQFSDLTPKEFHLQHLGVNRHLRLPADANKAPILPTSDLPTDFDWRDHGAVTPVKNQGSCGSCWSFSTTGALEGANFLSTGKLVSLSEQQLVDcdhecdpeekdscdsgcSGGLMNSAFEYTYKAGGLMKE
>scaffold-NBYP-2049233-Mesotaenium_kramstei	CX{2}CX{3}CX{12}CX{3}C	MPSTLFHVVSFAVSTLSKNPCLPcihlceppqkimafnescqhvcPSW
>scaffold-NBYP-2054813-Mesotaenium_kramstei	CX{3}CX{5}CX{3}C	MSLLFMLVFMVWSPFRALISSSclkvcggislctsacEEGPSPAVPAPVARSSSKARLSAPFLPERLAASLLGASSPGRFADGEKPSDAATLS
>scaffold-NDUV-2098459-Vittaria_appalachiana	CX{3}CX{5}CX{3}C	MRLCELLCDIRLQIAALFLIIKSQVCEAIHRGcwsacnhprhcaeicSASIGSMNPTPIPLRMASHMAEQSFP
>scaffold-NFXV-2012601-Mumea_americana	CX{3}CX{20}CX{3}C	MALLHKFATFLIILLSSSLASFSHSAALVDQEHEQEEQPLILKYHNGALLKGNVSLNLIWYGHFPPTPRSIIVDFITSLSLSHPQPSTSSWWKTTEKYSSRTTPSLPASALIITHQILQDQYSLGKSLKSTHLLALASKVNPAVNSVNVVLTASDVYVEGFcmsrcgthgryksgtyvwvgnsesqcpgycAWPFHQPPYGPQTPPLVAPNGDVGVDGMVI
>scaffold-NGTD-2082907-Dicranum_scoparium	CX{3}CX{9}CX{3}C	MKYLVGILVICLLSSAVIAGPLEDLAPAAGSYVAGYLNQMMGSNIIGGSNGFGSPYYTcwngcvsaggvkgkckeacQSLRR
>scaffold-NHAG-2000394-Ipomoea_nil	CX{3}CX{13}CX{3}C	MSSGLLWLLSSMYCLLLDAIWCWciaecfiditmiseqsfqckflc
>scaffold-NHAG-2003742-Ipomoea_nil	CX{3}CX{9}CX{3}C	MEQRSTATLLQLQLLQSGCTGQPEKELEEGVcdqhcrpnlpgnnvcrglcSV
>scaffold-NHIX-2002685-Colchicum_autumnale	CX{3}CX{3}CX{8}CX{3}C	MKLLYITLALLLLLVASSYVESVAKAPDPAPSAFCDGKcgvrcskkgrvsrcmkycL
>scaffold-NHUA-2069355-Castanea_crenata	CX{3}CX{4}CX{3}C	MIFFLAFAAVVFVGCWKFLGTQNEDRFKLPSNDKcirlcngakclnicSEYRYSSKIQASSMHDEI
>scaffold-NIGS-2006773-Heliotropium_karwinsky	CX{3}CX{15}CX{3}C	MNHLSTFTVVCAYIWTRLVKSGNAVSNRAEEDESETEWFGcvadcrgrtdppipsnyfgnclsycIANEKNGHLIGEEGLATA
>scaffold-NIGS-2017984-Heliotropium_karwinsky	CX{2}CX{30}CX{3}CX{7}CX{3}C	MDRCLCLLLLLTLFSCTLSSAETVDNDPLIRQVVSDQNDDQLLNADHHFTLFKAKYGKAYATQEEHAYRLSVFKANLRRAKAHQLLDPSAVYGVTKFSDLTPSEFRRTFVGLHKRRNKLGLPADANQAPILPTSDLPSDFDWRELGAVTGVKDQGSCGSCWAFSTTGALEGAHFLATGELVSLSEQQLVDcdhecdpeernacdagcNGGLMNSALEYTLKAGGLEREQDYPYTGRDG
>scaffold-NIGS-2107668-Heliotropium_karwinsky	CX{3}CX{8}CX{3}C	MKALLVLFLVEMDLFHGcfvvchghawmtpcnsycVVLIQLNKPKS
>scaffold-NIGS-2017985-Heliotropium_karwinsky	CX{2}CX{30}CX{3}CX{7}CX{3}C	MDRCLSLLLLLALFSCSLASTETVDNDPLIRQVVSDQNDDQLLNAEHHFTLFKAKYGKAYATQEEHDYRLSVFKANLRRAKAHQLLDPSAVYGVTKFSDLTPSEFRRTFVGLHKRRNKLGLPADANQAPILPTSDLPSDFDWRELGAVTGVKDQGSCGSCWAFSTTGALEGAHFLATGELVSLSEQQLVDcdhecdpeernacdagcNGGLMNSALEYTLKAGGLEREQDYPYTGRDG
>scaffold-NIJU-2154052-Heteropyxis_natalensis	CX{3}CX{8}CX{3}C	MFVLAVSNVFPFAFFFWGGQGLGVVcdvecgfesvnvicsllcIESEAPKTESFYFVFPVTILFTISM
>scaffold-NIJU-2138134-Heteropyxis_natalensis	CX{3}CX{7}CX{3}C	MALSARFSSLAFLLLALGAQIAAAGDYYSRDQcslacantagptcrltcE
>scaffold-NJKC-2014484-Eschscholzia_californica-stem	CX{3}CX{4}CX{3}C	MLLLIFYSLLEIVSEIcevgcpssscdslcFLLNVELSE
>scaffold-NJLF-2059377-Viola_canadensis	CX{3}CX{9}CX{3}C	MDWGRWLVCYFWVVSSSVGEKSNPASISSKKLIGSSPYNSVYSclkncssthrarlecyikcSVRKPP
>scaffold-NKXU-2002292-Trebouxia_arboricola	CX{3}CX{14}CX{3}C	MLIWQLSLYHLLWLCKKLMLPRWPSESSLKPIYGWcsrqcqhitgssrsapmiwckqacAAWTPP
>scaffold-NKXU-2003624-Trebouxia_arboricola	CX{3}CX{8}CX{3}C	MYNCICGASLLLHLLLLMSTATCGVLAPWPSDLLAANLFSNLNYYSAcvyecpvevfegvcsllc
>scaffold-NLOM-3038739-Pediastrum_duplex-B_CCAC_0012	CX{3}CX{4}CX{3}C	MQRLGVIWWTPWLLYPGLTQQclrscltrgcrmvcWSATLLTW
>scaffold-NLOM-3002995-Pediastrum_duplex-B_CCAC_0012	CX{3}CX{6}CX{3}C	MCTLLAFAQHVIPVLLGFPLGSIGPWDPTWQcrhacyharfsclstcIP
>scaffold-NMDZ-2063186-Solanum_sisymbriifolium	CX{3}CX{3}CX{8}CX{3}C	MKLSFATLILVTLVLTYFFIPAAIAGSDYCDSKcnfrcskagrqdrclkyc
>scaffold-NMGG-2001968-Hypecoum_procumbens	CX{3}CX{15}CX{3}C	MKQFFFFLVSMFFFSHVCTIRMTTLLTSHFIYLcrgscairmttlltshfiylcrgscGFLLRLSWSWYVKILRKNEYQIWSVVA
>scaffold-NMGG-2048024-Hypecoum_procumbens	CX{3}CX{10}CX{3}C	MVINKAKLPLLLLLISVLFALSFANESDPEKQLQQckslcqrqqrfrqeeceqqcEKKYREQQREEGRGGRGESVNADPQREY
>scaffold-NNGU-2011272-Coriaria_nepalensis	CX{2}CX{30}CX{3}CX{7}CX{3}C	MDRSTLHALLFTSLLSAVVASTISSDDSLIRQVVSGGDDDQLLSAEHHFANFKAKFGKTYADQEEHDFRFTVFKSNLRRAKRHQKLDPTAVHGVTKFFDLTPAEFQQKFLGLKRHLGLPADAHKAPILPTNDLPSDFDWREHGAVTPVKDQGSCGSCWSFSAAGALEGAHFLSTGELVSLSEQQLVDcdhecdpeeegacdsgcNGGLMNSAFEYIYKVG
>scaffold-NNOK-2051544-Neurachne_tenuifolia	CX{3}CX{11}CX{3}C	MGKKMVVVVAALLLVAIALEAAPQATAMDckagcaelkdsplaadcekkcEELASQGGAQDPNKAAKWDIP
>scaffold-NNOK-2069109-Neurachne_tenuifolia	CX{10}CX{2}CX{7}CX{3}CX{4}CX{3}C	MLLVPQTCLLAACLTRAILFHHSCAHLINHMQMSCPACLNVFQNYcgsqcaefdcyfgc
>scaffold-NOKI-2013078-Lindsaea_linearis	CX{3}CX{4}CX{3}C	MYPSFLYITQCLCLLARMEMYESFTAScfniceqyfcsspc
>scaffold-NOKI-2008912-Lindsaea_linearis	CX{3}CX{4}CX{3}C	MISREHIALLWLASSLQLRMPTSVDFclshcpsqlcqnwcSLYPP
>scaffold-NOKI-2096471-Lindsaea_linearis	CX{4}CX{3}CX{8}CX{3}C	MPPGPGLVGIFLWSCGLSTLLPTAVLKLSADHCPKPScgvvcwasaplltcsticESGMISSHSRP
>scaffold-NQYP-2026654-Pirula_salina	CX{3}CX{7}CX{3}C	MGRSSLWNVLCAHTSASHAPQTATQSclstcpksswdrctgscPSWT
>scaffold-NQYP-2013241-Pirula_salina	CX{3}CX{6}CX{3}C	MSAWLLSLIACTRSWQHAYDSScktrcslaptfcrrlc
>scaffold-NSPR-2011733-Nypa_fruticans	CX{3}CX{6}CX{3}C	MMLIDLHIFFLLCLRSTVILAYHFQQLSDIPVLcvrrchleypscsqacKDK
>scaffold-NTLE-2035260-Asteromonas_gracilis-B	CX{3}CX{11}CX{3}C	MKAAIFLLCVLSLAFCAPPDISKRSPPDISKRWFIDLHHVMDQIKHLVTPDMEQSAcvvackgvvagigslicdtacSKLIQAVS
>scaffold-NUSE-2012695-Conzya_canadensis-glyphosate_resistant	CX{3}CX{11}CX{3}C	MVSTINLIFVQSFVTLMASIDcprdcvslsvlkdfqscsnkc
>scaffold-NWQC-2018587-Plagiochila_asplenioides	CX{3}CX{9}CX{3}C	MWFWFLFCTGLTPSSFSSSIVAALSTALASASWADIcmsnclsslsgvtyckmvcELD
>scaffold-NWWI-2105108-Nephrolepis_exaltata	CX{3}CX{4}CX{3}C	MKIMGLCALTLSTFECSLSAGcfisclpkpciiqcRLHKKTLD
>scaffold-NWWI-2109252-Nephrolepis_exaltata	CX{3}CX{7}CX{3}C	MLQHRPRCWTHSHLLLAAAVPSLLPRQAMAYAGPKWIDSSVWITRAKPAcgalcaqtnyngchgicSYLLQK
>scaffold-NWWI-2117205-Nephrolepis_exaltata	CX{3}CX{3}CX{8}CX{3}C	MAARLALLFSLALLFLLALSLSSVEGSDSGSDLATSAAAYGRPQYGTTQGSLRASQCPSAcsyrcsktskhkacmffcNK
>scaffold-NWWI-2027715-Nephrolepis_exaltata	CX{3}CX{14}CX{3}C	MVFLFSFCFSKLCKASTAPYFAGLSLGLTckfpcvlqqekkysyklescytvcQ
>scaffold-NWWI-2035121-Nephrolepis_exaltata	CX{7}CX{3}CX{11}CX{3}C	MHYLHCFQWILSMCCLTRQHDSISSFTYCNSNVRNFcsgrcrvidhalkhischyycFT
>scaffold-NXOH-2044809-Apios_americana	CX{3}CX{3}CX{6}CX{3}C	MSTPVTAWLLLLIFATCYASSTSHSIEVFVSLHCSWFcfyfctrawnlcimgcEYLMLN
>scaffold-NXOH-2041790-Apios_americana	CX{3}CX{10}CX{3}C	MPCHLSYCCYLLRQFPFIFWLQLLLQVLVSLSNcirhcnsiqphmvascgvacHLGGHHFGRVKGANEVVLSLNAQTAEQ
>scaffold-NYBX-2106775-Huperzia_selago-A	CX{8}CX{3}CX{3}CX{9}CX{3}C	MKLLIIFALVTIIGVAMAQQCGEGEAYNDCGTAcpvtcenqkdgpqictkqcVPG
>scaffold-OAEZ-2003947-Persursaria_percursa	CX{3}CX{7}CX{3}C	MSSRIVKALASVVKWWFSLSWWSPSLScfrpcsfkdlytcavhcL
>scaffold-OAGK-2013434-Matricaria_matricariodes	CX{2}CX{30}CX{3}CX{7}CX{3}C	MKLILSLILLISVAVNAVTDSVTDPLIRQVIPESEQQEPLLTDEHHFTLFKTKFNKAYVSEEEHDYRFSVFKANVRRAKRHQLLDPTAEHGVTKFSDLTPPEFREKYLGLKSGGGKVKFPSDANNAPILPTSDLPEEFDWRDHGAVTPVKNQGSCGSCWSFSTTGALEGSHFLQTGELVSLSEQQLVDcdhecdpaeknscdagcNGGLMNN
>scaffold-OAQS-2118300-Glycine_soja-root+NaCl	CX{3}CX{13}CX{3}C	MTRSTLPPSSPISLFVSLMCVAFACATSLNKIEHceldcasstveglnvvgdcepkcSQGLKIPTQIEKEGQDAIKEYLDNLFSNALFGTDSTQTGHNQEARPDRYSVEPDSKTQIKHEGESMNAQKSSYKLPKEPGEEQLLDGDLAVNVDLEIVGDGEYVLKIKRVNPSLTNHDEVERAKHMAQNGAMLLHYGEILQDMGEKLISQSQASLYSVFKIPTPPKLKSDQ
>scaffold-OBPL-2049421-Myristica_fragrans	CX{3}CX{14}CX{3}C	MLIMFCPQMLIGWLITGLLCPGMPKHSGcsrtcrdaaipkllqqnlqcflqcLSNNSQSPLARIPSQNSSSHLILALFPVVHP
>scaffold-OBTI-2038777-Peganum_harmala	CX{3}CX{5}CX{3}C	MISMVGIVMLLYGCFMQMAEWARYclflcgrltacdfmcISFVQSLESSF
>scaffold-OCTM-2010736-Begonia_sp.	CX{2}CX{30}CX{3}CX{7}CX{3}C	MDRGSSLLLLLSLLFVSEISAVSDFDGSEGDSLIRQVVDDVVSGENELNLGAEHHFSLFKRRYGKSYSTVDEHDLRFNIFKANLRRAQRHQALDPSATHGVTQFSDLTPAEFRRTFLGLRGSRLRLPSDANKAPILPTDDLPLDFDWRDQGAVTSVKNQGSCGSCWSFSTTGALEGAHYLATGNLVSLSEQQLVDcdhecdpeeprscdsgcNGGLMNSAFEYTLKAGGLMREED
>scaffold-OCTM-2010737-Begonia_sp.	CX{2}CX{30}CX{3}CX{7}CX{3}C	MDRSFSILFLLSLLLVSAISTDTVSNGSEGDSLIRQVVDDVVSGENELNLGAEHHFSLFKRRYGKSYSTVDEHDLRFNIFKANLRRAQRHQALDPSATHGVTQFSDLTPAEFRRTFLGLRGSRLRLPSDANKAPILPTDDLPLDFDWRDQGAVTSVKNQGSCGSCWSFSTTGALEGAHYLATGNLVSLSEQQLVDcdhecdpeeprscdsgcNGGLMNSAFEYTLKAGGLMREED
>scaffold-OCTM-2008145-Begonia_sp.	CX{2}CX{30}CX{3}CX{7}CX{3}C	MDFNLSLFFLAILFLSPILERTIDAESDGHLLLLALVDGGDAADNDDLSLGAEHHFSLFKKRYGKSYTTMDEHDLRFNIFKANLRRAQRHQALDPSATHGVTQFSDLTPSEFRRTFLGLRGRRLKLPSDANEAPILPTDDLPSDFDWRDHGAVTPVKNQRLCGSCWSFSTTGALEGAHFLATGELVSLSEQQLVDcdhecdpeeprscdsgcKGGLMNSALEYTLKAGGLMREED
>scaffold-OCWZ-2001742-Dioscorea_villosa	CX{3}CX{6}CX{3}C	MKYSTALLAFAAGALAQSSAITSAPATTAAPGVAPSIScvsactpgdvtcqascLGIARPNSSQA
>scaffold-OCWZ-2039507-Dioscorea_villosa	CX{3}CX{3}CX{8}CX{3}C	MALSRVVFIASLLLVALTILHLVEADSKLEEHSESSRSSFVPIADCGKAchvrcskswkpkmckracG
>scaffold-OCZL-2011126-Homalosorus_pycnocarpos	CX{3}CX{14}CX{3}C	MSFIFFPMATLQVILFEASNKLARSSTLSPPcrpicstdsasvrtsssrtcrndcKRFVLKSSVAQSWRMSFQ
>scaffold-OCZL-2058243-Homalosorus_pycnocarpos	CX{3}CX{6}CX{3}C	MYRSTTVLWFQLLGTLRFANAPQELGIGRILQPSQWSIINSETISPESYIANNRVWLLRWRcpllcsftsllcrfscQSSSHASKSVPAI
>scaffold-ODXI-2010862-Haematococcus_pluviali	CX{3}CX{6}CX{3}C	MPSCSLTLVLMSSAAACTAWScastcgsvpvicsqgcDF
>scaffold-OFTV-2132759-Barbilophozia_barbata	CX{15}CX{13}CX{3}CX{11}CX{3}C	MEQIPTVQIILFGLCTEFAYSVLDTSGLGQCGVHIDSIHIHRFALWCRRVSRAAIGVASRcvsycivraeaavldpciracVGA
>scaffold-OFUE-2009012-Lobochlamys_segnis	CX{4}CX{2}CX{7}CX{3}CX{17}CX{3}C	MIAVLLLSVPAGCVSQAGCTSSLCHHCINTASVWcshmchvhydtgfrhifqpvfvcnaqcSV
>scaffold-OFUE-2009932-Lobochlamys_segnis	CX{28}CX{33}CX{3}CX{12}CX{3}C	MVAGVLLLVALEGPVNSQLVRHIDLAVEGLQGRVCGLAVFELDEPIARAGASALVLDDLGVLNCPKVGAQVLQRLLVHIGVQVAEVQRGAALRGFPAclracglplsglvvlhqcwlscALQAL
>scaffold-OFUE-2046390-Lobochlamys_segnis	CX{3}CX{4}CX{3}C	MLGRLPMPVPAALPVALPVPLAASYAASSIDADPAcsslcrnelcsrpcAALKDVLGLLRALVPALSTSSTSDSSIIATGLWAWAWI
>scaffold-OFUE-2004372-Lobochlamys_segnis	CX{8}CX{3}CX{7}CX{3}C	MRMWCAAVAASLAHRTIARANGWCAPVIRLARcawwcqnqmrtscwvscG
>scaffold-OFUE-2046312-Lobochlamys_segnis	CX{2}CX{3}CX{6}CX{3}C	MQCWVLLMGSGLTLNTHNAHTSASQCSGctlwcwipplpcgqdcPGAAQRMLT
>scaffold-OFUE-2006915-Lobochlamys_segnis	CX{3}CX{5}CX{3}C	MQCTFPLLAFGHTLTCSSQWTAWLLILLSFCSKVERcplkclfystcgstcFPAVHGVLPQFDFPSE
>scaffold-OGZM-2071703-Laminaria_japonica	CX{3}CX{13}CX{3}C	MAGSAIIRGAASTGLLLAILIIMSGALPAAGRMDEDTFREcsshcgsehegelydlklcvelcRLFELSERSPSSLD
>scaffold-OHAE-2126852-Polygala_lutea	CX{3}CX{13}CX{3}C	MATKTTFTSTILLLLCLLALGASLASAQDDPETKTckhqckqqlqlseeekrmceeqcDRYGRRKEERQRQIGEETRRKTEREQEGEWEEEGGNPFVFEDEHFDTRLKTEGGRVRVSRKFTNRSDILRGIENFRVAHLEAEPQTLVSPHHYDAELVLFIVQGEGIIGLVGDDKTRSFKLERGDVIRVPAGTPFYLVNTNKNDMLRVAKLLQPVAIPGKYQAFYGSGGENPESFLSAFSWEVLEAALQTRRERLQKLLEQQKRGGIFKI
>scaffold-OINM-2028558-Hydrocotyle_umbellata	CX{3}CX{18}CX{3}C	MSLLLLIAIWSSRSSDHHcsnpcasrnfflpfddtnsfaaacpstcFTSAPAESV
>scaffold-OJCW-2063760-Maesa_lanceolata	CX{3}CX{6}CX{3}C	MHAFLPIVALLGLAAAQSETSNSASSTSSGPAPGSTAAcladcavgdvncqavc
>scaffold-OJCW-2082347-Maesa_lanceolata	CX{3}CX{17}CX{3}C	MPSHLLVLLVRLRNTSEMDNLGCSMGGSNSSLScsrhcngnshrllsllfsrfmycplwc
>scaffold-OLES-2032583-Schiedea_membranacea	CX{3}CX{4}CX{3}C	MKLRRIGLSSGSLYAVAVVVAVQTSKYcqgscsqhlctgacRVGDRRASSERKSKFMYQS
>scaffold-OMXG-2035795-Eleusine_coracana-root_unstressed	CX{1}CX{3}CX{17}CX{3}C	MSMAQSSRITLVLLGLLYTTVRTIEPDRSADSRLVTERESISSLIVLFINDICLcsirclpppesipsspelmplpcllscADRVRRSLKSST
>scaffold-OMXG-2015278-Eleusine_coracana-root_unstressed	CX{8}CX{3}CX{4}CX{3}C	MNLSLLLLILPGGYGDCVAGGGGDGcpygcggytcpygcGGYAFS
>scaffold-OMXG-2000734-Eleusine_coracana-root_unstressed	CX{10}CX{3}CX{9}CX{3}C	MPIPWRNPTQFLVLSASPWLVGLFHVGGIPMYCWEQIHRRAAScpqncnsrpktqdvcdalc
>scaffold-OODC-2015598-Linum_bienne-CN_107293	CX{3}CX{3}CX{10}CX{3}C	MEKLSKLTVVMFLISLLALSCSINTVEADASDCYDGcttacvqpntrlmrrcelkcGIR
>scaffold-OODC-2065457-Linum_bienne-CN_107293	CX{3}CX{7}CX{3}C	MGSSSSSRVISIFPALLCLVILMLASGASAILAPScpgpcsvfppdacqktcQD
>scaffold-OODC-2070757-Linum_bienne-CN_107293	CX{3}CX{15}CX{3}C	MKIINSLIVVLMVLILISVFDGNFYFVKAYNEKTIDcmqkclqtatgldphvkgiycerscH
>scaffold-OOSO-2086669-Helonias_bullata	CX{3}CX{8}CX{3}C	MHLRKCLIKSLIAVIIATDASNFAcparcvttltmqicmpgcLVTFL
>scaffold-OOSO-2006838-Helonias_bullata	CX{3}CX{12}CX{3}C	MVGLLLMAILFAISGVPKQGGAQGWFIKGNGAISGVQSQFRMVcyqscgtaelwdlmelncfvfc
>scaffold-OPZX-2051330-Sessuvium_ventricosum-mature_leaf	CX{16}CX{6}CX{6}CX{1}CX{3}CX{11}CX{3}C	MFNLTKFANDGFLSFFPLLIIHWSCSASNNIRNLGYKALINPKEVIGIIASKANKFEDMFNCFGSNSGEETKFYISIICLENNTSCTKLGFLCTckgkcyeeqkshkihhcisicS
>scaffold-OQBM-2015306-Ipomoea_indica	CX{3}CX{9}CX{3}C	MEQRSTATLLQLQLLQSGCTGQPEKELEEGVcdqhcrpnlpgnnvcrglcSV
>scaffold-OQBM-2007590-Ipomoea_indica	CX{3}CX{6}CX{3}C	MTHGIKFLLLFFASSRIHFFCSPLTScrgecvvsgfgcfffcP
>scaffold-OQHZ-2006207-Quillaja_saponaria	CX{2}CX{30}CX{3}CX{7}CX{3}C	MDRTFSFFIVFSLLFFSVITSEAETVSVESDGDALIKQVIDGDNDLRLGAEHHFSLFKQRFGKSYGSQEEHDYRFKVFKANIRRAKRHQKLDPSAAHGVTQFSDLTPSEFRRTYLGLRGLRLPSDANKAPILPTDDLPADFDWRDRGAVTPPKNQGSCGSCWSFSTTGALEGAHFLATGELISLSEQQLVDcdhecdpdepgscdsgcNGGLMNSAFEYTLKAGGLMTE
>scaffold-OQHZ-2012017-Quillaja_saponaria	CX{3}CX{4}CX{3}C	MSCHFLLSSIPLIFSHFSASLPTAVAVNSSWcmnlcpivvcrmpcWTKSVWSLWSGRRGSKSLFK
>scaffold-OQHZ-2006209-Quillaja_saponaria	CX{2}CX{30}CX{3}CX{7}CX{3}C	MHQSFSFFIVFSFLFISAISSETETETLSVRSDGDQLIRQVVDGDGELRLGAEHHFSLFKRRFGKSYGSQEEHDYRFKVFKANIRRAKRHQKLDPSAAHGVTQFSDLTPSEFRRTYLGLRGLRLPSDANKAPILPTDDLPADFDWRDRGAVTPPKNQGSCGSCWSFSTTGALEGAHFLATGELISLSEQQLVDcdhecdpdepgscdsgcNGGLMNSAFEYTLKAGGLMTE
>scaffold-OQWW-2033367-Davallia_fejeensis	CX{3}CX{7}CX{3}C	MSLHVAILSAASLCRFHAcnlqchhsewygcgglc
>scaffold-ORKS-2002835-Philonotis_fontana	CX{3}CX{19}CX{3}C	MLYSVYCVHTFVLLFLIKRWCSTSSFALRcsifcnvyfflnfsaafeprhdfecvsycSV
>scaffold-ORKS-2044487-Philonotis_fontana	CX{3}CX{19}CX{3}C	MLPWIHAHRLHLSCASAVAFAQGSHGcdqgcvgvvegdplhwrggdhhgecyfkcELLRGVGTINGMYKVGEWRWNFN
>scaffold-OSIP-2123985-Garcinia_livingstonei	CX{2}CX{30}CX{3}CX{7}CX{3}C	MALRFLCLLLLLFFVFLSTVSSSEEPTLIRQVTDGEEPNPSSLLGAEHHFTLFKKKYKKSYASKEEHEYRFWVFKRNLKRAERNQKMDPTATHGVTQFSDLTQTEFKRHFLGIRGGKSFKLGLPNDANKAPILPTNDLPLDFDWREKGAVTNVKNQGSCGSCWSFSTTGALEGGHFLATGNLVSLSEQQLVDcdhecdpeeegacdsgcNGGLMNSAFEYTLK
>scaffold-OSIP-2124210-Garcinia_livingstonei	CX{2}CX{30}CX{3}CX{7}CX{3}C	MSSSRFLPLLLLSLLFLSSVKSNVEDPLIRQVTDGHDSSSSSLGAEHHFSLFKRKYNKAYGSQEEHDRRFRVFKRNLRRAARHQSLDPTATHGVTQFSDLTPTEFQRLFTGLRRRKSFGLAFPKDANKAPILPTDDLPLDFDWRERGAVANVKNQGSCGSCWSFSAAGALEGAHFLATGELVSLSEQQLVDcdhecdpdeedacdsgcNGGLMNSAFEYTLK
>scaffold-OSMU-2054116-Lycium_sp.	CX{3}CX{3}CX{8}CX{3}C	MKLLLATLLLVTLVLTPSLIQTSMAGSSYCDSKckqrcskagltdrclkycG
>scaffold-OSMU-2071092-Lycium_sp.	CX{3}CX{10}CX{3}C	MEKVKNYFFTTLFLICMLVVLIQNANVAVAAELSDKAKEcmptclavpgstvatcekacEDFADRTYNKR
>scaffold-OTAN-2092010-Deutzia_scabra	CX{3}CX{14}CX{3}C	MGFDLTILFFLFFSFFLFFSCKSAPLcyencthfksmlmklgildcqkkcLNETFPNM
>scaffold-OTAN-2081941-Deutzia_scabra	CX{5}CX{5}CX{3}CX{9}CX{3}C	MRLLFVFFFLTVSAPKVVSFCFSSTICRRRYAcflwcfkdhlgalrcvllcFQVVYELQ
>scaffold-OUER-2086029-Heliotropium_convolvulaceum	CX{3}CX{3}CX{8}CX{3}C	MSFPKFFIASLLFLSLILLQEAHEIAAQETTNAASGGGYNPNINCKAAcgarcklssrpnlchrac
>scaffold-OVHR-3035280-Chlamydomonas_bilatus-B	CX{3}CX{9}CX{3}C	MHNVAPSEWGACHVCGLACCFLCLRCVTALPVGLGGETcnlacghlrgvdpscfeycWL
>scaffold-OVIJ-2011800-Papuacedrus_papuana	CX{2}CX{30}CX{3}CX{7}CX{3}C	MENRNFRSISLFVLLSLFFHRALAHNDFISQVTDQIDEIGIGNFRFLFDKFITEHGKVYSGVEEYGKRLRTFEKNLMKAMENQALDPTAIHGITPFSDLTEEEFEAHYTGLLNVPHNSMNGSPAAEILPVDDLPANFDWRDKGAVSEVKLQGTCGSCWAFSTTGVIEGANFLATGKLLSLSEQQLIDcdhkcdpqnkeacdngcNGGLMTNAYNYLIEAGGIE
>scaffold-OVIJ-2055417-Papuacedrus_papuana	CX{3}CX{12}CX{3}C	MQLSLLCGFMSKSFLLSRIDWVECHHcgsscyfegpmgeqngncqvicTFYYSSVYG
>scaffold-OVIJ-2083395-Papuacedrus_papuana	CX{1}CX{3}CX{4}CX{3}C	MSYQSLEGLGLRSLCLFLGIVQMGRGDCWcmsicrieacrrlcLRMMNHLRSWIGIRGLR
>scaffold-OVRB-2021191-Colchicum_autumnale-leaves_fine_roots	CX{3}CX{3}CX{8}CX{3}C	MKLLYITLALLLLLVASSYVESVAKAPDPAPSAFCDGKcsvrcskkgrisrcmkycL
>scaffold-OWAS-2006027-Rehmannia_glutinosa	CX{3}CX{4}CX{3}C	MYAGCAASAMALVRVAIPLILCMKLRTTLSATTILcarpctfpncrplcTVSPSFLYHSTLSEGSTSLNTISANAIPATIPSSFAKKWASTSISTGIVALQVTSPRSPASSERAS
>scaffold-OWAS-2073963-Rehmannia_glutinosa	CX{3}CX{4}CX{3}C	MERFLAPGCTSVLYVCSVKAFcdmvchhhfcplycHLLQKARRKFVPF
>scaffold-OWAS-2056601-Rehmannia_glutinosa	CX{3}CX{3}CX{8}CX{3}C	MGSRPYSLLLVLSVLFLVTLSNVAEGYNHLRPPDCQPRctyrcsatshkkpcmffcLK
>scaffold-OWFC-2050352-Halocarpus_bidwillii	CX{3}CX{10}CX{3}C	MHRSIMWFLQMAQLSTTISHAQRATAFHFLISKRLDFLAVEVAVVPLEPSPVGTGIISTSVEAIREKScrkhcyrgmsfksnlcflnc
>scaffold-OXGJ-2040640-Glyptostrobus_pensilis	CX{3}CX{16}CX{3}C	MIIVIVFFLLACFLRIIRMASNGASGLDKEQIFGMAEQEMAYRVELFNKLTQTcfdkcidkrykeselnmgenscidrcVAKYWQVTAIIGQLLGSSKPPM
>scaffold-OXGJ-2041661-Glyptostrobus_pensilis	CX{3}CX{15}CX{3}C	MVNGCNVLLLFCLSSSTYISSTRGYYNSSSLWSSSMYHRNIYNclhlcsrdlsnihkgnrlwgckficTNW
>scaffold-OXGJ-2046536-Glyptostrobus_pensilis	CX{3}CX{10}CX{3}C	MISILFHRSNFCWCPLTLFLVYSNSVKPTKIPFHLPKIESLQRTKSSciatcvhkgllslkdckhhcYSL
>scaffold-OYLU-2007415-Curcuma_olena-B	CX{3}CX{3}CX{9}CX{3}C	MAGAKMVVVAFLLIAVFVFLSAPATEAGFCFPDcysrcangqignvacstmc
>scaffold-OYLU-2007039-Curcuma_olena-B	CX{3}CX{3}CX{9}CX{3}C	MACAKMVVVAFLLVAVLVASSAPAAEATFCFPQcysrcangkvgnvacstmc
>scaffold-PAZJ-2002185-Ricinus_communis	CX{3}CX{4}CX{3}C	MSYVHLLACLSCVAGSVFGcklqcndigcfsncSFMVFKEGFLIL
>scaffold-PBUU-2070297-Lygodium_japonicum	CX{3}CX{6}CX{3}C	MKYTTALIAFAAGALAQSSAITSAPATTSAAAISVSPQIScvsacnagdvtcqascLGAARPNSSQV
>scaffold-PBUU-2010977-Lygodium_japonicum	CX{3}CX{7}CX{3}C	MCGRKLSVLLLNAQFLCYLVHPLGLAYLPRcytfcyglayvkctmecY
>scaffold-PCNH-2072499-Psychotria_marginata	CX{3}CX{8}CX{3}C	MLNILPLLCCWLPTLLQQRIFNFFVHTELFEcisscpgwkeprgctthcSRLWHPLLSRDLIGIHIGVIHFTFGSMQQVS
>scaffold-PCNH-2047400-Psychotria_marginata	CX{3}CX{6}CX{3}C	MRFTSIFVAGAFATMAAAQSKTASVSPAQQSQLDcldacdagdvkcqsycITVPSPDEKNINA
>scaffold-PDIE-2010138-Cannabis_sativa-xylem	CX{3}CX{5}CX{3}C	MFRSLMFNMMFFQMGTLGLRPcmmgciqesicstscLISSKKR
>scaffold-PFSA-2016047-Gylcine_soja-BB_root+NaHCO3	CX{3}CX{3}CX{8}CX{3}C	MALRELLMMGILLLVCLAKVSSDVNMQKEEDEELRFPNHPLIVRDGNRRLMQDIDCGGLcktrcsahsrpnvcnracG
>scaffold-PFSA-2130202-Gylcine_soja-BB_root+NaHCO3	CX{3}CX{13}CX{3}C	MTRSTLPPSSPISLFVSLMCVAFACATSLNKIEHceldcasstveglnvvgdcepkcSQGLKIPTQIEKEGQDAIKEYLDNLFSNALFGTDSTQTGHNQEARPDRYSVEPDSKTQIKHEGESMNAQKSSYKLPKEPGEEQLLDGDLAVNVDLEIVGDGEYVLKIKRVNPSLTNHDEVERAKHMAQNGAMLLHYGEILQDMGEKLISQSQASLYSVFKIPTPPKLKSDQ
>scaffold-PGKL-2065168-Phellodendron_amurense	CX{7}CX{3}CX{4}CX{3}C	MFFSTRAGTSLVLVVGALLVSMFTKSNLSLMHPSVVCMDLLILTckifcfstscnktcFMAKASTQ
>scaffold-PHCE-2048815-Prunella_vulgaris	CX{3}CX{4}CX{3}C	MAFVRVAIPLILCIKLRTTLSATTILcalpctfpnckplcTLSPSFLYHSI
>scaffold-PHCE-2056985-Prunella_vulgaris	CX{6}CX{6}CX{3}CX{12}CX{3}C	MKFLSCKCLFIILVTYASIVPHILAQKPDKVVCTSKKSPCFLKSITcpaqcttrkpkdpkakacfincD
>scaffold-PHOQ-2003461-Orobanche_fasciculata-stem	CX{3}CX{4}CX{3}C	MTVKRMVFLFLVMEGVSMVAMDILGAVVGVRGGISVAMEGQIGKDFQIIQYPIRLSIScmgfcvgsrcriacISLSRK
>scaffold-PHOQ-2026016-Orobanche_fasciculata-stem	CX{3}CX{11}CX{3}C	MRVSKSLLAASLTGCLASPNLSTTAGTRALKcsfkcspestaadaracnepcDTLKLLSFKRSKQTSTSDVTSDGDKVFLEASSSWWRLSTPAIRSLVSFARANSKASSMAAAVEMFRGF
>scaffold-PHOQ-2002645-Orobanche_fasciculata-stem	CX{3}CX{9}CX{3}C	MRLCFVCVLYLCIHVYEDcwdscfmivgdvqkcayecVY
>scaffold-PIVW-2085449-Ceratopteris_thalictroides	CX{21}CX{3}CX{12}CX{3}C	MNAKFCILFFLLWPADEDVSSMRTGQGGKAQTPYPCLTIINPNLRRRRFILLIGHEAcdsicyvvkyrseygfpcysfc
>scaffold-PIVW-2014067-Ceratopteris_thalictroides	CX{3}CX{15}CX{3}C	MTKSALDFHSFIVCLELSWISVSAARISLcktscslqagwktklseslfctkacLS
>scaffold-PLBZ-2122201-Chlorogalum_pomeridianum	CX{3}CX{6}CX{4}CX{11}CX{3}CX{6}CX{3}C	MVMLKVLAMLLLSLVSLASTDARTLPEAEAPLQSAEAPQPSISSPIGAPSSSEPTPTPPHMVEMCNTWCDASVSGCMVDSCLHIPSGSDQAAcisncmqelwscqndcQKAHMDDIKWP
>scaffold-PLBZ-2017258-Chlorogalum_pomeridianum	CX{3}CX{5}CX{3}C	MIMLLIFGVWAVQLLKCSLGNILGLDLKGLQLclksciktllcqihc
>scaffold-PMRP-2039588-Cannabis_sativa-stem	CX{3}CX{5}CX{3}C	MFRSLMFNMMFFQMGTLGLRPcmmgciqesicstscLISSKKR
>scaffold-POOW-2054732-Glaucocystis_cf._nostochinearum	CX{3}CX{7}CX{3}C	MSLFACLFASLADDVRVHAPScmpvctnlepttcpslcTRGTA
>scaffold-POOW-2010895-Glaucocystis_cf._nostochinearum	CX{3}CX{20}CX{3}C	MSRGGQGELAWLTTVAISGADAGSTVNADPPSPAEGYQGcgepctgsaiddgtgadpssrpsmrcdmrcRGLHVGMRARGGDRPSGLGIVPATAGGSGPGRSMSGASARRRASSAVP
>scaffold-POOW-2047926-Glaucocystis_cf._nostochinearum	CX{3}CX{11}CX{3}C	MGIEIGVFSTALALGVLGSAGDRYcasscsdpspaaelgvcasacIGSAISARLTDWASSWSESSVAGASSADRSSSPLSSTG
>scaffold-POPJ-2000065-Pteris_vittata	CX{3}CX{13}CX{3}C	MMCSQICSLALCTALDLLGGCCRDTQRPVPLPHTTSMEATPVGSIILQYTKFGSSLMRQTWLLLNLPLLLFSPNcphqcstlspfqtllldncsrycSFG
>scaffold-PPPZ-2115397-Rhododendron_scopulorum	CX{3}CX{13}CX{3}C	MQTFLPLSSYFCSCLFFSFFHAciyncplsyfdeeivkyrclyncFYPTNSPSTEFFHTYTP
>scaffold-PPPZ-2119748-Rhododendron_scopulorum	CX{3}CX{5}CX{3}C	MRLILVHLAGDLFCLLWMGEGEDRQSVHYTKIRVSTQLGAVFVLAchrycfhhmvclldcLPL
>scaffold-PPQR-2055194-Typha_angustifolia	CX{4}CX{3}CX{13}CX{3}C	MYVVSLCIILFVEELICGFLFVLVEYEFNFCINSScvlscnkggshgfvhahhcgfmcVEWGLHPMFSQF
>scaffold-PQTO-2013418-Lycopodium_deuterodensum	CX{3}CX{5}CX{3}C	MYTVLLILFLSSVRAQMTcnsscyshfpcqiscNPILIP
>scaffold-PQTO-2061878-Lycopodium_deuterodensum	CX{3}CX{4}CX{3}C	MVFMPFIVSIYYVHASQDTKGRYcysicqdascvgscFE
>scaffold-PQTO-2012771-Lycopodium_deuterodensum	CX{3}CX{9}CX{3}C	MYTMILVTIILPLCSQICQCKIRSSVHSRVTAVHSDKFQKKWYQYLHGcriqcqnlklsapsctwncQKGDTVSL
>scaffold-PQTO-2080142-Lycopodium_deuterodensum	CX{4}CX{3}CX{4}CX{3}C	MFWSIRSLGMCVIFLSFCVPSHAHRWSQTQFLEMKKNVLNCYGNScvnfcemglckrkcDIETSIT
>scaffold-PRIQ-2047201-Pleurastrum_insigne	CX{3}CX{5}CX{3}C	MCLGCAMVWVMVPYSICVFGTYGLDTGcqfackhiiicvlvcHH
>scaffold-PRIQ-2049880-Pleurastrum_insigne	CX{3}CX{6}CX{3}C	MRSARWLLLAGCSALTSLSSCTSWILSLQSWHWMEcawscltlhflcsrvcTPSRALRPLLRAWMWR
>scaffold-PRIQ-2048017-Pleurastrum_insigne	CX{3}CX{4}CX{3}C	MRAWALACLGCLKSRGTFcqascaghsclgscPRSQSLT
>scaffold-PRIQ-2006625-Pleurastrum_insigne	CX{3}CX{19}CX{3}C	MVSPWCFMVGVQWALVRPAAVScvrvcmpgtvpaaqlaaprpephrcwqtc
>scaffold-PRIQ-2051452-Pleurastrum_insigne	CX{3}CX{20}CX{3}C	MGAKYNIISISIIMILASALRSRSVPcfglcmtvearivfqfvaiidaigpctslcGLA
>scaffold-PSHB-2084418-Lantana_camara	CX{3}CX{4}CX{3}C	MKTLLLLNWLGPVSVRGclvscphefcskscFWLIY
>scaffold-PSJT-2003145-Uvaria_microcarpa	CX{3}CX{3}CX{20}CX{3}C	MVSVGFIASAVVFSSALQLADAETLSNIPQTLSGEDGKPARIQKPKSRKAESCTIKcvttcirggagspgegplnarslvecsdicNLIKDGDDGP
>scaffold-PSKY-2005686-Asplenium_nidus	CX{3}CX{16}CX{3}C	MLSTASSFFLYLIPLGLAFSSKGSVSPTcshpclfslfshpwmpitrfscimfcIKVGIGIYGKLQIRSQRSPL
>scaffold-PTBJ-2088442-Plantago_virginica	CX{3}CX{6}CX{3}C	MKLVSTRILAITIGIASFVVGLAWSASSSDQESSTALKPDGVGRQDYFRNLAPTcsqscdmvaldcksqcSPPK
>scaffold-PTFA-2020489-Jacquinia_sp.	CX{3}CX{18}CX{3}C	MGFFYAPAGTLICIASGCYGFVNYcflicslqnvsekkgvywdsphfcalvcSTYTHAAFGAWG
>scaffold-PTLU-2100575-Staphylea_trifolia	CX{3}CX{13}CX{3}C	MAIKTRLPFISFLLLSLLLAAFTPFGLGADVDceeycfskmitlrevfeacvkycEEHGPGQDESLPQKNEDEANREFSSRNIQMKLPGFAV
>scaffold-PUCW-2051992-Agastache_rugosa	CX{3}CX{11}CX{3}C	MSVRSSLLAASLTGCLASPSLSTTAGTSALKcslkcspestaaeasackppcDTRKLLSFKRSRQTSTSDVTSDGDSVFLEASRSWWRRSTPAIRSLVSFARANSSASSIAAAVGAVRVFHRQRSRRRTIGSAGSWRVSKGEVWRERKA
>scaffold-PVGM-2015301-Oncotheca_balansae	CX{2}CX{30}CX{3}CX{7}CX{3}C	MYLKEMDCRFSLVFVFSLIFAVSLGLAAADDSSGDDLLIRQVVGDDHLLNADHHFAIFKRRFGKSYASQEEHDYRFAIFKANMRRAQRHQKLDPSAVHGVTQFSDMTPAEFHRNHLGLKRLKLPADANKAPILPTNDLPADFDWRDHGAVTSVKNQGSCGSCWSFSTTGALEGANYLATGKLVSLSEQQLVDcdhecdpdeadscdsgcNGGLMNSAFEYTLKAGGLMQEEDYPYTG
>scaffold-PVGM-2028655-Oncotheca_balansae	CX{3}CX{16}CX{3}C	MKDCRNINVAILVCQLVSLVADISTDTADDTYGcgiichfnssiavlakvdnslcivscKEITG
>scaffold-PWSG-2003969-Cyperus_papyrus	CX{3}CX{20}CX{3}C	MVAIWWPLVGAAVPVLLAGQAILGKIRGDEENRLKGARGREKNSDEAFVcervcnskrmlkkvgafskdpipdtcvtvcGVSELD
>scaffold-PYDB-2022385-Sinotubimorpha_guangdongensis	CX{3}CX{18}CX{3}C	MKMLIVLAIVVAAAVAQNDHHPDHNSPLAHLVHNEVSKIVHDNAGITADDctmkcdalfdlaaghdeaetdhlcdvecKVVLAHQGHGGN
>scaffold-PYDB-2022053-Sinotubimorpha_guangdongensis	CX{3}CX{18}CX{3}C	MKVAIVLALVATVALAQPQHPDGGQNPPDGQHPPDDTLRHLIEAEVERIIRTHPGITPQQcsdrcddlfdldaghdeqdvdrlcdevcHEQLGHGHPPHPGDRQN
>scaffold-PYDB-2020600-Sinotubimorpha_guangdongensis	CX{3}CX{13}CX{3}C	MKFLTFATVMVLFFGLAFSFAAASNGVTRDFEQcldsctafnnanptravdcasrcRSNLPPGGVLA
>scaffold-PYDB-2018745-Sinotubimorpha_guangdongensis	CX{3}CX{19}CX{3}C	MKILLLLTLVVSATTVGVWGQLLTPWQVcemkclhdmgapqsltyqdpravqcqsycKEHAFDLFTMTSTSKEK
>scaffold-PYHZ-2011621-Isoetes_sp.	CX{15}CX{10}CX{3}CX{10}CX{3}C	MANPVFVFAAIASLALGASAFNVSKIELLKGEIVATTTTACFADLLYRGFGVRPYLCPAGFEKDGQMcfkrcnfgysgerdqcvmncPPGFSATGDF
>scaffold-PZAP-2011462-Eleusine_coracana-flower	CX{10}CX{3}CX{9}CX{3}C	MPIPWRNPKQFLVLSASPWLVGLFHVGGIPMYCWEQIHRRAAScpqkcnsrpktqdvcdalc
>scaffold-PZAP-2007454-Eleusine_coracana-flower	CX{1}CX{3}CX{17}CX{3}C	MSMAQSSRITLVLLGLLYTTVRTIEPDRSADSRLVTERESISSLIVLFINDICLcsirclpppestpsspelmplpcllscADRFRRSLKSST
>scaffold-PZAP-2050055-Eleusine_coracana-flower	CX{3}CX{12}CX{3}C	MAQRFTIVALLLLFALLKVAPLAMSAIVEYcnklcpeanktpadmksclelcTHSAPINSDLPNRISFP
>scaffold-PZBH-2003663-Oltmannsiellopsis_viridis-A	CX{3}CX{14}CX{3}C	MRARLMSWCTPLLCALCGLCALPRSKSPLLSAMPRLLGLRTcarvcagtpyarsrsttsscaracAARIAN
>scaffold-PZBH-2032425-Oltmannsiellopsis_viridis-A	CX{9}CX{3}CX{15}CX{3}C	MQRRHTGHARQSRGVCVVAIASMAHSSDPCTGMLVKSLYcahacmrtrssaggdigpsscssacMYPLPIQQATAPPHGLDK
>scaffold-PZBH-2025700-Oltmannsiellopsis_viridis-A	CX{3}CX{7}CX{3}C	MLVPLILHVPLVHAcvrecapagehaclracM
>scaffold-PZBH-2003208-Oltmannsiellopsis_viridis-A	CX{3}CX{14}CX{3}C	MRCMCVCMCVCMHTHAHMHVcarsctsmhnkhlrmrtrtcshacMHVHT
>scaffold-PZIF-2037924-Scenedesmus_dimorphus	CX{3}CX{5}CX{3}C	MRTLLVALCSKRCLCLQYATVSPSVKAchkscleiracdalc
>scaffold-PZIF-2008118-Scenedesmus_dimorphus	CX{8}CX{3}CX{4}CX{3}C	MQQLLRTLLSFQLVTIWRLHHVTQLAEPQQDHAVDACYHASKPTGcllrcthticqlrcTLP
>scaffold-PZIF-2041748-Scenedesmus_dimorphus	CX{3}CX{4}CX{3}C	MWWVFLLRLVFTYVSICCTLTTHDEScaricptdvclptcMPAGHGTNV
>scaffold-PZIF-2012704-Scenedesmus_dimorphus	CX{2}CX{3}CX{9}CX{3}C	MALSLLLCFLSAVLRNQPYSSLYCVYcvhdcslqlvqpagcqpvcLWM
>scaffold-PZIF-2049445-Scenedesmus_dimorphus	CX{3}CX{6}CX{3}C	MSSTMIWHPASFNFTMPLAKFGANVLLLILCPTLCPTPcptlcinyvphcvsycVPQHVPPREYQGTTSSKLTSA
>scaffold-PZIF-2015750-Scenedesmus_dimorphus	CX{3}CX{12}CX{3}C	MNACCAISWLQLLPVLARYcdlvcgasswrlphhndchndcPTLALMSFGYPQRSMHSTRIQIWSIHDNSTPPVHT
>scaffold-QASA-2130542-Mollugo_verticillata-juvenile_leaf	CX{3}CX{4}CX{3}C	MNIFILLLLVCWVEKGCLRNATRcstkcrfimcrevcFPTLP
>scaffold-QBRF-2040713-Oenothera_laciniata-MTJ_100	CX{3}CX{3}CX{8}CX{3}C	MRMAKFLSLLLIVVFTISMLQQVAMGRGGHGGHHYGPGSLKSSQCPSQcsrrcsktqyhkpcmffcQ
>scaffold-QDTV-2071651-Laminaria_japonica	CX{3}CX{13}CX{3}C	MAGSAIIRGAASTGLLLAILIIMSGALPAAGRMDEDTFREcsshcgsehegelydlklcvelcRLFELSERSPSSLD
>scaffold-QEBC-2010591-Punica_granatum-B	CX{3}CX{3}CX{10}CX{3}C	MERRGSSVKPSSLAMVCVVLGLLMGAHQSMASFPSCYKScfvlcvikpgetafkcafqcLK
>scaffold-QFAE-2005148-Sequoiadendron_giganteum-Glaucum	CX{3}CX{20}CX{3}C	MVDWWLAVIGAAIPAVVVQQAIKSSRKSVGQAKTPHENEKFFFcervctsqrmlnkvggaskdlphntcvtvcG
>scaffold-QHBI-2044854-Falcatifolium_taxoides-A	CX{3}CX{16}CX{3}C	MVFRRMLWFCVVVVHALIHLSAKCESYRRHVQKMYTLKGLVNcltkcvmhdadnfmeyndlricmpfc
>scaffold-QHBI-2045272-Falcatifolium_taxoides-A	CX{3}CX{4}CX{3}C	MFGSPFMRNTQVIVGLAIGMLVASLAHVTRckencqlqtcrdicYDVLP
>scaffold-QHVS-2096670-Ophioglossum_vulgatum-leaf	CX{3}CX{5}CX{3}C	MFRHQLVPLLSTLLPVSLYSLGckqickfvpecspsc
>scaffold-QIAD-2004557-Hymenophyllum_bivalve	CX{3}CX{7}CX{3}C	MASLHLLSTTIAWLIFLAVEANSERFWHcwrrclynlilpcgipcWLLV
>scaffold-QICX-2008094-Ailanthus_altissima	CX{3}CX{7}CX{3}C	MLVTSTLALWSLIWIDGEKGTTQERSLNGWSckkecgsmswvlcprsc
>scaffold-QIKZ-2009030-Griselinia_racemosa	CX{3}CX{3}CX{5}CX{3}C	MGKKLTRKKWGICFPVWMVLLGCKSLKHLSCRWRcksdcmsnwrckdncS
>scaffold-QIKZ-2116200-Griselinia_racemosa	CX{3}CX{3}CX{8}CX{3}C	MAGRPYTTLLLILSVLFLITFSNVVEGYNRLRPQDCKPRctyrcsatshkkpcmffc
>scaffold-QJXB-2030201-Wikstroemia_indica	CX{3}CX{5}CX{3}C	MVLTFISVLRWFVPSTLGAEchrpcargnrcspnc
>scaffold-QJYX-2033460-Oltmannsiellopsis_viridis-B	CX{3}CX{13}CX{3}C	MPRPHIQWQRASTGIMCCRVFTLMSMLAHAcmplchphrvavltgpsacdgwcRV
>scaffold-QJYX-2039867-Oltmannsiellopsis_viridis-B	CX{9}CX{3}CX{15}CX{3}C	MQRRHTGHARQSRGVCVVAIASMAHSSDPCTGMLVKSLYcahacmrtrssaggdigpsscssacMYPLPIQQATAPPHGLDK
>scaffold-QKEI-2004910-Kigelia_africana-B	CX{3}CX{4}CX{3}C	MHAGRAASAIALVRVAIPLILCIKLRTTLSATTILcafpctlpncspfcTLSPSFLYHSTLSEGSTSLNIISASAIPATTPSSFARKWASASISTGIVALQVTSPRSPASSESASRITPLRS
>scaffold-QKMG-2063702-Phoradendron_serotinum	CX{3}CX{7}CX{3}C	MLGFSCFFFLCSLGFSRASQMFHFISSLTclmkclyefylscykhcSRFLISVFEFPQPITA
>scaffold-QLMZ-2002512-Colpomenia_sinuosa	CX{3}CX{14}CX{3}C	MMFRGAGLFLAALVMAAVRVTGAEVISGGNEEAFKEckthcgsehvgeegrakllcidlcRLWNPVALD
>scaffold-QLMZ-2009743-Colpomenia_sinuosa	CX{4}CX{3}CX{6}CX{3}C	MSTSEARLVYVYVCCLLCMCIVCCVCACDGLRclafcrsnigwcrlscADI
>scaffold-QLMZ-2077515-Colpomenia_sinuosa	CX{3}CX{9}CX{3}C	MNIKGSLAYLPLLWAICCLCQVSPSISIMNGHFQSNILScgqgceehnnagstcimpcGTSRAGGRASIRTLKQRLKDGANQGKA
>scaffold-QMWB-2002244-Anomodon_attenuatus	CX{3}CX{15}CX{3}C	MNGFHLFTLAMAIATLGHSLLLPEFTPIcwsscaretefrtglvtmflcgivcG
>scaffold-QNIK-2009482-Trianthemum_portulacastrum-mature_leaf	CX{7}CX{3}CX{9}CX{3}C	MLVTFQGMMSMYPWLISLLMQAGRSNHPCNILFLPKcnshclmlrrlqkecklvc
>scaffold-QNOC-2011069-Sanguisorba_minor	CX{3}CX{4}CX{3}C	MKQVVMGCFFLLLSNTAIISIPSELENPTTGVNKAPRGKHTQYEEcaetcllvvcsltcNSLLSFSLPHHYTDNQDHVHM
>scaffold-QOXT-2138176-Xerophyta_villosa	CX{3}CX{13}CX{3}C	MAKYNILLVCFLNLFLLSITTCALQSSKEEELDPEVELcrrqcarqpnfskeekevckhicNEYGKEKADRQRKDGG
>scaffold-QOXT-2000526-Xerophyta_villosa	CX{3}CX{8}CX{3}C	MEMHLLLAIAIFEVVCCGTYKESckmlckatnelslcdyrcGYLQSIYTSFSSL
>scaffold-QOXT-2000525-Xerophyta_villosa	CX{3}CX{8}CX{3}C	MEMHLLLAIAIFDVVCCGTYKESckmlckatnelslcdyrcGYLQSIYTSFSSL
>scaffold-QOXT-2002495-Xerophyta_villosa	CX{3}CX{13}CX{3}C	MTKYNNILLFFLLNLFLLYTTTCALHNSKEKQDPEVEIcrrqcarqphfseeekqvckhicDEYGKEKTDRQRKDGG
>scaffold-QPDY-2004195-Coleochaete_irregularis	CX{3}CX{6}CX{3}C	MIILLVILLGASPLEAVTSRGDDWKLcgrrcspvrvvclwtcGSTFSTPVSLPLPLSLLVPR
>scaffold-QSKP-2010416-Polansia_trachysperma	CX{3}CX{4}CX{3}C	MHCVTPRIPYWVPFLQSIFVFCQGFSFGNSSHSGcssdctiftchsdcF
>scaffold-QSKP-2004215-Polansia_trachysperma	CX{3}CX{14}CX{3}C	MDHQFLLTLVVAQTIRGKcfdkcitkpgsslgssesscisrcVDRYMEATGIISRSLFSQR
>scaffold-QSKP-2004725-Polansia_trachysperma	CX{3}CX{20}CX{3}C	MKNYFHLFLITFSVFELCWCLGNcldlcirptkyvtvrgrfqkrmgktclfdcSSSH
>scaffold-QSLH-2004895-Ipomoea_hederacea	CX{3}CX{9}CX{3}C	MEQRSTATLLQLQLLQSGCTGQPEKELEEGVcdqhcrpnlpgnnvcrglcSV
>scaffold-QSLH-2001401-Ipomoea_hederacea	CX{3}CX{13}CX{3}C	MSHGLLWILSSMYCLLLDAIWCWciaecfiditmiseqsfqckflcPPRILSFLKFSFEVFRSGNLLSL
>scaffold-QSNJ-2009675-Taiwania_cryptomerioides	CX{3}CX{16}CX{3}C	MIIVIVFFSLLASCPLIIRMAAKGPSGLEKEQIFGMAEQEMAYRVELFNKLTQTcfdkciekrykeselnmgenscidrcVAKYWQVTAIIGQLLGSSKPPM
>scaffold-QSNJ-2060101-Taiwania_cryptomerioides	CX{2}CX{3}CX{11}CX{3}C	MSAPLPLQGLNVVFWVIFIGFASEFAMEDEETGELFIPCRVcsqkcykihgkyhdkecfngcSSFFKVMLGDFAEKLRVPPAFVSQFITDQHELMVLQGPSGQEWEVELL
>scaffold-QSNJ-2012414-Taiwania_cryptomerioides	CX{3}CX{9}CX{3}C	MAIIFHRSHWQCFMAIICFCYRSSTWSVLAPPRALAVNGckqqcnaipfwpiwctkhc
>scaffold-QTJY-2047568-Euptelea_pleiosperma	CX{3}CX{17}CX{3}C	MQLALYSLCLFTSSSAVCSLSINNSLDSVEcasfcasssifsfmslmpflasckvscNTFEKTSKRRFT
>scaffold-QWRA-2040316-Vitreochlamys_sp.	CX{3}CX{4}CX{3}C	MRRTGLTCMHALGAAWAVMNVPGSMPGSMSHAcvrachmhacvrgcTL
>scaffold-QXSZ-2003954-Mantoniella_squamata	CX{2}CX{30}CX{3}CX{7}CX{3}C	MMNSLKVTIALMAVLAVFAPAAMGARVAPLTSSTASLEVGMPKVVNPIKLVASDGEAVSSPSTTASSAEVDADAAATAAATTTTTATNGELDAELLGVRPEFEAFLARFEKKYAYRSPAEYAKRLAIFARNLKLAAQRQAEDRGSAVHGVTRFSDLTPEEFASEFLGTPVTAEQIARRKAHPSANHLEELPTEGLPAAFDWREKGAVTPVKNQGQCGSCWSFSTTGAVEGANFLKTGVLTSLSEQQLVDcdhecdpdepeacdsgcNGGLPANA
>scaffold-QYXY-2009656-Botryococcus_terribilis	CX{3}CX{3}CX{11}CX{3}C	MPSLLCLCWGVDSHSLSIVAGAACARPcpivcwsgdssagagpcsvncRHLR
>scaffold-QYXY-2046198-Botryococcus_terribilis	CX{3}CX{5}CX{3}C	MQARLQLLTIAFTWTHRIVCVRGcvwvcvpaptcaygcG
>scaffold-QYXY-2041454-Botryococcus_terribilis	CX{3}CX{13}CX{3}C	MSRVTLCTWLILSNASCGVcsilclelksgfvskaikcykpcETGRTLY
>scaffold-QZXQ-2056962-Gymnocladus_dioicus	CX{3}CX{3}CX{11}CX{3}C	MDTKKAIAMSLVVSSMLVVMASTYHPDLKKENCVNEcvppceqqnpkanpvacinacT
>scaffold-RAPY-2081992-Kjellmaniella_crassifolia	CX{3}CX{13}CX{3}C	MAGSAIFRGATSMGLLLTILIIMSGALHATGTMDEDTFREcsshcgsehegelhdlklcvelcRLFELAERSPSSLD
>scaffold-RAPY-2086658-Kjellmaniella_crassifolia	CX{3}CX{14}CX{3}C	MVWHGFCWILFFFVGWCFFWASERPFSVDAQFFVDVFcgggckmrrrnghtlrtyacrhicTSIDGNLTYQLFLSHGIFMQVGRSGRQSM
>scaffold-RAPY-2001637-Kjellmaniella_crassifolia	CX{3}CX{11}CX{3}C	MSKYVRTSVGGMLLPVMVVMVAAVGLIRGGcrvscvpagysspgdvcaavcILWAGWGVGGPAEREEERKEKIL
>scaffold-RCBT-2173021-Sphagnum_palustre	CX{3}CX{6}CX{3}C	MKLSMTTVLFTLLSLTTAQSTVSASPPTTTTYALTPQQSclascqagdvncqaacIGSAHPNS
>scaffold-RCBT-2034162-Sphagnum_palustre	CX{3}CX{12}CX{3}C	MELKCRLILPCWCWQLHLLHMFGKGcyqachiqslskemaascwmpcQPY
>scaffold-RDOO-2015365-Racomitrium_varium	CX{3}CX{6}CX{3}C	MLAIHLLLAWLMQCSTNKPPKHVPLIVTLREIKGPWSIcsssckakpnrcwtscHLLSRTKFD
>scaffold-RFMZ-2047070-Osmundastrum_cinnamomeum-B	CX{3}CX{16}CX{3}C	MHSSAKPNPITKRQGPLLCLAFLLLLLTSSHATRPLPSDVRSTPTTADFDTLNSSHKVQETHEPKSDFQQHETLPNEDVVcdddcmlrrelqeqvahpdyvcansc
>scaffold-RFMZ-2030480-Osmundastrum_cinnamomeum-B	CX{8}CX{3}CX{3}CX{9}CX{3}C	MQKLVIFLCVASLSLATALVCRQNEVFDICGTAcpitcqnmddpsqacpdicVR
>scaffold-RFRB-2029145-Didymochlaena_truncatula	CX{3}CX{5}CX{3}C	MVCKWFLVVILSNTGGTTEEKSAPFSVHYHFcrnwcfvklscnfsc
>scaffold-RGKI-2049641-Leucobryum_glaucum	CX{3}CX{6}CX{3}C	MKFSAALLSVVGLAAVAHAASGTTSAPAPTTTSAETKcldacakgdvncqascVGDPSPNSSM
>scaffold-RGMN-2011285-Heliotropium_calcicola-mature_leaf	CX{3}CX{3}CX{8}CX{3}C	MAKYVAFLLLALLTISMLQTVVSASHQNRNPYGGGSLKSYQCPSQcnrrckktqyhkacitfc
>scaffold-RGMN-2011286-Heliotropium_calcicola-mature_leaf	CX{3}CX{3}CX{8}CX{3}C	MAKYVAVLLLALLTISMLHTMVSASRQNRNPYGGGSLKSYQCPSQcnrrckktqyhkacitfc
>scaffold-RICC-2005845-Cystopteris_reevesiana	CX{3}CX{10}CX{3}C	MLMKKAPLILAVAFLKSAWQVSLPSTPLPQchqpcrkpvqvshqichpecP
>scaffold-RIDD-2130553-Gylcine_soja-AB_root+NaHCO3	CX{3}CX{13}CX{3}C	MTRSTLPPSSPISLFVSLMCVAFACATSLNKIEHceldcasstveglnvvgdcepkcSQGLKIPTQIEKEGQDAIKEYLDNLFSNALFGTDSTQTGHNQEARPDRYSVEPDSKTQIKHEGESMNAQKSSYKLPKEPGEEQLLDGDLAVNVDLEIVGDGEYVLKIKRVNPSLTNHDEVERAKHMAQNGAMLLHYGEILQDMGEKLISQSQASLYSVFKIPTPPKLKSDQ
>scaffold-RIDD-2010622-Gylcine_soja-AB_root+NaHCO3	CX{2}CX{30}CX{3}CX{7}CX{3}C	MANPSLLFFSLLLLSATVAAAERIDDEDDLLIRQVVPDAEDHHLLNAEHHFSAFKTKFAKTYATQEEHDHRFRIFKNNLLRAKSHQKLDPSAVHGVTRFSDLTPAEFRGQFLGLKPLRLPSDAQKAPILPTNDLPTDFDWREHGAVTGVKNQGSCGSCWSFSAVGALEGAHFLSTGELVSLSEQQLVDcdhecdpeergacdsgcNGGLMTTAF
>scaffold-RKFX-2026325-Cercis_canadensis	CX{3}CX{3}CX{8}CX{3}C	MAMAKAVALLLLALLTISVLQTMVGANHGHGGHHRGNNNGPGSLKSFQCPSQcsrrcsqtqyhkpcmffcQ
>scaffold-RKFX-2029008-Cercis_canadensis	CX{3}CX{5}CX{3}C	MATSVSQSCLVGILFLVLVFASGPAIGFNLPPGVLcdwpctggsacidfcLSKGFRNSG
>scaffold-RLZU-2055172-Oenothera_speciosa-MTJ_112	CX{3}CX{11}CX{3}C	MMRVVHLQLITQTALALCPNHVCAQScrpfcptslqiyrdevckrpcKYLQGTRILLPRQPQTTISAADMPPHETWILQ
>scaffold-RMMV-2054515-Callitris_macleayana-March	CX{3}CX{3}CX{17}CX{3}C	MHSFVFMTIFIFKEISVLLIPSCWFAcsnnckfyesllvafdhkihskcplncLPTRFKEA
>scaffold-RMVB-2096745-Avena_fatua	CX{3}CX{13}CX{3}C	MKRERSSIVILVWSYETVVWSIGTEYGSVYLHFSctvscvpagqvsttvrfictfscQ
>scaffold-RMVB-2022592-Avena_fatua	CX{3}CX{7}CX{3}C	MYIISFCSSLALVFMNQVMQLHGcnklcktsfielcgigc
>scaffold-RMWJ-2041119-Wisteria_floribunda	CX{3}CX{13}CX{3}C	MHPTVSQFKTSLPPSPLFLWSFSLVLSLWCAMLMCATPSSVKQckeecsitkfgsvslygpcetkcA
>scaffold-RNAT-2005134-Eudorina_elegans	CX{7}CX{3}CX{11}CX{3}C	MAAAAVAVVAAVVVVVGVLMVAAEGIAAEATAALEAATALAAMCGTAVRHRcgvfcrspstanargrcfgicGSRWGGAAPSF
>scaffold-ROEI-2094373-Cymbopogon_nardus	CX{3}CX{19}CX{3}C	MASKKMVLAMAVLLLMVALALEAAPRATADLckfgcelknynhgpnsgftddeeeckrkcDERG
>scaffold-ROEI-2013647-Cymbopogon_nardus	CX{3}CX{14}CX{3}C	MDVYWLILHSELCALLLQQRGLGYRQDTAcqepcfvfdliqgkgqqticqyncSHSQLRAHL
>scaffold-ROLB-2075122-Oenothera_elata-multiple_tissue_pool	CX{3}CX{19}CX{3}C	MGAKGFILTVLLAAVVLLSSSSSTLATTNAQVMSLPRTREEcvpwcmqklmttnpslshdasatkcenlcPNTIPLKATSSFFDPIIFSKVTTFRVKRTTTPAVQEKTITDFRVKGKKTTPAVQGRYVTYVSMRKAKPEVQGRTITNIKIKGKTTPAVQDRTITTFRVKGTTKSAVQGTINKN
>scaffold-ROWR-2053549-Falcatifolium_taxoides	CX{3}CX{10}CX{3}C	MKTFRFFVFTLLLVLVIASKLSEARIPHTPDGIcikecseplniprhvcyekcLTADFENAGEASTETGTDTK
>scaffold-ROZZ-2001409-Chroomonas_sp.	CX{3}CX{14}CX{3}C	MGVGPVAIVSLLVSSGVPAcnkictdaegmtvedtyplcprecPEGSQGLIYNSTYWS
>scaffold-RPGL-2100101-Cylindrocystis_brebissonii-M2853	CX{3}CX{4}CX{3}C	MKKFVIALCLMMVLAVMVEEAEAKWcfrvcyrgicyrrcRGKRNEVRQYRDRGYDVRAIPEEALFSRQDEDDDDDEE
>scaffold-RPPC-2060383-Erythroxylum_coca	CX{7}CX{3}CX{4}CX{3}C	MASRKWKLLCFFSHVCNLCGGNRMSMCSWIGNTNcshgcnwgwckqwcVDKGWGRFRKGSRD
>scaffold-RQFE-2002845-Cosmocladium_cf._constrictum	CX{3}CX{10}CX{3}C	MNPPWGSYALLATLTNLKACSISFGTcyssctvrtmtltstcavqcASLTLSTWTPSSN
>scaffold-RQFE-2000349-Cosmocladium_cf._constrictum	CX{3}CX{10}CX{3}C	MKLPGRVLFSLAHSCFSEAYLPcsitclprtgimeptcpsrcEKANMISQPPL
>scaffold-RRID-2011705-Papaver_bracteatum-leaf	CX{3}CX{18}CX{3}C	MQSFLLLWVVVYHQQESQFQRchdhciwdqsfivlsrmlnfwgkclkacLNQQLLMMKS
>scaffold-RSCE-2060747-Wollemia_nobilis	CX{3}CX{16}CX{3}C	MKDCRNINVATLVCQLASFVADINTETAFDKYGcgiichfnssiaafakvdnslcevscKESIG
>scaffold-RTNA-2083039-Oxera_pulchella	CX{3}CX{4}CX{3}C	MAILCLKVLMTSLGLLLISSIAPchyfclqnmcsmfcDNQP
>scaffold-RTNA-2087121-Oxera_pulchella	CX{2}CX{30}CX{3}CX{7}CX{3}C	MKEGALSYAVALATALTLFSCALTLHANPDDDDPKILQVTENSHHERLLGTAAEHGFKSFMQEYGKVYTTREEYLHRLGVFAENLVRAAEHQAMDPAAVHGVTQFSDLSAEEFEGMYTGMKGGAAPWENGAVAAEMEVGDLPESFDWREKGAVTDVKMQGPCGSCWAFSTTGAIEGANFVTTGKLLNLSEQQLVDcdhvcdakekracddgcSGG
>scaffold-RTTY-2071890-Salvadora_sp.	CX{3}CX{20}CX{3}C	MRALFIGMSGITVFETIWCIcipscrftspvdmprredkvwqsgfcpsacI
>scaffold-RTTY-2061198-Salvadora_sp.	CX{1}CX{3}CX{8}CX{3}C	MFLVMVLLCALFGIGLTCAGFSLCAcksfchsnhlnitctkscAYSSLSLSSTVKGFGFDLRTWKS
>scaffold-RUUB-2011510-Physena_madagascariensis	CX{3}CX{6}CX{3}C	MHACVIFRVILLIVALVRFSVDAPcsmicswngtwcqmqcLTKTWLG
>scaffold-RUUB-2018957-Physena_madagascariensis	CX{3}CX{14}CX{3}C	MHSGGVYSHSFFWRNIWPILQIIVLSLLLCFKPQASQSSKILTTNclincgppsdtltiivsnicppicFSFDITKNHILNWNW
>scaffold-RWXW-2001119-Sargassum_horneri	CX{3}CX{13}CX{3}C	MILMRKRCVSTRRLAARVFLVASMVITIAVSGATAAFVVKDSSSSHGSSTKAMDYDATNFQEcsyhcgsehegermeqklcvelcRLMFDVLPGPASSGDD
>scaffold-RXEN-2064391-Polycarpaea_repens	CX{3}CX{18}CX{3}C	MKKCIFMLTLCACFLLDSVNAAREVAELRQckrkclhqrqfeknedfirrqksceiecER
>scaffold-RXEN-2017338-Polycarpaea_repens	CX{1}CX{3}CX{4}CX{3}C	MWSSCFVASLVRTLACWcmstcrmgvcgidcIVTRNWGWIGRLGMRSP
>scaffold-RXRQ-2024843-Phaeoceros_carolinianus-sporophyte	CX{3}CX{7}CX{3}C	MWPCLTCSAVLDFSAGSLIcfqpclyslsgpcgypc
>scaffold-RXRQ-2013178-Phaeoceros_carolinianus-sporophyte	CX{3}CX{8}CX{3}C	MFWNTVAVSVLYWAATMSPFPTSRKNKQRQAGYSGIRcgercvglhrnllcgqecADVAS
>scaffold-RXRQ-2137209-Phaeoceros_carolinianus-sporophyte	CX{3}CX{3}CX{5}CX{3}C	MVSTGLYFMRHQFCARHVLLCLGLLRCPLTMARHRIEYVFNTEKMVYVYWDPVSSLCISHcivvcskpssclitcSHTPRT
>scaffold-RYJX-2064399-Pandorina_morum	CX{3}CX{9}CX{3}C	MLLLRCWCCLCINYYYLLIAASQHGKVDFclgqcriaptlsitcsprcPLRAAALG
>scaffold-RYJX-2055853-Pandorina_morum	CX{3}CX{11}CX{3}C	MSCSQIKVAALILSCATPLAANVPPDciakcitllqtysergcstacATTTV
>scaffold-SALZ-2062698-Pittosporum_resiniferum-fruit	CX{3}CX{3}CX{9}CX{3}C	MAAQKLVAVFLMCLVLAAAMHVTVAEDLIENDYKKCLSDcedkcnkdnkgytfcemkcDSD
>scaffold-SBZH-2018318-Pennantia_corymbosa	CX{3}CX{14}CX{3}C	MKATLFFFFFFLSLTQTVRGKcfekcitkpgsslsgsesscisrcVDRYLEATGIISRALFSSQR
>scaffold-SBZH-2129919-Pennantia_corymbosa	CX{3}CX{7}CX{3}C	MYSIINCVFLALACTSAASIcssncmrsdtlscsrfcSSA
>scaffold-SDPC-2000820-Oedogonium_foveolatum	CX{3}CX{9}CX{3}C	MQCLVSLSILWSQGPTCWSGRNVIcsvlcsqgtsgwsgcpvfcSVGPERLPQWVEHKFM
>scaffold-SDPC-2059924-Oedogonium_foveolatum	CX{3}CX{15}CX{3}C	MYTTPLQVVLLSTCLVILIIDSIRQQPSSchqwcwhlltwhkpfyhptacltpc
>scaffold-SDPC-2068912-Oedogonium_foveolatum	CX{4}CX{3}CX{13}CX{3}C	MQRLAVCFAVVWCIACCSHLDFKSWVLPKRTDKRDISFCWGSLcahlclwhatlwrhvrlycttlcASFVGPFRGMSAFIA
>scaffold-SDXI-2014779-Ipomoea_purpurea-leaf	CX{3}CX{13}CX{3}C	MSSGLLWLLSSMYCLLLDAIWCWciaecfnditmiseqsfqckflcP
>scaffold-SFKQ-2073228-Hilleria_latifolia	CX{3}CX{13}CX{3}C	MLVMKLGQRVCWVVLVLSFLVVCTTLSVAREEPELRQckhqcrqqrqfdreqeeqceracEKYIEEKERVEVFGKEEESEEESEESGKPYVFEDK
>scaffold-SFZX-2006353-Cannabis_sativa-stem_peel	CX{3}CX{5}CX{3}C	MFRSLMFNMMFFQMGTLGLRPcmmgciqesicstscLISSKKR
>scaffold-SIBR-2059048-Celsia_arcturus	CX{4}CX{3}CX{1}CX{3}CX{13}CX{3}C	MFFGLRVMLSVSFCTLPLGCVPNTSVGRVGSAGNTLFCWELSCILPCLclmkcwpflfwdpsgksicsstcLLGIAWFTVDG
>scaffold-SIIK-2007238-Hakea_drupaceae	CX{3}CX{4}CX{3}C	MSHHLSGPSLISSLLTPPNFCSLIVGILVPFALSSPSNLHcnkpcesascsyrcHLRSITVPLYRGFSSDQ
>scaffold-SILJ-2078576-Talbotia_elegans	CX{3}CX{4}CX{3}C	MFMVGILLASALADASFSFLPSLTRFVDLLVLScrifcfstsctntcFIANGNPE
>scaffold-SIZE-2043251-Passiflora_caerulea	CX{3}CX{13}CX{3}C	MAIKGLKFSLAVVLLTSLVVLSALSAATAKTDPELKQcqhqckhqerfmerqqeqceqrcGDYYRQKERERDSEE
>scaffold-SKNL-2008742-Saponaria_officianalis	CX{2}CX{30}CX{3}CX{7}CX{3}C	MASSSTLTLSLLTLLSLSYVIAADDDILIRQVTNPTTSDDIDTVLLHADHHFSLFKSRFNKQYSSPEEHDHRFAVFKANLRRAKRHQLSDPSAVHGVTKFSDLTPKEFREKYLGLKTGSKKLKLPSDANKAPTLPTNDLPEDFDWRDKGAVTPVKNQGSCGSCWSFSATGALEGAHFLATGELVSLSEQQLVEcdhecdpeerdscdagcNGGMMNNAFEYL
>scaffold-SKQD-2075390-Takakia_lepidozioides	CX{3}CX{13}CX{3}C	MKHALPMCWACSSSVQAEGEHSWPLLAHKHSPRLFVNcwgscyqvphtssalslscpggcWPVALFLIYHMYTQLIHLGSTFRNFSLT
>scaffold-SLOI-2039776-Tiarella_polyphylla	CX{3}CX{10}CX{3}C	MCCWWLPSAQERERCCLVSLGFLCLIHLLLASEGFcgikcsqhfnfrsifcrsdcNHMTIYLA
>scaffold-SMUR-2009126-Lennoa_madreporoides	CX{7}CX{3}CX{4}CX{3}C	MPFLRPVIGWFSLLHASAGCVDLFVLLckifcfstsctktcFTAEARITWHEWSPLKFANWPIGGSNESNELSVVSSRLRFPWKRSGFMFLYVIAYDT
>scaffold-SOHV-2006389-Panicum_miliaceum_A	CX{3}CX{8}CX{3}C	MRLSLTYMLSLSMIVQCTCHGcwppclsqplfspchlgcQQ
>scaffold-STDO-2171816-Papaver_setigerum-flower_bud	CX{3}CX{6}CX{3}C	MAPSMNRFRVVVLLVLIASTGFLMEKAQARGFHScmnvcpasyllcanfcFAQSLGYNQQLMQRKNGGRVSDKDSTPYQAPKVQGGEEQHLYPKHPRSKHNENVKHRSKHNENVENRLKHAHH
>scaffold-STDO-2035239-Papaver_setigerum-flower_bud	CX{3}CX{3}CX{6}CX{3}C	MAETKRIGMVILFIAVVISSLCVDEAYGLFECYKNcmheciaeywdcvvgc
>scaffold-STDO-2137712-Papaver_setigerum-flower_bud	CX{3}CX{6}CX{3}C	MAIKVILRVFMIMSITYTGKTEGYIYYWDcieackvfgpecwypc
>scaffold-STDO-2040052-Papaver_setigerum-flower_bud	CX{3}CX{6}CX{3}C	MAPSMNKFGVILLVLIASMVFSADKAQAHFFEcmrrctasyvlcwhycMAETFGYAKLSPQEINVLSEEAKALKHYAEPPSVQAGEKHP
>scaffold-STDO-2018999-Papaver_setigerum-flower_bud	CX{3}CX{17}CX{3}C	MARKMNVAVLLMCFMVLAVVVQFTQAHGDDGHDHYKVcfmkcfdfskakgqlnyvseiqcdqmcNQFEKLNKLNNIFNH
>scaffold-STDO-2018322-Papaver_setigerum-flower_bud	CX{3}CX{18}CX{3}C	MARANMMGWAMLVVVMMALYIGKAEAWPcaydcavehaeehggswsdyivqcvgecREHSPPRLSSSIDEVKASPQLAKALELLSQAPELHQEMMKSRSFLPHLKHRKTKRLP
>scaffold-STDO-2019861-Papaver_setigerum-flower_bud	CX{3}CX{18}CX{3}C	MERANIISWVMFVVVVMALYIGKAEAWPcaydcakekaeqhggsrwgyvpecmelcLHHSWVSTS
>scaffold-STDO-2018321-Papaver_setigerum-flower_bud	CX{3}CX{18}CX{3}C	MARANMMGWAMLVVVMMALYIGKAEAWPcaydcavehaeehggswsdyivqcvgecREHSPPRLSSSIDEVKASPQLAKALELLAQAPELQHEFMRFQLKSMWRVPHSKKPMKERLP
>scaffold-STKY-2012418-Balanophora_fungosa	CX{4}CX{3}CX{4}CX{3}C	MILSIGCMATLQSQSLGCIPSPcglpcynlpctihcPLTKPGSFSKQPTLYRLTPS
>scaffold-SUAK-2013783-Codariocalyx_motorius	CX{3}CX{4}CX{3}C	MNYLIMTSCRQENEAPVVREALLVLFVAFLLHEGHGGVLYSREKDMDFEDTAHLMcgpscrltscslvcVLVKNEESLL
>scaffold-SUFP-2013553-Papaver_somniferum-stem	CX{3}CX{13}CX{3}C	MAGKINVAILLMCFIVLVVAVQLIQAHGDEGTDVYKVcfmkcfdfwkatglanthceikcD
>scaffold-SVQC-2056160-Kigelia_africana	CX{3}CX{4}CX{3}C	MHAGRAASAIALVRVAIPLILCIKLRTTLSATTILcafpctlpncspfcTLSPSFLYHSTLSEGSTSLNIISASAIPATTPSSFARKWASASISTGIVALQVTSPRSPASSESASRITPLRS
>scaffold-SVVG-2054766-Fagus_sylvatica	CX{3}CX{3}CX{8}CX{3}C	MARKLCVLMFSIVMMLHLLVENHAAKISEAPTPQPQISHFPTHGVTQGSLQPQECAPRctqrcsktafkkpcmffc
>scaffold-SVVG-2059966-Fagus_sylvatica	CX{3}CX{15}CX{3}C	MKHQILVLALVAFLFAGMAVADMETTLcttmckaehldwaewqrdswcnskcQASSAWGTVKGWFSG
>scaffold-SVVG-2058257-Fagus_sylvatica	CX{3}CX{15}CX{3}C	MKHQLLLLALVVVLLAGMVAADDIKTTLckatcqaenmswgetrrnlycgtkcEGSSAWDTVKGWFGG
>scaffold-SWGX-2060849-Tetrazygia_bicolor	CX{3}CX{3}CX{8}CX{3}C	MDTQKKNLTLIMPFLMLLLLLIVGNPAVSITEAPSPQPQSANTTAGPGHFPLYGTTEGSLKPQECGPRctercsrtqyrkpclffcNK
>scaffold-SYHW-2000893-Ribes_aff._giraldii	CX{3}CX{4}CX{3}C	MHAVIWFSCVSILNSVNIISHSKQTDQcsrsckkttctptcYKISQQLVKQGHFTKAQFQATKFHFIYK
>scaffold-SYJM-2008415-Dunaliella_salina-UTEX_LB_1644	CX{3}CX{9}CX{3}C	MQHSLTCLCLHAFMHQSSHTcvhacfsmfstplycglscQWAHSTLSW
>scaffold-SYJM-2025349-Dunaliella_salina-UTEX_LB_1644	CX{3}CX{10}CX{3}C	MNTLIERCLHPEISFLFLTAVAAIAANLTGILFMEARGcttlckqhshtrahacthacTHTHA
>scaffold-SYJM-2036556-Dunaliella_salina-UTEX_LB_1644	CX{3}CX{12}CX{3}C	MPRWPFSGACACSFLLPEPLGGMCMRVcslrcathsshqgqlstcivncY
>scaffold-SYJM-2007316-Dunaliella_salina-UTEX_LB_1644	CX{1}CX{3}CX{5}CX{3}C	MPALLAAEAQAALLLSLALLLLVVAGAVPVGAPTGPCLcsracasglfcaspcVPR
>scaffold-SYJM-2009791-Dunaliella_salina-UTEX_LB_1644	CX{3}CX{3}CX{7}CX{3}C	MHASACSPALPCPLSALPLALVLHTPPRGKASRISPARCHAGckppcqartpgacvracAAGAPPSQGL
>scaffold-TAGM-2047830-Melissa_officinalis	CX{3}CX{4}CX{3}C	MYAGRAASAMAFVRVAIPLILCIKLRTTLSATTILcalpctlpnckplcTLSPSFLYHST
>scaffold-TCBC-2014610-Megaceros_vincentianus	CX{3}CX{16}CX{3}C	MAKLRLIMSMILYQCQSTPLVLHAVLDESAMLLSSYTGScseacygtivvttrslpyarrcfehcTVFTVEPSPITVEVGPHIQVLTLTAFFNEISWH
>scaffold-TFDQ-2088522-Monoclea_gottschei	CX{6}CX{6}CX{3}CX{12}CX{3}C	MERARIYMVDAALFAVVIAAAAIFVQRAECRSPEKVQCKVSGSSCFMTILRcpsecptripddvdmkgcyvdcS
>scaffold-TFDQ-2010393-Monoclea_gottschei	CX{3}CX{6}CX{3}C	MRFTAALIASALSAVAVAQTTSASPSYSIDPAQASVVAcldkcadtdidclarcNPVPNPSEDQ
>scaffold-THHD-2008625-Elaeocarpus_sylvestris	CX{3}CX{12}CX{3}C	MLLEVVVSALFLSTPPANGVEFTcaafcaeislesvlsilcsavcGPVSVTKGPPLFMITSLWLVIFP
>scaffold-THHD-2010737-Elaeocarpus_sylvestris	CX{3}CX{4}CX{3}C	MRIWFLLGLIIIAGMRSFLcmitcqweaclhfcMGTKELVGLH
>scaffold-THHD-2005335-Elaeocarpus_sylvestris	CX{3}CX{11}CX{3}C	MAFKAKLSLAIVLLSVLVLCALAIGDPELKQckykckqqfdeeqqqeceqkcEKYYKQKERESKEGGHDDNEWWNKNDQEQEEKNPYVFKVNEF
>scaffold-TIJL-2016783-Eleusine_coracana-leaf_unstressed	CX{1}CX{3}CX{17}CX{3}C	MSMAQSSRITLVLLGLLYTTVRTIEPDRSADSRLVTERESISSLIVLFINDICLcsircllppestpsspelmplpcllscADRVRRSLKSST
>scaffold-TIUZ-2013099-Cunonia_capensis	CX{3}CX{19}CX{3}C	MRSGHPHVLLISLYVGCTSLSTSLYHcnsrcifkaafgrisrrsaatggkcattcKILLPHLSIA
>scaffold-TJLC-2055944-Nothofagus_obliqua	CX{2}CX{3}CX{7}CX{3}C	MASIVIQCSFGMVLLFVYGACTCFCIEclkqcillrgsvcgkycYK
>scaffold-TJMB-2021698-Gylcine_soja-CB_root+NaHCO3	CX{3}CX{13}CX{3}C	MTRSTLPPSSPISLFVSLMCVAFACATSLNKIEHceldcasstveglnvvgdcepkcSQGLKIPTQIEKEGQDAIKEYLDNLFSNALFGTDSTQTGHNQEARPDRYSVEPDSKTQIKHEGESMNAQKSSYKLPKEPGEEQLLDGDLAVNVDLEIVGDGEYVLKIKRVNPSLTNHDEVERAKHMAQNGAMLLHYGEILQDMGEKLISQSQASLYSVFKIPTPPKLKSDQ
>scaffold-TJMB-2007439-Gylcine_soja-CB_root+NaHCO3	CX{2}CX{30}CX{3}CX{7}CX{3}C	MNNPTLIIFFLVIFSVFFAASADGGDDEPLIMQVVEGSGVRLGAEHHFLDFKRRFGKAYASQEEHNYRFEVFKANMRRARRHQSLDPSAAHGVTRFSDLTASEFRNKVLGLRGVRLPSDANKAPILPTDNLPSDFDWRDHGAVTPVKNQGSCGSCWSFSTTGALEGAHFLSTGELVSLSEQQLVDcdhecdpeepgscdsgcNGGLMNSAFEYILKSGGVMREED
>scaffold-TJMB-2029702-Gylcine_soja-CB_root+NaHCO3	CX{3}CX{3}CX{10}CX{3}C	MKKMVVAMMLIFLLISTQMESVEPDAADCLDGcttacvqsdsrlqarcdrkcSI
>scaffold-TKEK-2002692-Mansoa_alliacea	CX{2}CX{30}CX{3}CX{7}CX{3}C	MHAMASRFAILFFSSLLIAASFRCSIASVNVTEGAVESDDLLIRQVVNHGEEEVVGDNSLLNAGHHFAIFKRKFGKSYANEEEHDYRFSVFKANLRRASRHQRLDPSAVHGVTQFSDLTPREFRQKFLGVNRRLRLPSDAHKAPILPTNDLPTDFDWRDHGAVTPVKNQGSCGSCWSFSTTGALEGANFLATGNLVSLSEQQLVDcdhecdpeakdscdsgcN
>scaffold-TMAJ-2173011-Neckera_douglasii	CX{3}CX{8}CX{3}C	MFRCVALMLVVLSMAHSHSLLRNEYIRLKGRQSGMVHAGGLVKTRHAVPIKAGVKSAAAHADLFFPPLEGQSNNDFHPQLRRLPSENETLYYYSWHIHVYFFHENANVTARALGIRQTFMNIFDIQKcegncfmggifdnctrmcVWDPVMGVDGPHPYGQWGVYLPNELLMDTL
>scaffold-TMAJ-2131212-Neckera_douglasii	CX{1}CX{3}CX{15}CX{3}C	MQLLSIRNIIIVLALCTMHICLSQGQSTCDcitgcnkdnninsdpdslqycydfcARNT
>scaffold-TMAJ-2146887-Neckera_douglasii	CX{3}CX{8}CX{3}C	MNFFTILYLMAAIMVILIPQGIYAGRVDPPTKcdiycrgamstracaracLARNGNA
>scaffold-TMAJ-2137319-Neckera_douglasii	CX{3}CX{7}CX{3}C	MNYYLLFTVLLAVALPVVLGATTQSTDQRLLQLLAKDDVKEAQQNYNYAADKcfnscrgvtyeycasqcNDIA
>scaffold-TMWO-2128181-Papaver_bracteatum-bulb	CX{3}CX{4}CX{3}C	MGMMYKLLATIFLVGFDGMLKHcnstcsqlsclalcRSLPI
>scaffold-TNAW-2013700-Pyramimonas_parkeae	CX{3}CX{9}CX{3}C	MRVFFVNLCLWILLEILAGGGAVLVGRDDVRLckglcagaapkrmrcrklcILGPSAVRYRIFRKLELNAFRVI
>scaffold-TNVE-2001022-Trianthemum_portulacastrum-juvenile_leaf	CX{7}CX{3}CX{9}CX{3}C	MLVTFQGMMSMYPWLISLLMQAGRSNHPCNILFLPKcnshclmlrrlqkecklvc
>scaffold-TNWF-2083350-Heliconia_sp.-B	CX{3}CX{10}CX{3}C	MLMMVVATFALPISARTHNKPGRDEGDDAcwhrckhypfffrfscyymcDSLARG
>scaffold-TORX-2028505-Olea_europaea	CX{3}CX{7}CX{3}C	MILADTRLFLHWVWVLSALVFFLDGLQGVcyqacnlhlfsacsdfcVDRFLKEFVTLYFPHVVWNQDSSYIPHLPISPLFSL
>scaffold-TQKZ-2046291-Angelica_archangelica	CX{3}CX{13}CX{3}C	MAIKGLKFSLAVVLLTSLVVLSALSAATAKTDPELKQcqhqckhqerfmerqqeqceqrcGDYYRQKERERDSEEGGSSSGRGKESSRGDE
>scaffold-TQKZ-2041739-Angelica_archangelica	CX{3}CX{3}CX{8}CX{3}C	MAVILSKASATSFLFSLVLLNIITNSQQQMEMSPAPSPGPVGMVGLMDCEGAciercretkrpnlckracG
>scaffold-TQKZ-2010550-Angelica_archangelica	CX{3}CX{9}CX{3}C	MYLVRFYVLMAPALMSFALNLGcwldciesgtdyydckvgcVDLVFR
>scaffold-TQKZ-2008904-Angelica_archangelica	CX{14}CX{3}CX{18}CX{3}C	MCQAIELFHILVFLYVIRVDVNSENISIRPCRMLNKRQRDWINRYcskicsdhnalsvwtkkwmvhmpckvicTSQHPYHHIRMFRVHQKN
>scaffold-TRPJ-2034244-Hymenophyllum_cupressiforme	CX{3}CX{7}CX{3}C	MASLHLLSTTIAWLIFLAVQANSERFWHcwrrclynpilpcgvpcWLLV
>scaffold-TSBQ-2060812-Chlamydomonas_sp.-M2762	CX{3}CX{13}CX{3}C	MPIRMDVTLLCLCVPLGSSKSESEMLTGASctddcemgmllwggkggscaawcMLVDPFAAAFALHAAALGAATGPLVVVLELRR
>scaffold-TSBQ-2000022-Chlamydomonas_sp.-M2762	CX{3}CX{6}CX{3}C	MCLLSLFWFCHSFGEQRDcslsctrsdhscvevcLLFQNSPR
>scaffold-TSBQ-2006951-Chlamydomonas_sp.-M2762	CX{3}CX{4}CX{3}C	MTASRIVPVICIILAVAFLADASKGPTNKLcpkkcknascynkcARDSIAAWNAAAISTKDSSTHEQKLAKLFDFLTDDLPDGTPGVTLRLDPVGTFPGRDMVAEYVVILTAPTGPASLMTLESYVMRRFAATWPVAVATIDFMFKNGLTGKKANMTVEQWYKFDKDTYRVTGSDQVIMRYAD
>scaffold-TTRG-2093119-Lupinus_angustifolius	CX{2}CX{30}CX{3}CX{7}CX{3}C	MGRHTLLSLLLFAAVATAATSVQITDNDDLLIRQVIDADDLLNAEHHFTNFKSKFSKTYATEEEHNYRFGVFKSNLRRANKHAKLDPSAVHGVTKFSDLTPKEFRRQFLGLNRRLRLPVDAHKAPILPTNNLPGDFDWRDKGAVTGVKDQGSCGSCWSFSTTGALEGANFLATGKLETLSEQQLVDcdhlcdpeeggacdagcN
>scaffold-TTRG-2009363-Lupinus_angustifolius	CX{3}CX{4}CX{3}C	MRVWFLSGLTILAGMRSFLcmitcqweaclhfcMETKERVGHH
>scaffold-TUHA-2001867-Eschscholzia_californica-flower_bud	CX{3}CX{3}CX{8}CX{3}C	MGCKRANNTMGWAMMMVVMVMVAGCFEMTEASYCIILcardchrhnntpgcywecGK
>scaffold-TUHA-2011165-Eschscholzia_californica-flower_bud	CX{2}CX{30}CX{3}CX{7}CX{3}C	MHHFSFTLLLLCLSLAFFSPTTSSHESDDLLIRQVGSHENNVNHDDLILNAEHHFTSFLKEFGKKYVDEDEHSYRFSVFKTNLNRAKRHQMLDPSAVHGITQFSDLTPKEFRKTVLGLNRLPLRIPSDAHKAPILPTTNLPTDFDWRDHGAVTNVKNQGSCGSCWSFSTTGALEGANYLATGKLVPLSEQQLVDcdhecdpteagacdsgcN
>scaffold-TUHA-2016321-Eschscholzia_californica-flower_bud	CX{3}CX{6}CX{3}C	MAAGLEQSKKLVLLVMILVIASSYTDEVEATGKGFRNcmrycpdsylmcinycVGNSFGYNDDDNDNDHGHDDGEYVNRKLLAIVEDSS
>scaffold-TUHA-2056138-Eschscholzia_californica-flower_bud	CX{3}CX{6}CX{3}C	MEGGGEWKKKRMMYGLLMILVLAKMVQFEKADAYGFKScmgvckasslmclnycASRLVGGRNHLILVQKQHSGGKFRGVGQMRHHHSKHHRSNHHH
>scaffold-TUHA-2004805-Eschscholzia_californica-flower_bud	CX{3}CX{6}CX{3}C	MEGSRQWNKKRVCGLLMMLTMAAAIHIEEANAYGFRScmnlchasslmcfnycASKMVSASTTMSDSKVAANPAGMSADMNRLGGV
>scaffold-TVCU-2009031-Ochna_mossambicensis	CX{3}CX{3}CX{8}CX{3}C	MAKFVAFFLLALIAISMLQSLAVGSHGNGGHQNGNNSNYGPGSLKSSQCPSQcsrrcsqtqyhkpcmffcQK
>scaffold-TVSH-2044965-Bituminaria_bituminosa	CX{3}CX{6}CX{3}C	MCHCPCLVAFLALFRWCLPATIVAYLcqskchsraavchhmcPHTHASHALS
>scaffold-TVSH-2017940-Bituminaria_bituminosa	CX{3}CX{13}CX{3}C	MATKTKLSLAFFLFLFLALFSNLALGKKTEEPELELEDPELITckhqcqqqsqyteedtslclqrcDEYHRMKQEREKRIHHEREEEETREKKEEQEEKQDQNPYVFDQDNDFETTVQTEAGRIRVLNKFTHKSKLLRGIQNYRLAILEAKAHTFVSPRHFDSDVVLFNI
>scaffold-TWFZ-2030489-Crepidomanes_venosum	CX{3}CX{4}CX{3}C	MQNISCILVCIVTLNCDRNEFcglachfnyceilcVSVY
>scaffold-TWUW-2011890-Anthoceros_agrestis-A	CX{3}CX{4}CX{3}C	MKSQLWMSLGSSWLPTALITMELSScivacwgqrcpvrcTSVLSTINDSDTWLATSFRYGRWDPLTL
>scaffold-TWUW-2046514-Anthoceros_agrestis-A	CX{4}CX{3}CX{8}CX{3}C	MLCQLMWKVQLLCSQVFSLHFSPTSCSLALcwpscpfwasaptcksscSRATARTPR
>scaffold-TXMP-2008875-Linum_strictum	CX{3}CX{6}CX{3}C	MVSMKIWKLYMLVLCASKSTRTSRTMcrsfcwtssnvclhfcRRIY
>scaffold-TXMP-2034609-Linum_strictum	CX{3}CX{15}CX{3}C	MKINNVMAVLLVVLIVFSTVDDGPRLCAADAHMDcmnkclrespsidahyigqfcesscKDIHDVGKIETHASYTNE
>scaffold-TXMP-2034841-Linum_strictum	CX{3}CX{11}CX{3}C	MKMNGTAIALLFLVLFSVDDGRRFCAADDYGKcipwclqkfrqnmpvfcdrlcKARTKGIGNQDAIFAEFLKKDGGTSTMHQF
>scaffold-TZJQ-2015700-Prorocentrum_micans	CX{3}CX{5}CX{3}C	MNASCLTASGSYLFWMLPPTVISVLNAcsfscearascsfecSAWPRP
>scaffold-TZJQ-2071448-Prorocentrum_micans	CX{3}CX{16}CX{3}C	MISLLIFAALFSTIPAAALKLFScrthcvarralfdsddlaiagctalcTPPLLQAP
>scaffold-TZJQ-2096202-Prorocentrum_micans	CX{3}CX{3}CX{8}CX{3}C	MAAGRSSKSVALALVAVAAALWLLCSAAANAFLAPSAPPAATAGSSAAWGSTNEEAEQTSLVAREAGEGWKDFRLSDDWEKRCLEYcslkcpkeslrtrcnrqcTR
>scaffold-TZNS-2067529-Canna_sp.	CX{3}CX{7}CX{3}C	MVLWRLVLGLMAQIFRSALTclsycsfmsgvtclrgcFPKLRR
>scaffold-TZNS-2020060-Canna_sp.	CX{21}CX{3}CX{10}CX{3}C	MIATTWFFFPSISLATAMPSPADMLLHPCPAPNASYSLSARDVKPERPFFclsvcirdrlpvrilcayvcSPSSQSILSIGA
>scaffold-TZWR-2010227-Arabis_alpina	CX{12}CX{13}CX{3}CX{9}CX{3}C	MNALSCMVVVSFLAPSSSISCNGSSTLSIPSMLCSPKYKRLASSSASchiscqsmatlisscdtscA
>scaffold-UASK-2046958-Oenothera_speciosa-MTJ_113	CX{3}CX{3}CX{8}CX{3}C	MGITKLACILLLALLGISMVAEVMATETAYHLDSGRYGPGSLKSSQCLPQctrrcsktqyhkpcmffcQ
>scaffold-UASK-2059133-Oenothera_speciosa-MTJ_113	CX{3}CX{11}CX{3}C	MMRVVHLQLITQTALALCPNHVCAQScrpfcptslqiyrdevckrpcKYLQGTRILLPRQPQTTISAADMPPHETWILQ
>scaffold-UAXP-2063276-Gyrostemon_ramulosus	CX{3}CX{11}CX{3}C	MATKLRTPVLFLTLLVLCSTLSLAFSSNGEEQGDPQRRRYEQcrqqceqyggghqerqceqqcRQEFEEEQGRRWQ
>scaffold-UBLN-2015711-Xanthuium_strumarium	CX{2}CX{30}CX{3}CX{7}CX{3}C	MAPLPLISLLLLLILTVTAVSGDVSSSDPLIRQVVSDDVTDGDPLLNADHHFNLFKTKFGRTYATQEEHDYRLSVFKANLRRAKRHQLLDPTAQHGVTKFSDLTPSEFRKKYLGLKSNFKLPADANKAPILPTNNLPEEFDWRDKGAVTPVKNQGSCGSCWSFSTTGALEGSHFLQTGNLVSLSEQQLVDcdhecdpaernscdsgcNGGLMNNAFEYIL
>scaffold-UBLN-2018348-Xanthuium_strumarium	CX{3}CX{4}CX{3}C	MRMIWLCTIADGKAScpstchhivclpfcFNEIN
>scaffold-UCNM-2004131-Ajuga_reptans	CX{3}CX{18}CX{3}C	MSQTHMPQLCCLCIFLATRSCSCYcpnhcttlvviqiilldtfqhhkcsrscFKNSISHRHN
>scaffold-UCRN-2053197-Megaceros_tosanus	CX{3}CX{4}CX{3}C	MQACTIFLSRLPSGSFLVCLLASPIIGISPSIGNSSRYDQASPSLVHDDRcqlqcigprcqrdcSG
>scaffold-UCRN-2049688-Megaceros_tosanus	CX{3}CX{19}CX{3}C	MSRGVLFCQFFLLPRTLGWAHSSATTSSLSMctarcsgvsqgysipgpprvtalrctpgcATRALSTS
>scaffold-UCRN-2008903-Megaceros_tosanus	CX{3}CX{9}CX{3}C	MHTAFTISLMGLVPVEIAFDKQGHLFFLFRTcekacngafktlercssycVSPLEIWTKGRK
>scaffold-UDUT-2003130-Larrea_tridentata	CX{3}CX{7}CX{3}C	MSLCFVIPLYFAIISVHRVPVGIcdflcvidtsllcqymcSLIRSL
>scaffold-UEEN-2021426-Forestiera_segregata	CX{3}CX{4}CX{3}C	MQWGAVGTDRRRGWVWFFLCLNPTSSCAVclvscykeacasvcSFQF
>scaffold-UEVI-2005387-Fokienia_hodginsii	CX{6}CX{3}CX{10}CX{3}C	MSPCIVGVLKVIFLTSIPLAHCKTLNTLRSCIHLQHScrsdctgklvqtprlckslcSLI
>scaffold-UEVI-2062237-Fokienia_hodginsii	CX{1}CX{3}CX{4}CX{3}C	MSYQSLEGLGHHLWFLFLGIVQMGRGDCWcmsicrieacrrlcLRMMSHLRSWIGKRGLR
>scaffold-UEVI-2005204-Fokienia_hodginsii	CX{2}CX{30}CX{3}CX{7}CX{3}C	MEKRNFRPISLLIILSLFFHWALAHNEFISQVTDQIDENSYWNFRFLFDKFIAEHGKVYGGVEEYGMRMRIFEKNLMRAMENQVLDPTAVHGITPFSDLTEEEFESRYTGLLSVPLNFMNGSPAPEILPVDDLPANFDWREKGAVSQVKMQGTCGSCWAFSTTGVIEGANFLATGKLLSLSEQQLIDcdhkcdpqnkkacdngcNGGLMTNAYNYLIEAGGIEEEKTYPYTGAP
>scaffold-UFHF-2066337-Galax_urceolata-tetraploid	CX{3}CX{4}CX{3}C	MVFPLIVLFNIVINICYGILSNSchrvclsaaclsicKNTRVNTTDD
>scaffold-UGJI-2008213-Lycopersicon_cheesmanii	CX{1}CX{3}CX{10}CX{3}C	MFLGKLLAFLGAYSPSMSQITFVSNQHYGHVCIcmlscifqptsevikcfppcNIIN
>scaffold-UGJI-2103930-Lycopersicon_cheesmanii	CX{3}CX{3}CX{10}CX{3}C	MEKKKMNSVAAMAMVFMILLSANIDTVGVAAQGVNCYDNcntgcaglpskqyikcdkkcH
>scaffold-UGJI-2008211-Lycopersicon_cheesmanii	CX{1}CX{3}CX{10}CX{3}C	MFLGKLLAFLGAYSPSMSQITFVSNQHYGHVCIcmlscifqptsevikcfppcNIVNK
>scaffold-UGNK-2107805-Marattia_attenuata	CX{2}CX{30}CX{3}CX{7}CX{3}C	MEQRLIALCLFPFLILPACMSSAPENIAQFVDKPPHDHPGHVDWKGQPKNIPPVEDNTLESNGRLSSVTAMLYGEAYFQSFIKKYDKAYSGRQEYVHRLQIFKDNLIKALKNQALDPTANHGITPFSDLSEEEFERQFLGLRAPELLKARNPAPTLPVDGLPSNFDWRERGAITDVKTQGICGSCWAFSTTGAVEGAYFISTGKLISLSEQQLVDcdrqcdpveksacdsgcKGG
>scaffold-UGNK-2014508-Marattia_attenuata	CX{2}CX{3}CX{6}CX{3}C	MWLLLLRGLLVGSWLATMGHSSICGRcksgcvamkhhclwscDAISGI
>scaffold-UHBY-2008325-Oresitrophe_rupifraga	CX{2}CX{30}CX{3}CX{7}CX{3}C	MDRQFSLFVIFSLLVSLTSSEAISVELDDPVIRQVVPETGVGEDHLLNADHHFSLFKSKFGKTYATQAEHDYRLSVFKANLRHARRHQRLDPSAVHGVTQFSDLTPAEFRRTYLGLRPLRLPSDAHKAPILPTNDLPAEFDWRDHGAVTAPKNQGSCGSCWSFSTTGALEGANFLATGKLVSLSEQQLVDcdhecdpeeagscdsgcNGGLMNSAFEY
>scaffold-UHBY-2009014-Oresitrophe_rupifraga	CX{3}CX{7}CX{3}C	MAPRKWKLFCILPHVFNISSGDcmsmcpwlgntncrhgcDWGWR
>scaffold-UHBY-2008326-Oresitrophe_rupifraga	CX{2}CX{30}CX{3}CX{7}CX{3}C	MDRRFSLFVVFFLLLSLTSSEAISVESDDPVIRQVVPEAGVGDDHLLNAEHHFSLLKSKFGKTYATQAEHDYRLSVFKGNLRHARRHQKLDPSAVHGVTQFSDLTPAEFRRTYLGLRPLRLPSDAHKAPILPTNDLPAEFDWRDHGAVTAPKNQGSCGSCWSFSTTGALEGANFLATGKLVSLSEQQLVDcdhecdpeeagscdsgcNGGLMNSAFEY
>scaffold-UHBY-2000382-Oresitrophe_rupifraga	CX{3}CX{15}CX{3}C	MGTLSLVRVLCLSFSSSITCFIEDLMPVVAGFGYDAHRNISSGcfeqctrdlqvlellitagfcpsycVYISGWQFS
>scaffold-UHLI-2041270-Sphagnum_recurvatum	CX{3}CX{5}CX{3}C	MHCLMTVMVLMLAASAAQMAAADDAcsalcgsnekckttc
>scaffold-UHLI-2009620-Sphagnum_recurvatum	CX{3}CX{19}CX{3}C	MLEALLWAMFCLVSLGIWISTSGGPVSYHVLYcrvachqlpsrfggvgssipkadscfpvcLDYAMAQSNSLLLATNMT
>scaffold-UHLI-2018966-Sphagnum_recurvatum	CX{3}CX{16}CX{3}C	MDWRHIHLKLLMYLHIHCLTVGCQVQVFGTSAYPHctavchslsslhqngyhqrqhcgqhcDLVLSLGIGQHFLHHFPVLEQPGPFWGAWMQNGVHKQLLLQSYETFPFHHNHFAVLGPQSGLYSHLLKPVSSVDGPTQPSSHPQVVVLDQQPFVQL
>scaffold-UHLI-2045933-Sphagnum_recurvatum	CX{3}CX{7}CX{3}C	MARHLVLSAFLLSLLCSTMPTTQADLSTYcqqycryipmqnclincA
>scaffold-UJTT-2010526-Pityrogramma_trifoliata	CX{3}CX{7}CX{3}C	MKAAASLMLCVCSMGRLIDCGDVSRRDWFPSLFLKRAScmtgcvsvklrscvnlcHHTRMILAQTLYLRSLEQAWTASPTVRKNHSWPTFVTKPASFSF
>scaffold-UJTT-2080444-Pityrogramma_trifoliata	CX{3}CX{12}CX{3}C	MSNLLYSSQSHFRHVKFALLLVFLWPMQCATPQcllvciphvqylglktscegrcQPQTPILWL
>scaffold-UKUC-2106449-Dunaliella_salina-UTEX_LB_200	CX{3}CX{6}CX{3}C	MHVCCVWVCCSGLKWLMTADKIASKWWDctgwcnalyrpcsstcSHQMTASGIAFSEDIS
>scaffold-ULGV-2048469-Morinda_citrifolia	CX{3}CX{9}CX{3}C	MILPLVPWLSVIANPIRFHGNcgdlcsvrqkmdgycrsycRSP
>scaffold-ULKT-2016293-Lycopodiella_apressa	CX{3}CX{8}CX{3}C	MYPLIFHCLIIPCGSVALEWciapcsgmqgnlmciyscNWWKSSRSAVYTSL
>scaffold-ULXR-2016713-Scytosiphon_dotyo	CX{3}CX{14}CX{3}C	MVFRFAGLFLAALIMTARVTGGEVMGDEDAFKEckshcgsehageqgrarllcidlcRLWNPAALD
>scaffold-UMUL-2021697-Paulownia_fargesii	CX{3}CX{15}CX{3}C	MGISRVVWSVSWACCVICITVETIMceswcsllsqplgnsfhryscvflc
>scaffold-UMUL-2022627-Paulownia_fargesii	CX{3}CX{6}CX{3}C	MRCLMSMSCLLHWTLLHIMLQGLRLEEDYIIVKQGRLPMAVLSSRIchiscstqmqscmvgcRMSRQLLDMILAWNS
>scaffold-UNBZ-2128240-Euglena_sp.	CX{3}CX{2}CX{3}CX{8}CX{3}C	MFHLFVAILIDLAASSFGAPTSLDTIEHGYQMRYPATGMPPSAYLLDVYRRNYVPMYDGIEPFNWQIPLDEEGIPIVNCGKQCRKcirtcnafgggpeclmrcRAGYYNNLHGDWVR
>scaffold-UNBZ-2116076-Euglena_sp.	CX{3}CX{7}CX{3}C	MAAFTSPVWYMAMLIYICLVSAERTGQPTDNDDFEQcvrkchlrgdlfcrlkcARND
>scaffold-UNBZ-2018113-Euglena_sp.	CX{3}CX{5}CX{3}C	MTPGKCPSPMTILFLIYLPPPQPGGGCQARVPFQLRGIctpqcfmgqqcafscLVGPIRRPL
>scaffold-UNBZ-2129514-Euglena_sp.	CX{3}CX{2}CX{3}CX{8}CX{3}C	MCTALKMVLSVLMLVACCMAYNLPPQAHFNVWRPLPNVGGIDPYVVAPEFGFPRADCGRKCRTclrrclrrgdgylcrlrcEFGFPFNNVYGEDLFPGEAL
>scaffold-UNSW-2123040-Mollugo_nudicaulis-mature_leaf	CX{3}CX{3}CX{13}CX{3}C	MCRALLVMIVKLSGSSLATNSPDAACARScirsciityssslaskndcenscLK
>scaffold-UOMY-2074849-Osmunda_sp.-gametophyte	CX{3}CX{16}CX{3}C	MHTPAKPTHNITMHLSLQGRLSFLLCLFLLLTSSHATRPLPSDVSRSTPTTADFDTLNSSHKVQETHQPKWDFEQHETLPNEDVVcdddcmlrreleeqvahpdyvcansc
>scaffold-UPMJ-2065849-Pseudolycopodiella_caroliniana	CX{3}CX{16}CX{3}C	MIMTDLLVLMACLLSLVVSVPVPQNYPPFDYSAcqqacqqrlaaapsdvvtfntcqsncQAANAIAV
>scaffold-UQCB-2093959-Portulaca_molokaiensis	CX{6}CX{3}CX{4}CX{3}C	MFLGKMRVPSLLNSALIFIIIMLSIVGSCQGRLLQEGGVMRSLDCKDGVLVceedcfstgcfftcID
>scaffold-UQCB-2019241-Portulaca_molokaiensis	CX{3}CX{3}CX{8}CX{3}C	MASNHSYFLCLFLLYLATSCGYGESQVVQVPGEAPKSYQATPPVSASPPSMSPRKAPVTTPPPAVSVSPPKAPVTPPTPPVSVSPPKAPVSPPKAPVSPPKAPVTPPPVTPPPSLPYYGPGPPVDKQECVPLcekrcslhsrkrlcvracST
>scaffold-URCP-2001990-Athyrium_filix_femina	CX{3}CX{9}CX{3}C	MLFFTFIFSFFSEKTLHAPFcmwpctttlhysngcrtlcTHPSAHFSSSQLRTFGPQQLWS
>scaffold-URCP-2013568-Athyrium_filix_femina	CX{3}CX{9}CX{3}C	MVIMLSVMVWLLLRLSRMNRDRSTRASMSPGATIVAPQcssscanwvdvgpvcayvcMS
>scaffold-URDJ-2038082-Amborella_trichopoda	CX{6}CX{3}CX{7}CX{3}C	MRVSGDLWGCLFGCVALLASKCKPESCWLSSFLcvfechprlkkfcnlncQLLLL
>scaffold-URDJ-2027501-Amborella_trichopoda	CX{3}CX{3}CX{8}CX{3}C	MARFVPVLATSFLALLLLAEFGLALEPQGVIEGSLTKGTMDCGKAcsgrcrlssrphlckrac
>scaffold-URDJ-2005993-Amborella_trichopoda	CX{3}CX{13}CX{3}C	MMMIMMIFQWMTYIFKGTSKGWckshcsmiytfkgtskgwckshcSLLQQISMEF
>scaffold-URSB-2001541-Grateloupia_turuturu	CX{3}CX{5}CX{3}C	MTFLLNCATLSIILSGENNTLDDcdsrcspdnlcvshcPRQR
>scaffold-URZI-2048457-Epifagus_virginiana	CX{3}CX{6}CX{3}C	MLRHFSMARRILAIVVVMVLVCCVKHGEGQYLSVGEcmincsqtaitcsvncGIGGGGG
>scaffold-URZI-2067078-Epifagus_virginiana	CX{3}CX{6}CX{3}C	MDCLLLGGVMMLAGFVLESRGLRINRILLGPcwtacvfklrmcwtrcTRTREIKARLRMIKGSFYLESMVVRLLTTY
>scaffold-UTQR-2011752-Tabebuia_umbellate	CX{3}CX{12}CX{3}C	MEARAEMARAYLFLLCFLGLWALMGSLETPWKSAGLcsaicskwrrrsearnecvdvcVFKENY
>scaffold-UTRE-2080729-Chloromonas_tughillensi	CX{3}CX{15}CX{3}C	MRQMQCARMQMHQTCRCAHMCWHACMLCMHAITQAcwhacyhagtgmyaitqalacmhacRRWQAGRQAFNAPRM
>scaffold-UTRE-2008236-Chloromonas_tughillensi	CX{3}CX{5}CX{3}C	MLMLLWGGVCFLDRWAQGcaegclqdggclqdcGWGRRGGQEVSGRWRVSL
>scaffold-UTRE-2084081-Chloromonas_tughillensi	CX{3}CX{18}CX{3}C	MRPGRFCLQLHAWGGWMQLHASGDcsapcalymrqmisqpdatawgdcprpcAPLGL
>scaffold-UTRE-2013327-Chloromonas_tughillensi	CX{3}CX{10}CX{3}C	MYIYLSVCLSVCPCLNDVSGGLGcrmlcspadtrhlsvclsyc
>scaffold-UUHD-2010843-Porella_pinnata	CX{3}CX{10}CX{3}C	MLLTFFSILSAAPSLScgqfcrwgfhagrvtcnvvcAW
>scaffold-UUHD-2131340-Porella_pinnata	CX{8}CX{3}CX{8}CX{3}C	MRLAVVVIAVLVAAFCMVQVESAAVQKRSLLENLKTKTESASKRELFDGLNVAVNKMKRTYSGQALLRRASASSLARREALLTEEECNGLAIFVAcsfecsdvedsdscfshcFG
>scaffold-UUHD-2138253-Porella_pinnata	CX{3}CX{8}CX{3}C	MLRYLSFAFVMLSLACGHDSPHHEYIRSRRDALSTGHAKKTATTRHAVAVKAGDQTAAKNPDLFFPPLPGQSNNDFHPQLRRLPTENETLYYYSWHIHIYFFHENANVTNRALAFRQDFMKYFGIGKcqgncfmggvfdnctgmcVWDPVMGVD
>scaffold-UUHD-2096157-Porella_pinnata	CX{3}CX{13}CX{3}C	MVKLLVFAILLASTPASGLLEKLFSSQNLcyrgcianyaniqtrldactqgcDNKLHNED
>scaffold-UUJS-2116435-Nageia_nagi	CX{6}CX{3}CX{3}CX{7}CX{3}C	MLLLLLFMISMYPMILWKNTRRPQQKCFFHQHHCKHLckllcqvqqsqlctitcHLVQPIL
>scaffold-UVDC-2000401-Azadirachta_indica	CX{2}CX{3}CX{7}CX{3}C	MDLMRLNDSRSMFSFSGGILLGLLISSVTNSSKRCSLcqhgcndsfstacemlcS
>scaffold-UWFU-2006296-Itea_virginica	CX{3}CX{7}CX{3}C	MFQIPYFLLGFIIVSILQEHSPYFcpaicwyntisdcvssc
>scaffold-UWOD-2133346-Plagiogyria_japonica	CX{3}CX{4}CX{3}C	MKKKCLVTLFNLCPRGFLVMMSILRPAFQHLGYcyqicehdvctppcTSMPQLSLSPVSNQSAHWGHSYGKLPKLHF
>scaffold-UXCS-2004552-Marattia_sp.	CX{2}CX{3}CX{6}CX{3}C	MRPPKVSYFMWLLLLGGLPVGSWLATMGHSGICGRcerdcveteqhclwscGAPSGIWDQVTRIIHTMESPMVISWS
>scaffold-UXCS-2104786-Marattia_sp.	CX{3}CX{3}CX{8}CX{3}C	MASSAPYFFLVFLLATLFLSLAPQCYQVEADSLGAAILLTPAATPSSSPAPTAPQAPVHTLPPTSPPAPLNCTRAcdfrcskagrpnlckrac
>scaffold-UXCS-2119885-Marattia_sp.	CX{2}CX{3}CX{6}CX{3}C	MWLLLLGGLPMGSLLAITGHSETCGRcengcmekkqhclwscRAVYVI
>scaffold-UYFR-2036682-Symphyocladia_latiuscula	CX{6}CX{3}CX{5}CX{3}C	MYHMCFPGIICLLWSMICTIYLCDFTPWCQPLRMAcddwcnvvvfcdlgcMIEGILSHMLYVSGYSLMIG
>scaffold-UYFR-2029258-Symphyocladia_latiuscula	CX{3}CX{11}CX{3}C	MARIMLAIILVLVALNMANCNPSENQRDEIQKRGDLSTTQVIENMckmlcdhvnrnggswacqyncSKAWPGRK
>scaffold-UZWG-2073686-Castanea_pumila	CX{3}CX{11}CX{3}C	MRHVPTYIKSMMFAKAPLLALQQLHLLLWQHPMHSKKTTPQTVGckhgcnevtksqwsphcaytcNT
>scaffold-VAZE-2055016-Cylindrocystis_sp.	CX{3}CX{12}CX{3}C	MSARHTSLELRLLVVLAASQIMIASDMKLPNKcsercggstardpkrpacdggcLLGNVLSSR
>scaffold-VBMM-2003227-Anomodon_rostratus	CX{3}CX{14}CX{3}C	MTCRRTTLSFFLFSFVAAGPRPILDLAcvvdcsgsvsevgifrrgacgggcYR
>scaffold-VFIV-2006525-Fritschiella_tuberosa	CX{3}CX{10}CX{3}C	MLAAIACAGATLPGRNPAMCHCQMTLAAVMLILGQCTGIcpgrcraedvtedylcdggcISP
>scaffold-VFIV-2047512-Fritschiella_tuberosa	CX{3}CX{5}CX{3}C	MLHVTCLVPSLWLCVQSKWRSGHAVcvkgckrgngcsfacTQQGGSSWFTAA
>scaffold-VFYZ-2005291-Thuja_plicata	CX{1}CX{3}CX{4}CX{3}C	MSYQSLEGLGLHSWCLFLGIVQMGRGDCWcmsicrieacrrlcLRMTSRLRSWNGKRGLR
>scaffold-VHIJ-2073534-Blastophysa_cf._rhizopus	CX{3}CX{3}CX{7}CX{3}C	MGCHESMPAASLMGSSALLLSIAALGVNFHAARYTEPCTTTctavctaayislctapcTASY
>scaffold-VIAU-2050616-Carteria_crucifera	CX{3}CX{5}CX{3}C	MLLSVRLQFVCVVKTLCMCQCScgilcggdmecfggcSGDVL
>scaffold-VIAU-2062103-Carteria_crucifera	CX{3}CX{6}CX{3}C	MNRHRIVCRFSCRFARIASLLLTQADCYcfkyctvtkiqchhlcKV
>scaffold-VIAU-2064447-Carteria_crucifera	CX{3}CX{9}CX{3}C	MRLVPQRPCWIQPWQLGLGHVAIGDAVPScghkcakhgslgpvcegacRRQIILLQLWHSL
>scaffold-VIBO-2009598-Osmunda_javanica	CX{3}CX{8}CX{3}C	MKRMWNLFLYIGKAQASNTGAciqtchqllststchsvcVS
>scaffold-VIBO-2077817-Osmunda_javanica	CX{3}CX{7}CX{3}C	MRLQMTGLLLWAQQREVLAcrmncsmdeqascglrcL
>scaffold-VITX-2013324-Blechnum_spicant	CX{3}CX{16}CX{3}C	MVHYKNYICIALFFLMAKKVIWNSLAFAFEISHNPcalickllkddakvfsmpdmyctnlcTLSRK
>scaffold-VJDZ-2001181-Botryococcus_sudeticus	CX{1}CX{3}CX{6}CX{3}C	MCPGPSPCWASLAPTWWACAWCWPHCAAGRTVQHPAPWCScslgcawlsqgcssgcVSWVT
>scaffold-VJDZ-2029951-Botryococcus_sudeticus	CX{3}CX{4}CX{3}C	MKKFVIALCLMMVLAVMVEEAEAKWcfrvcyrgicyrrcRGKRNEVRQYRDRGYDVRAIPEEALFSRQDEDDDDDEE
>scaffold-VJSJ-2011094-Heliotropium_calcicola	CX{3}CX{15}CX{3}C	MKHLSTFTVACAYIWTCLVKSGNAISEKEEEEEEESETEYFGcvadcrgrtdpqvpanyfgnclsycVARMRNGQLMGDEGLATAAALIGESIHERFQGKGG
>scaffold-VKOE-2041919-Aerva_lanata-mature_leaf	CX{3}CX{6}CX{3}C	MGSPELITYQISPILSLMACALSFAAILDSVHGEGLRLPNASTLYLYIYNGYVDSLNLIcaftctsytllchnvcTIVQ
>scaffold-VKOE-2042352-Aerva_lanata-mature_leaf	CX{3}CX{5}CX{3}C	MRCHLHHSWLLWLPFIWGFHCIRHVSKLRQVFWESctqqcgtlelcfspcAG
>scaffold-VNAL-2002852-Gracilaria_asiatica	CX{3}CX{3}CX{3}CX{12}CX{3}C	MILTSKLCIFASLLSCVLIWAAATAAQSSKDVEAVDLGNEDVEFMMPDSMRQSRTCRNQCVNGcrslcdqfapstqlrdlcrgicRNII
>scaffold-VNAL-2002545-Gracilaria_asiatica	CX{3}CX{7}CX{3}C	MFHRGNVRVHISTCTSCLLVNMFSASSVSDDNDLcksscskpsasdcfstcRVFEQNLSAA
>scaffold-VNAL-2002693-Gracilaria_asiatica	CX{3}CX{3}CX{3}CX{12}CX{3}C	MISSSKFCFFALLISCTLIWPAAVVAKSLKDVEAVDLGDENVDSMMPATMRQSRSCRNQCVDGcrslcnrfvpageprricrracRNII
>scaffold-VNMY-2004825-Bischofia_javanica	CX{2}CX{30}CX{3}CX{7}CX{3}C	MERFSILILLFLTLLSSAVASIASSGEVEDPLIRQVVSDGAEAEEDHELLNADLHFNNFKARFGKSYATKEEHDYRFGVFQANLRRARRHQMVDPTAVHGVTKFSDLTPREFRRQFLGLRRPRLPADAHKAPILPTNDLPVDFDWRDSGAVTNVKDQGSCGSCWSFSTTGALEGAHFLATGELVSLSEQQLVDcdhecdpaeygacdsgcNGGLMTTAFEYILKVGGVEQEKDYPYTG
>scaffold-VNMY-2004824-Bischofia_javanica	CX{2}CX{30}CX{3}CX{7}CX{3}C	MALRFSLCVLSVFLLVSAIYAEPLISPDDDDLLIRQVVDGGQEGRDSNLLGTEHHFSLFKAKFKKSYGSQAEHDYRFKVFKANMRRAARHQKLDPSAVHGVTQFSDLTAAEFRREVLGLRRLRLPKDADRAPILPTNDLPEDFDWREKGAVTGVKNQGSCGSCWSFSTTGALEGANFLATGNLVSLSEQQLVDcdhecdpeeygacdsgcNGGLMTTAFEYILKAGGVEREKDYPYTG
>scaffold-VNMY-2004823-Bischofia_javanica	CX{2}CX{30}CX{3}CX{7}CX{3}C	MERFSVLFLLFLALLSSAIASTVTSAEIEDPLIRQVVSDGQEEDNHDLLNAEFHFSNFKAKFAKSYATREEHDYRFAVFQSNLRRARRHQMIDPTAVHGVTKFSDLTPSEFRRQFLGLRRLRLPADAHKAPILPTNDLPADFDWRDRGAVTNVKDQGSCGSCWSFSTTGALEGAHYLATGQLESLSEQQLVDcdhecdpaeygacdsgcNGGLMTTAFEYILKVGGVEQEKDYPYTG
>scaffold-VQBJ-2010314-Coleochaete_scutata	CX{3}CX{14}CX{3}C	MPRHMGNCVCLLLPLCIRWSGTAPMctpmcatrlrmrwsgtapmctpmcAT
>scaffold-VQBJ-2045239-Coleochaete_scutata	CX{3}CX{9}CX{3}C	MMLLLFFLFAELYSCLScsmscdssvtreppcenwcFG
>scaffold-VQYB-2000006-Neurachne_lanigera	CX{3}CX{8}CX{3}C	MRSNLTYMLFLWMIIQCTCHNcwllclsqplfypchlgcPQ
>scaffold-VQYB-2016728-Neurachne_lanigera	CX{10}CX{2}CX{7}CX{3}CX{4}CX{3}C	MLLVPQSCLLAACLTRAILFHHSCAHLINHMQMSCPACLNVFQNYcgpqcaefdcyfgcKKIASGAAYVVPQLTHH
>scaffold-VRGZ-2081590-Petalonia_fascia	CX{2}CX{3}CX{11}CX{3}C	MRAVWFAVPLILACNPHNRSTLCSTcgrtcrsivgytslpscpticRS
>scaffold-VRGZ-2002878-Petalonia_fascia	CX{3}CX{14}CX{3}C	MVFRFAGLFLAVLVIMTARVTGGEVIEDADAFKEckshcgsehageeerakllcidlcRIWNPVALD
>scaffold-VSRH-2008981-Abies_lasiocarpa	CX{3}CX{4}CX{3}C	MNLNIWHIIAWLYMDFQRDLPWSAVcytncnsdtceqqcEN
>scaffold-VSRH-2047181-Abies_lasiocarpa	CX{3}CX{3}CX{7}CX{3}C	MFLFIFFTSSFVSLCVIFSNHFCNHFcipfcvhssdhfcasfcVHY
>scaffold-VTOK-2018386-Orobanche_fasciculata-flower_buds	CX{3}CX{4}CX{3}C	MTVKRMVFLFLVMEGVSMVAMDILGAVVGVRGGISVAMEGQIGKDFQIIQYPIRLSIScmgfcvgsrcriacISLSRK
>scaffold-VUGF-2056885-Punica_granatum-developing_seeds_B	CX{3}CX{13}CX{3}C	MWVCLFVLVLQQLSKSLSIVSHDLcqgfctkglvylvfvgllcyltcQALVH
>scaffold-VUSY-2137235-Nyssa_ogeche	CX{12}CX{13}CX{3}CX{9}CX{3}C	MKAFSFMVVLFFFAPSSSTACNGSNTFNIPSMLCSPKYNRLASSNASchnscqsiatlinscdtscA
>scaffold-VUSY-2108139-Nyssa_ogeche	CX{6}CX{6}CX{3}CX{12}CX{3}C	MKISGSSYLLIALFFFVSGLIQIHGEEVRTCTNRNSPCFLRQMTcpiqcptaspsdpkakvcyvncYSPVFD
>scaffold-VVRN-2092050-Lonchitis_hirsuta	CX{1}CX{3}CX{5}CX{3}C	MSVIIATGVVALLLLHLPADTIGAAHGCScvarcwrhwdcsyycYN
>scaffold-VWIP-2240324-Carya_glabra	CX{3}CX{10}CX{3}C	MLMVLTMLMVLVMLMAHEAVRAcqrecqgrahgairacqrecQG
>scaffold-VXKB-2007392-Ipomoea_purpurea-leaf_stem_flower	CX{3}CX{4}CX{3}C	MAIIRLGLLLFAMLIGNMQNFLQSLGSRYKcyfechalycrqtcSFDLT
>scaffold-VXKB-2009220-Ipomoea_purpurea-leaf_stem_flower	CX{3}CX{13}CX{3}C	MSSGLLWLLSSMYCLLLDAIWCWciaecfiditmiseqsfqckflcP
>scaffold-VXKB-2010898-Ipomoea_purpurea-leaf_stem_flower	CX{3}CX{17}CX{3}C	MASNKAATAIYIAAFAMIFAVEVALAHGGDDSVGHYKVNGFDLKMEKGHEAcyiacykkvfvsgvspftaekrchkrcSSGGGVSLFSGAIGAAHTISSSVIPQNGIFYTGGDAEKSAAFSSTGAAAEKPAVSSTDTAAEKPAISSTDAAAEKPLVSSAGTAAEAPAISPAGT
>scaffold-VXOD-2039189-Linum_tenuifolium	CX{3}CX{13}CX{3}C	MRVVVISVVVVLLSALVLVTGLSSVTEDVELKQcqdlcreqkqydkqqkqvcvercQDYAREKAAREHGRERGREPLERDPEKRDPEKRAQAAEAGLR
>scaffold-VYER-2003193-Sargassum_hemiphyllum	CX{3}CX{13}CX{3}C	MVLMLRRCASTRRLAARRLLFFVASMVITITTVCAAAAAVVGKERAMDYYDATNFQEcsshcgsehegermeqklcvglcRLMFDVVPDPASSIVMGGDD
>scaffold-WAFT-2007318-Diphasiastrum_digitatum	CX{3}CX{10}CX{3}C	MRRLLTFLLVLLLVLISGCGNDALIITASLPSSYSDPPSPPPQNDNRAHPDScilvcdkalnpsaqgchfvcTSAGH
>scaffold-WAFT-2005912-Diphasiastrum_digitatum	CX{3}CX{6}CX{3}C	MRRLLPFLLVLLLVLISGCGSDALVVTASLPSISSDPPPPPPQNDNRALTFIHPAPPGcevvcagpnsgctivcD
>scaffold-WAXR-2030768-Litchi_chinensis	CX{3}CX{3}CX{8}CX{3}C	MAISKLLIASLLLSLLVLHLVQADQMVPTDGQKGHGSPKIDCGAAckarcrlssrphlckracG
>scaffold-WAXR-2028573-Litchi_chinensis	CX{3}CX{3}CX{8}CX{3}C	MAISKALIASLLISLLVLHFVEADQMVHTNAASSDNPSPKIDCGGAckarcqlssrphlckracG
>scaffold-WBOD-2017336-Magnolia_grandiflora	CX{6}CX{3}CX{7}CX{3}C	MAGKKCCTFSWLQVLFTAFIMAVQMEKLCHSKWEEcfffcrtrkfggcnrfc
>scaffold-WCLG-2065674-Adiantum_aleuticum	CX{2}CX{3}CX{20}CX{3}C	MLYVLVSMSVCICLYRVSACSQcvrvcvrslfimptaltaqykassacarvcVSQIMPTIRNRPLYISKPQGERSTAPLYLSRKEE
>scaffold-WCLG-2041659-Adiantum_aleuticum	CX{1}CX{3}CX{14}CX{3}C	MRRTCMLMSCLVGGLPYEQGDIFWHDRYHISLTNVFSPLCFcqshcngselrsggteqslcfggcRHGA
>scaffold-WCOR-2021891-Thyridolepis_multiculmis	CX{3}CX{10}CX{3}C	MIHQILHAICVLASLVGAVSTKKFDTcaimctrqriskapscaqfcS
>scaffold-WCOR-2021697-Thyridolepis_multiculmis	CX{3}CX{8}CX{3}C	MRPSLTYMLSLWMIIQCTCHDcwplclsqllfspchlgcPQ
>scaffold-WCQU-2049717-Staurodesmus_convergens	CX{3}CX{4}CX{3}C	MKKFVIALCLMMVLAVMVEEAEAKWcfrvcyrgicyrrcRGKRNEVRQYRDRGYDVRAIPEEALFSRQDEDDDDDEE
>scaffold-WCQU-2003067-Staurodesmus_convergens	CX{4}CX{3}CX{8}CX{3}C	MKLISLMPFLFRAETQAFGATSPLRAHGKVFHLYLPPVTSSQRPKVPPAHGDVSMAQACTTATcgrgcgglvaangctlscQEANLL
>scaffold-WCQU-2061811-Staurodesmus_convergens	CX{3}CX{14}CX{3}C	MLLLICLSFCNCHHWPGALALFGclmpcwstmpvgrnqntwgcmlwcTDQSTHLEFYMEVPNFLRVSQEDVSQ
>scaffold-WCQU-2003066-Staurodesmus_convergens	CX{4}CX{3}CX{8}CX{3}C	MKLISLMPFLFRAETQAFGATSPLRAHGKVFHLYLPPVTSSQRPKVPPAHGDVSMAQACTTATcgrgcgglvaangctlscQEANLLYTGRLSVADSLRVRQEENTETV
>scaffold-WCQU-2054549-Staurodesmus_convergens	CX{11}CX{3}CX{5}CX{3}C	MGPGRHIVPVFSCLLATFLPVLEAELGLLGCQRQEGGNQSALcspacgaqqgclqacHTAYGGILTVLPQEHLLEVRVHLHALHTSH
>scaffold-WCZB-2017405-Phaeoceros_carolinianus-gametophyte	CX{3}CX{7}CX{3}C	MWPCLTCSAVLDFSAGSLIcfqpclyslsgpcgypc
>scaffold-WCZB-2098828-Phaeoceros_carolinianus-gametophyte	CX{3}CX{5}CX{3}C	MNRLFLMFAVVLILVAMAAYSCAAEEPAGITSTNcgkpcpqdvacidecLKKPPSTKG
>scaffold-WCZB-2012867-Phaeoceros_carolinianus-gametophyte	CX{2}CX{3}CX{12}CX{3}C	MDASRVNIRPFLLPLAISLRPLSYSSIKHPSLLNRTCKFcsticptdnkffvmvgtcntscKLFS
>scaffold-WDCW-2029872-Mesotaenium_endlicherianum	CX{3}CX{11}CX{3}C	MAPFLPPCLTPCPPACLQPALLPLCLPAWLAPNPAclsaclppslhalppacrptcLSVPYTPPSLPPLP
>scaffold-WDCW-2006945-Mesotaenium_endlicherianum	CX{3}CX{4}CX{3}C	MTWPPHTYTYTRFFQRHRRRLGSRWQTSLLLLLATHSRSAAAclmscrvntcthacA
>scaffold-WDGV-2043034-Cosmarium_subtumidum	CX{3}CX{4}CX{3}C	MKKFVIALCLMMVLAVMVEEAEAKWcfrvcyrgicyrrcRGKRNEVRQYRDRGYDVRAIPEEALFSRQDEDDDDDEE
>scaffold-WEAC-2082736-Strobilanthes_dyerianus	CX{3}CX{4}CX{3}C	MHNIMYTFYNAATIPLILSLVLFRWSHCARKGcqnqcapkvcqnqcLV
>scaffold-WEEQ-2015181-Phaeoceros_carolinianus-gametophyte_1575	CX{3}CX{7}CX{3}C	MWPCLTCSAVLDFSAGSLIcfqpclyslsgpcgypc
>scaffold-WEEQ-2058882-Phaeoceros_carolinianus-gametophyte_1575	CX{3}CX{4}CX{3}C	MRHLLLLLSCHLAFGHPAGSRAPGSKAPNRHcppgcqpdrcgsrcTL
>scaffold-WFBF-2003786-Podophyllum_peltatum	CX{3}CX{17}CX{3}C	MKLFRLVFGICRVWWISFINGceifcgqfflspvqylivaellcyrscSG
>scaffold-WGET-2002197-Kochia_scoparia	CX{3}CX{3}CX{10}CX{3}C	MESSKIAAFVLMIMLAMTTMPKTTARDNTLMTVDDDYTSPFKKPPSCEKScdeeckgmkkyttsqcntacSHI
>scaffold-WGET-2012329-Kochia_scoparia	CX{3}CX{6}CX{3}C	MSANGVSLSSIASKCAAFLFELLSFIASLTSCDGTFFPIcpffcplspsfcttscFPSVT
>scaffold-WGET-2031168-Kochia_scoparia	CX{3}CX{5}CX{3}C	MAANRGLYMFLRNAMPFLLLISFIFLLSSSPGEAVTceakceevddcdalcKRFNFP
>scaffold-WGTU-2013108-Leucostegia_immersa	CX{3}CX{4}CX{3}C	MGVRFLAAGLSYPLLHAASPPHcasscyphpcpsqcMIPLIWSVY
>scaffold-WGTU-2002642-Leucostegia_immersa	CX{3}CX{7}CX{3}C	MFDSLSIPALRVHRFLSYKCSFILMILVPCAGEVcehscgdtqyhyctpacYVKSSRQLWQRADMEGKHRYNIYNMGRERERE
>scaffold-WHNV-2007081-Micromeria_fruticosa	CX{3}CX{4}CX{3}C	MYAGCAASAMALVRVAIPLILCIKLRTTLSATTILcalpctlpncnplcTLSPSFLYHSTLSEGSTSLNTISASPIPATIPSSFAKK
>scaffold-WIGA-2010968-Persea_borbonia	CX{3}CX{18}CX{3}C	MALLFGHWLLVAHTGTHSALTckilcknfptmslrkailsenlicrkdcTHSFTRAQSFVWLD
>scaffold-WIGA-2095459-Persea_borbonia	CX{3}CX{5}CX{3}C	MVILICFVSFVGSPIISTSIRRcaqgcemnlqcghncYDLEWSF
>scaffold-WJLO-2004581-Riccia_berychiana	CX{1}CX{3}CX{5}CX{3}C	MGLVEFHNVLLLFCVIVGNNYGCIcfslclssskcsdscTVSNVGIRTTHP
>scaffold-WNGH-2060044-Aulacomnium_heterostichum	CX{3}CX{7}CX{3}C	MKFAAIFVAALCLVAFASQGEAISKSQcqsackpkagtacpsvcKTNGWV
>scaffold-WNGH-2090440-Aulacomnium_heterostichum	CX{3}CX{4}CX{3}C	MAYWCIGSSILSLLQYMPLCLScsnscpaldckwhcTNTNLSWM
>scaffold-WPUV-2041747-Oenothera_grandis-MTJ_135	CX{3}CX{3}CX{8}CX{3}C	MAKFLSLLLIVVFTISMLQQVAMARGGHGGHHYGPGSLKSSQCPSQcsrrcsktqyhkpcmffcQ
>scaffold-WPUV-2012732-Oenothera_grandis-MTJ_135	CX{3}CX{3}CX{8}CX{3}C	MAMTKLACILLLAILGISMVAEVIANETDYHLDSGRYGPGSLKSYQCLPQctrrcsktqyhkpcmffcQ
>scaffold-WPYJ-2009076-Frankenia_laevis	CX{2}CX{3}CX{7}CX{3}C	MLFTPAICQRKIHYVVLCLLPVLHHFTCKPPLHSECSFcainchaklniscltkcLQAKSSKDPLS
>scaffold-WPYJ-2010678-Frankenia_laevis	CX{4}CX{3}CX{6}CX{3}C	MPLSSFPVASAWATLLLAAGTDTDTDGAFTSSWFTSIPISSSTWFTSSSVSSSSSSPSSASSMASPITSLVSSIFSFCLSNSciifcnegrficlficPIAFVTPFIASPMAWVDFNV
>scaffold-WQML-2059636-Cryptogramma_acrostichoides	CX{1}CX{1}CX{3}CX{4}CX{3}C	MFCLVSLSFSILFQLCNSSCSCScklqcagrictssc
>scaffold-WQML-2043324-Cryptogramma_acrostichoides	CX{3}CX{13}CX{3}C	MCMSLSACVCLCLHGVSAcagvclhvivsvwnrfelclslcLLDGQW
>scaffold-WQUF-2092749-Nepenthes_alata-lower_leaf	CX{3}CX{8}CX{3}C	MSPPKELAVVVCVCCAACSSLRASclggclgivgkvacftrcNTMGGFSSS
>scaffold-WRPP-2129828-Synsepalum_dulcificum	CX{21}CX{3}CX{10}CX{3}C	MVVQLLMTATTRSLLPLISLATAIPSPAEILLQPCPAPNGSNSLSERDVKPESPFFclsvcmrdrlpvrilctyvcSPTSHNILSMGA
>scaffold-WRPP-2122871-Synsepalum_dulcificum	CX{3}CX{9}CX{3}C	MIPTEVCLVFLLYRVAVGCLSLSSSAMAQIMSGSIcetkclptiipatacisvcVR
>scaffold-WRSL-2006656-Volvox_aureus-M2242	CX{3}CX{10}CX{3}C	MLLMTHLLLFLSRSTASCTALRDSSRPSALPSALTLFWQTSYALRASSPPAciiscnlvghllhgfcsdlcL
>scaffold-WRSL-2005478-Volvox_aureus-M2242	CX{3}CX{6}CX{3}C	MRSRYRTSPAACRMLLYIRWYIISLIIQWEGAGMSRTRTchhwcssgqwscrsac
>scaffold-WSJO-2036844-Mesotaenium_braunii	CX{3}CX{4}CX{3}C	MKKFVIALCLMMVLAVMVEEAEAKWcfrvcyrgicyrrcRGKRNEVRQYRDRGYDVRAIPEEALFSRQDEDDDDDEE
>scaffold-WSYE-2012103-Conzya_canadensis-glyphosate_suseptible	CX{3}CX{11}CX{3}C	MVSTINLIFVQSFVTLMASIDcprdcvslsvlkdfqscsnkc
>scaffold-WSYE-2002317-Conzya_canadensis-glyphosate_suseptible	CX{2}CX{30}CX{3}CX{7}CX{3}C	MTNNKFTMLIMNLTLSLLLISHVVVVVATANELDIVIRQVTGDEADHRHRNNFNVFKKKFNKFYASQEEDEYRFSVFKTNWNRAMRNQKLDPSATHGITQFSDMKIKEFKRHLGLTSRRLRVPADAGKAPILPTDDLPDDFDWIDHGAVTEVKNQASCGSCWSFSTTGALEGAHFLATGNLETLSEQQLVDcdhecdpevqgscdsgcNGGLMNSAFEYTLKAGGLMREKDYPYT
>scaffold-WTDE-2108385-Johnsonia_pubescens	CX{3}CX{20}CX{3}C	MVDIWLSLLGAAIPGVITAQAIRVKRRRADEQRLKSARGREKSSDEVFVcervctskrmlnkvgafskdstpdtcvtvc
>scaffold-WTDE-2018787-Johnsonia_pubescens	CX{3}CX{8}CX{3}C	MKTAVIALLFLGVMLLSSTTSSGMARMLLLDEQATGSTHSADDHPGNDVGTVHLNATDSANDSHQVPRcmydcwrkhnytwcndmcNKTT
>scaffold-WTDE-2018786-Johnsonia_pubescens	CX{3}CX{8}CX{3}C	MKTAVIVLLLVGVILSSSTSSGTSRMLLLDEQATGSTHSADDHPGNDVGTVHLNATDSANDSHQVPRcmydcwrkhnytwcndmcNKTT
>scaffold-WTJG-2015022-Ophioglossum_vulgatum	CX{3}CX{5}CX{3}C	MFRHQLVPLLSTLLPVSLYSFGckqickfvpecspsc
>scaffold-WTJG-2012537-Ophioglossum_vulgatum	CX{3}CX{5}CX{3}C	MFGHQLVPLLPALLPISLNSLVckhickfipecgppc
>scaffold-WUZV-2056148-Lindenbergia_philippensis-flower	CX{3}CX{5}CX{3}C	MCKNAIFLAFGTVYVFICTFHEQIPGckvpclvvkmcpspcHFLSSFYSYWVFKKAAKK
>scaffold-WVMY-2000078-Phlox_drummondii	CX{10}CX{3}CX{9}CX{3}C	MASKRAYPVVTLVGFLCFFILSHTSSAELEVHTNIFVIDIVTCGAQSVLRDVTckvsciglgpdliaclrncTGEGIKYFID
>scaffold-WVMY-2119232-Phlox_drummondii	CX{3}CX{5}CX{3}C	MTCILLLLITCHLEFSLYQGIDLLSGGTchnfcrilqacvsgcYPRNTP
>scaffold-WVWN-2051601-Larix_speciosa	CX{2}CX{30}CX{3}CX{7}CX{3}C	MNSVEMITGILSLALVLILLVPASIRAHIHEASSDINPIREVTDTDVGQEEHAHFAHFVKKFNKKYSGEEEHARRFSIFKKNLQKALRHQNLDRDAVHGITKFSDLTEEEFQRQYLGFNRPPRSILPRTSPPAPILPTDDLPSDFDWRELGAVTPVKNQGACGSCWTFSTTGAMEGANFMKTGKLISLSEQQLVDcdhecdasepdecdsgcNGGLMTTAYQYALKAGGLQRE
>scaffold-WWKL-2097137-Tapiscia_sinensis	CX{3}CX{5}CX{3}C	MHLVSQSSLLFLFKLCRLLLRCLSWTHGSTSctaicirtnsctamcTPNIIG
>scaffold-WWKL-2009359-Tapiscia_sinensis	CX{9}CX{3}CX{16}CX{3}C	MATPYFLLVLSLVLSSPLITASTSDNLSEGSSLSVENPNDVLVSSNGTFSAGFYPVGVNAYCFAIWFNKPVcgnnctvvrmadddqpvsrelcenncTVVWMANRDQPI
>scaffold-WWKL-2096348-Tapiscia_sinensis	CX{3}CX{20}CX{3}C	MASSIPSRPLVLAFSILLLLPLSLCSSDADKPKLTYHGGPLLTGNLPLGLIWYGSFGRPQKNVIRSFIKSLNYNGGANLEPQVSTWWHMVESYQSFAGRRFAGKSPRIGVKVVNQVTDATYSVGKILTVDFIAPLVKQATGGNPSVLAVIFASRDVTVQGFcnkncaqhgvvgkqpyiivgnpetecpgdcAWPFHKAANGPQGVTLQPPNGNIGTDAM
>scaffold-WWSS-2042677-Taxus_baccata	CX{10}CX{3}CX{3}CX{10}CX{3}C	MCYSLLIILKFLLQIQNIISASLSPLESIEIHINFLGLLFGTFCLGSSFRNRTYCNSTcsiycflpsllmnnycpsfcSS
>scaffold-WXRI-2024610-Stichococcus_bacillaris	CX{3}CX{18}CX{3}C	MRATPLRRALSGLPQLLLSVSIAAVAAAEGMQAAELGRcqvrcgagpqavavagrrgrllrcgvlcGAAVAHP
>scaffold-WXRI-2001635-Stichococcus_bacillaris	CX{3}CX{5}CX{3}C	MPGPASSAPPSLRMALQWVPLLAFVRACGWAcgsacawpggcatscAWSAASRAVPPPAPPASS
>scaffold-WXRI-2029633-Stichococcus_bacillaris	CX{3}CX{6}CX{3}C	MRPAQVEAAVILLGLIGREVLAEAcqracdaghtvcgglcIREVLPRHHQVVVLQWRAEQSTVRDEPLRSGGPLHVELGRLRGEQVLEGPARLLRRPVGVDGHAAQLPVDVAVV
>scaffold-WYAJ-2008790-Cephalotaxus_harringtonia	CX{16}CX{14}CX{1}CX{3}CX{14}CX{3}C	MQNLLLQGCCPGLLLFPVFSDCLSVPPRPLFRLRRTVLCAVRRFLLIWSWEDLCVcvetcvsmgviwsrrvagvcvsacMTVPQNLLKKALHRIPAAKIIYIHSVAPKYLLVREIHLPIIHSSHF
>scaffold-WYAJ-2017651-Cephalotaxus_harringtonia	CX{2}CX{30}CX{3}CX{7}CX{3}C	MLWMLFLALSISATSPQIVQPSASDINGVLVIEDNPIRQVIDNDFERGLFNAEEHFAHFVKKFNKIYSGEEEHAHRFSVFKTNVRKAMHHQKLDRGAVHGITKFSDLTEEEFRQHYLGLRDPSFINSPAPVLPTDDLPKDFDWRDVGAVTPVKNQGSCGSCWTFSTTGAVEGAHFIKTGKLVSLSEQQLVDcdhecdpsepdecdsgcNGGLMTTAYEYALKTGGLQKEED
>scaffold-WYAJ-2065896-Cephalotaxus_harringtonia	CX{3}CX{3}CX{7}CX{3}C	MANANAIMIVASLLFLAIAVEAQVHNNDSSSGIEQPDGNTPSPSQCLNEckikcgkypnkscenncN
>scaffold-WYIG-2005159-Dombeya_burgessiae	CX{3}CX{3}CX{8}CX{3}C	MAISKALIASLIISLLLIQMVEADQLVTNTYEGTSPPKKIDCGGAcaarcrlssrphlckracG
>scaffold-XBKS-2063761-Thyridolepis_mitchelliana	CX{3}CX{8}CX{3}C	MRPSLTYMLSLWMIIQCTCHDcwplclsqllfspchlgcPQ
>scaffold-XBKS-2014388-Thyridolepis_mitchelliana	CX{10}CX{2}CX{7}CX{3}CX{4}CX{3}C	MLLVPQSCLLAACLTRAILFHHSCAHLINHMQMSCPACLNVFQNYcgpqcaefgcyfgc
>scaffold-XDDT-2008319-Argyrochosma_nivea	CX{3}CX{18}CX{3}C	MNLIFSLLSLAQKNLVSHSLSTPSAYQcswpcktlqdapphhiydtytvpcrnwcHVPEP
>scaffold-XDDT-2003835-Argyrochosma_nivea	CX{3}CX{8}CX{3}C	MIKGFHPLALALSLLLLLLHVQCLLPAFSFNRWGYcihacsrirlygscvtgcSSLS
>scaffold-XDDT-2005933-Argyrochosma_nivea	CX{3}CX{7}CX{3}C	MYSSKAVCIWAVLVCVYVACPHQSVQCAYILFcvyvcvypfmgtclascMQSSIKGIRSLSSALYPRTLL
>scaffold-XDDT-2013508-Argyrochosma_nivea	CX{3}CX{5}CX{3}C	MTFVCFESLWFIVWSPCEASKLNcpfmcflglvckencYSK
>scaffold-XDLL-2008369-Oogamochlamys_gigantea	CX{4}CX{2}CX{7}CX{3}CX{17}CX{3}C	MIAVLLLSVPAGCVSQAGCTSSLCHHCINTASVWcshmchvhydtgfrhifqpvfvcnaqcSV
>scaffold-XDLL-2011361-Oogamochlamys_gigantea	CX{28}CX{33}CX{3}CX{12}CX{3}C	MVAGVLLLVALEGPVNSQLVRHIDLAVEGLQGRVCGLAVFELDEPIARAGASALVLDDLGVLNCPKVGAQVLQRLLVHIGVQVAEVQRGAALRGFPAclracglplsglvvlhqcwlscALQAL
>scaffold-XDLL-2004650-Oogamochlamys_gigantea	CX{8}CX{3}CX{7}CX{3}C	MRMWCAAVAASLAHRTIARANGWCAPVIRLARcawwcqnqmrtscwvscG
>scaffold-XDLL-2010583-Oogamochlamys_gigantea	CX{2}CX{3}CX{6}CX{3}C	MQCWVLLMGSGLTLNTHNAHTSASQCSGctlwcwipplpcgqdcPGAAQRMLT
>scaffold-XDLL-2000734-Oogamochlamys_gigantea	CX{1}CX{3}CX{7}CX{3}C	MEGRMWVCVCMCVCVWGGVGMYASSCVcvtvcvhlggwtcvhvcGSLSPV
>scaffold-XDLL-2005951-Oogamochlamys_gigantea	CX{3}CX{5}CX{3}C	MQCTFPLLAFGHTLTCSSQWTAWLLILLSFCSKVERcplkclfystcgstcFPAVHGVLPQFDFPSE
>scaffold-XFJG-2004408-Maianthemum_canadense	CX{3}CX{4}CX{3}C	MTLPLWKFLLLGSSSAGSckmgcnstgcqlicFGD
>scaffold-XFJG-2092440-Maianthemum_canadense	CX{14}CX{3}CX{20}CX{3}C	MQPSTLLFLASTYAAAVSAGRLPITQGVCTPSNGNGTLIPGTActaecgldrpggdfragqqvasleacaaac
>scaffold-XHKT-2007097-Sanguinaria_canadensis	CX{3}CX{6}CX{3}C	MAGQELLMKKKKVCGLLLVMLIGLTVYVEKAQARGFKScmhvceasyliclnycLGDVIGGH
>scaffold-XHKT-2000584-Sanguinaria_canadensis	CX{3}CX{3}CX{14}CX{3}C	MVMKTYKVVAALLIMSMVMMMMMIGELVYAAARTDAIACVEDclkscsstdqidphafsldcnlncMGTGGGVF
>scaffold-XHKT-2008647-Sanguinaria_canadensis	CX{3}CX{14}CX{3}C	MTKRTSMTVWVLVLVVVTMYVGKAEGLFcleecvrdsnsywaeavyncmlncAHNAALLQVSDDQDKPLPKMQYRVDNLGPAGKNRKLFAVGDEH
>scaffold-XHKT-2007096-Sanguinaria_canadensis	CX{3}CX{6}CX{3}C	MAGQELLMKKKKVCGLLLVMLIGLTVYVEKAQARGFKScmhvceasyliclnycLGDVIGTNQILVQTHKRGLRQKLRGAEMLKHRKQN
>scaffold-XIRK-2060605-Athrotaxis_cupressoides	CX{1}CX{3}CX{6}CX{3}C	MGSITSFYIFLFQVLLEGEGSICYcsyfckrwfikcsgfcGYYFIYEDI
>scaffold-XIRK-2062325-Athrotaxis_cupressoides	CX{3}CX{20}CX{3}C	MNFFLHLSFCLYLVYGPLPQPcffyckipssseamlqspaalqnvscvyncFPWFKLFSLNEKE
>scaffold-XIRK-2053993-Athrotaxis_cupressoides	CX{3}CX{6}CX{3}C	MASSSNIICCILLGLILALSLLDSAVAQNcygpcppirnpcygpcPPA
>scaffold-XIRK-2060078-Athrotaxis_cupressoides	CX{2}CX{3}CX{5}CX{3}C	MISLCLLLALCSRCFSPSMDRRASPVSCRTcssscfisdsciiacEALSLVMES
>scaffold-XIVI-2094665-Cymbomonas_sp.	CX{3}CX{11}CX{3}C	MGSGDSWRLVKIVVKLVALAVRAEPIHVDVLTHLGcehyckksthglivvacrmkcRIFDVLLHVPPNVVGV
>scaffold-XKPS-2017745-Ximenia_americana	CX{2}CX{3}CX{9}CX{3}C	MMCVFFIPCSFALLHSSENPCEDcphlctlnqklpqicyvdcFTL
>scaffold-XKWQ-2001878-Pediastrum_duplex-CCAC_0012	CX{3}CX{6}CX{3}C	MCTLLAFAQHVIPVLLGFPLGSIGPWDPTWQcrhacyharfsclstcIP
>scaffold-XLGK-2059391-Podocarpus_rubens	CX{6}CX{3}CX{3}CX{7}CX{3}C	MLLLLLFMISTYPMIPWKNTRHPQQKCFFHQHHCKHLckllcqvqqsqlctitcHLAQPIL
>scaffold-XMBA-2067906-Poliomintha_bustamanta	CX{3}CX{6}CX{3}C	MKYSAVLLFAIGAFAIPQDASVTSAPKTPAAIPSGLSPAIScamscddsdvtckaacLGNAR
>scaffold-XMCL-2012951-Prasinococcus_capsulatus	CX{3}CX{4}CX{3}C	MPLSPAQIFGTYAVLLLGCGFAGFALAGYSPKAKSSAIVGcatsctmficsflcWHGRPTPPQKGEPGFKSLMIGVHLGLILPLAYAAVFAWRMYKAYGKPGKGYIVNLLAAMIAGSLLTVYLVSLQKPKKKTG
>scaffold-XMGP-2008282-Juniperus_scopulorum	CX{6}CX{3}CX{10}CX{3}C	MSPCRVGVLKVVCFLTGTRLAHCETLNTLSNCIHLQYScrsdctgklvqipglckflcSLILKNFEN
>scaffold-XMOG-2060026-Epifagus_virginiana-buds	CX{3}CX{6}CX{3}C	MDCLLLGGVMMLAGFVLESRGLRINRILLGPcwtacvfklrmcwtrcTRTREIKARLRMIKGSFYLESMVVRLLTTY
>scaffold-XMQO-2007853-Gunnera_manicata	CX{3}CX{14}CX{3}C	MGFDLTILFFLFFSFFLFFSCKSAPLcyencthfksmlmklgildcqkkcLNETFPNI
>scaffold-XMQO-2119796-Gunnera_manicata	CX{5}CX{5}CX{3}CX{9}CX{3}C	MRLLFVFFFLTVSAPKVVSFCFSSTICRRRYAcflwcfkdhlgalrcvllcFQVVYELQIILA
>scaffold-XMVD-2053483-Chelidonium_majus	CX{3}CX{13}CX{3}C	MKVIFLCGIFVATSMIQYSckvscmkpwvqkealvtlclnscIKIASLGSY
>scaffold-XMVD-2006682-Chelidonium_majus	CX{6}CX{3}CX{10}CX{3}C	MGKKWPFLLRYPISTFSMCLGVNGQAILWNSNYLCINVFPRcqpgcqprslvhyyscylhcLHLLSKTHLLH
>scaffold-XMVD-2050379-Chelidonium_majus	CX{4}CX{3}CX{6}CX{3}C	MPPSSFPVGSAWATLLLAAGAVTADAGAFTSSELISIPISSSTWLTSSSVSVSSSSPSKASSMASAITSLTISIFSFCLSNSciifcnagkficlficPIALVTPFMASPIA
>scaffold-XNXF-2005255-Dendrolycopodium_obscurum	CX{3}CX{17}CX{3}C	MANIDPRKLLLLSLPILASIFANHcidlcqsshqslpiltsifadpcidlcQFSHQSLPIPTSTFRDPYIEH
>scaffold-XOAL-2000145-Dolichomastix_tenuilepi	CX{3}CX{17}CX{3}C	MRMSWMALTSTGSALSAESScemtcespkedsisrseksrpvcssscAR
>scaffold-XONJ-2272904-Camptotheca_acuminata	CX{3}CX{10}CX{3}C	MVSARIVVLLATLLCAAAAVASSWEDDNHHHHGGHKSGQcvrrcedrpwhqrprcleqcREEEREKRQERSRHEADDRSGEGSSEDEREQEKEKQKDRRPYVFDRRSFRRVVRSEQGSL
>scaffold-XONJ-2045512-Camptotheca_acuminata	CX{3}CX{11}CX{3}C	MNLLGNYYVLYWYVQFIFLQYVQMFADLRcspsctragihgtvaicppdcFQYKGTLDVFYKIIRQVGGFM
>scaffold-XPAF-2045166-Mapania_palustris	CX{3}CX{3}CX{8}CX{3}C	MAKPLALCLLILFLASLVSCEVVYEGEVQDELFRNSQKGLHGEEMREEMSRNSPKRRYGPGSLKNYQCPGEctrrcsrtqyhkpcmffcQ
>scaffold-XPBC-2043051-Galphimia_gracilis	CX{3}CX{7}CX{3}C	MIVKIWCHLVAVALEAGEVVESHRSDDGScvgscgpwrwvpcrekc
>scaffold-XQWC-2004638-Michelia_maudiae	CX{3}CX{10}CX{3}C	MSSVFFFFLIIIVLHLGPTSTVYcmmkcmnlymwgpwlcdlnc
>scaffold-XQWC-2163898-Michelia_maudiae	CX{3}CX{8}CX{3}C	MLVWLILLHLTNQITLCGPPcshhclwqplqppchvscKLLLLPQTHSNQLALLE
>scaffold-XQWC-2160007-Michelia_maudiae	CX{3}CX{7}CX{3}C	MAGKKCCTFSWLQVLFTAFVMAVQMEKLSHSKWEEcfffcrtrkfggcnrfc
>scaffold-XRCX-2098124-Aster_tataricus	CX{3}CX{5}CX{3}C	MYISYNALYLFLPVLTPENLLTLTQTcypsclthtfcnlycW
>scaffold-XSNO-2012566-Oenothera_rosea-MTJ_71	CX{34}CX{3}CX{20}CX{3}C	MVQTIVLPVHTIFFTTLITIAAARASNPEVGSSMNMIDGFDTSSTAIVSLLRCSIEMPPSPGNPTRESLISSSSIISRTSATNSSLLcllicggnlnraenstdsstvtdrecmsvcSQYP
>scaffold-XSZI-2045139-Peperomia_fraseri	CX{3}CX{9}CX{3}C	MKNINASTLIFLFFFLLATLFVAISTDTDISISAHGINIKVDLDALQKcldkcvdqmfdadgcisdcQKAILPKGGN
>scaffold-XSZI-2045052-Peperomia_fraseri	CX{3}CX{13}CX{3}C	MMNNQTVFVLILFMIFVFLISLNTAQRASDLTSclqrcsknfsndiparggcnkacLPRFIPVS
>scaffold-XTON-2003153-Pediastrum_duplex-CCAC_0147	CX{8}CX{3}CX{8}CX{3}C	MEGHYMSTSALVLWWVECCIVHFCAPLQSITAPLSECYEAPLSRRchlicmhgrmgvscehecP
>scaffold-XTON-2009636-Pediastrum_duplex-CCAC_0147	CX{3}CX{9}CX{3}C	MKAGLFAYVVLAEPVITILLYScsdmcvsipsrvyvcsdhcSTHPMAWMQGLVSSSIR
>scaffold-XTZO-2010915-Araucaria_rulei	CX{3}CX{16}CX{3}C	MKDCRNINVATLVCQLASFVADISTETAFDKYGcgiichfnssiaafakvdnslcevscKESIG
>scaffold-XTZO-2063379-Araucaria_rulei	CX{1}CX{3}CX{4}CX{3}C	MSYQSLGGLGLPSWCLFMGTVQMGRGDCWctsicrtgacrrlcLRMSYLQS
>scaffold-XUAB-2018433-Paraneurachne_muelleri	CX{10}CX{2}CX{7}CX{3}CX{4}CX{3}C	MLLVPQSCLLAACLTRAVLFHHSCAHLINHMQMSCPACLNVFQNYcgpqcaefgcyfgc
>scaffold-XUAB-2018837-Paraneurachne_muelleri	CX{3}CX{8}CX{3}C	MRPSLTYMLSLWMIIQCTCHDcwllclsqplfspchlgcP
>scaffold-XVJB-2005973-Morus_nigra	CX{3}CX{3}CX{8}CX{3}C	MAKGLSFLMFSSVLFFLLIAENHANNSISEAPSPQPQYNSTSGSHYMRGITQGSLKPEECGPRcttrcsntqyrkpcmffc
>scaffold-XWHK-2007400-Funaria	CX{3}CX{16}CX{3}C	MCLWSDVSKYLLLPILLYLSRAWLIVDSPSLAcrhscpavlifhldrkidlesctsacMNN
>scaffold-XWMS-2056069-Linum_perenne-in_bud	CX{3}CX{10}CX{3}C	MLFYLLLWDVTLAIRLGSScgyschkhvssntstctaacGHKNLLSYL
>scaffold-XXHP-2002491-Cystopteris_fragilis-Stewart	CX{3}CX{10}CX{3}C	MLMKKAPLILAVAFFKSAWQVSLPSTPLPQchqpcrmpvqvshqichpecP
>scaffold-XXHP-2006668-Cystopteris_fragilis-Stewart	CX{3}CX{9}CX{3}C	MSLKFCVCASAYACGTCVKAcqldcahnivadsichnlcP
>scaffold-XXHP-2007248-Cystopteris_fragilis-Stewart	CX{1}CX{1}CX{3}CX{4}CX{3}C	MSICVCVSLCFTCLYAYDLVCVCVcarachphgcastcSLVQ
>scaffold-XXYA-2004764-Verbascum_sp.	CX{4}CX{3}CX{1}CX{3}CX{13}CX{3}C	MFFGLRVMLSVSFCTLPLGCVPNTSVGRVGSAGNTLFCWELSCILPCLclmkcwpflfwdpsgksicsstcLLGIAWFTVDG
>scaffold-XZAQ-2048859-Oenothera_speciosa-MTJ_116	CX{3}CX{3}CX{8}CX{3}C	MMMMKKKQQQVGVTAALLLLSLLLTTTFFHSAMAQDSAGLCDSKcsnrcskagvqdrclkyc
>scaffold-XZPP-2053821-Oenothera_speciosa-MTJ_114	CX{3}CX{3}CX{8}CX{3}C	MGITKLSCILLLAILGISMVAEVMATETAYHLDSGRYGPGSLKSSQCLPQctrrcsktqyhkpcmffcQ
>scaffold-XZPP-2029483-Oenothera_speciosa-MTJ_114	CX{3}CX{7}CX{3}C	MRWSLISFIAAEASSSQMcmwpcalknwldclnlcS
>scaffold-YBML-2106864-Yucca_brevifolia	CX{3}CX{13}CX{3}C	MIFKAKSLLLLALSLLLVSSTLALSTRREEEQHRRELQQckeqcrqqhhydrgmvrqcesrcEQEHQQRERGQDDDGSNPHRQDP
>scaffold-YBML-2020354-Yucca_brevifolia	CX{3}CX{6}CX{4}CX{11}CX{3}CX{6}CX{3}C	MAMSKVLTMLLLSLVALASNDARTLSEAESPLQAAEAPQPSTSPIGTPNSSEPRPHQSVEMCDSYCNASVSECVVDSCLHIPAGKNQAAcihdcmeglsdcqndcKRAEMADTKWPKFY
>scaffold-YBML-2120239-Yucca_brevifolia	CX{3}CX{6}CX{4}CX{11}CX{3}CX{6}CX{3}C	MEMAMLKVLAMLLLSLVALASTDARTLPEAEAPLQSAEAPQPMTSSPIGAPSSSDPTPHQLIEMCNTWCDASVSECMVDSCLHIPSGSDQAAcindcmqelsscqndcQKAQMEDIKWP
>scaffold-YBML-2115091-Yucca_brevifolia	CX{3}CX{18}CX{3}C	MMAEGNKSLVLLCFLLAIATSQAEAAcidvciksfavspsatardvvagctakcALVENQQKMIDAPLTSKTEDYNRTEAALVEEEEEKLTEELTNLNDQL
>scaffold-YBQN-2102539-Odontoschisma_prostratum	CX{3}CX{5}CX{3}C	MQFLLLVTGALAAIAHASGPVSSSTSLSPVSAPAPSGTPTAVQLcieacgadvnckakcVSVP
>scaffold-YDEH-2009524-Argemone_mexicana-leaf	CX{3}CX{15}CX{3}C	MAQARTNMMGWAMMLVVVMAVYVGKTEGLFciddcaaesktenavsrwlecgalcAHNAALIHRPHSAPSSEMQKALEYLAKAPEMQHSIKVPSSVAN
>scaffold-YEPO-2014687-cf._Physcomicromitrium_sp.	CX{3}CX{3}CX{7}CX{3}C	MLSWTVAVALAQLTSSSFNFGMSNVTDSSTTMSTFLFQCGRGcrypcnqssgttckttcSDM
>scaffold-YEPO-2014686-cf._Physcomicromitrium_sp.	CX{3}CX{3}CX{7}CX{3}C	MLSWTVAVALAQLTSSSFNFGMSNVTDSSTTMSTFLFQCGRGcrypcnqssgttckttcSDMLYFTQIAGT
>scaffold-YFZK-2009239-Sciadopitys_verticillata	CX{2}CX{30}CX{3}CX{7}CX{3}C	METSTLFTILFLLPVAVISSASARSSDEIIRQVTDGDVENAGTFDAQNALLNAEAHFASFIRRFGKKYSGREERAHRFGVFKSNLMRVLEHQKLDHTAVHGVTNFSDLTEDEFHRQFLGLRAPSYLKSGAHDAPILPTDDLPDDFDWREKGAVTEVKNQGSCGSCWAFSTTGALEGSNFIKTGKLVSLSEQQLVDcdhecdpseprdcdsgcNGGLMTTAYEYAMKSGGLESE
>scaffold-YFZK-2044032-Sciadopitys_verticillata	CX{3}CX{5}CX{3}C	MKPIPFCAVSFVALIPCVCIRSLILSRGAVTLLAAAPAAAPAINNDTSLGTKATKASGcfmscpmlglchltcFTSGLVPSMLPLIDDFFFTDTLLSDTEAQHAPLPFLGLLR
>scaffold-YFZK-2009240-Sciadopitys_verticillata	CX{2}CX{30}CX{3}CX{7}CX{3}C	MKTSKLLTLVFLLSVVSWVCGRLSEEIIRQVTDEDGEGVGSLDGGKAEAHFARFIRRFGKKYSGPEEHAHRFRIFKTNLVRALEHQKLDPIAVHGVTKFSDLTEEEFRRQYLGLRAPSYLRAGAHDAPILPTNDLPDDFDWREKGAVTEVKDQGSCGSCWAFSTTGALEGANFLRTGKLASLSEQQLVDcdhecdpsdsracdsgcNGGLMTSAYEYAIKSGGLESE
>scaffold-YGCX-2003639-Geranium_maculatum	CX{3}CX{9}CX{3}C	MAGKFVAVFLTCMVVACTTMQSHRIEARSFVDSKYVSIFDDcmkacdedgqhytfcevkcDQDTTNEITDILMNNLLSIHSPSPSPSPGPSSSPSPSPIPTSD
>scaffold-YIVZ-2009258-Oenothera_rosea-MTJ_277	CX{34}CX{3}CX{20}CX{3}C	MVQTIVLPVHTIFFTTLITIAAARASNPEVGSSMNMIDGFDTSSTAIVSLLRCSIEMPPSPGNPTRESLISSSSIISRTSATNSSLLcllicggnlnraenstdsstvadgecmsvcSQYPAILA
>scaffold-YIXP-2001694-Lindsaea_microphylla	CX{3}CX{4}CX{3}C	MFLLQFGSLAALFISIFDHAMAWIQLLQQSPPLLHAMLEPPcsspclqplcelrcHG
>scaffold-YIXP-2032668-Lindsaea_microphylla	CX{3}CX{4}CX{3}C	MISREHIALLWLASSLQLQMPTSVDFclshcpsqlcqnlcSLYPP
>scaffold-YJJY-2077896-Woodsia_scopulina	CX{3}CX{11}CX{3}C	MMSVSTSSTISFIWMAFLLSFIVTKEDLKDKcsylcaghvknwqhltckkvcPLVN
>scaffold-YJUG-2119696-Curculigo_sp.	CX{3}CX{11}CX{3}C	MAGRARECSLLVVLLVLLLTMPMIAATEEDMTGDPVIDKcyedcirggsfyrkivcsiscTHGWVAVSKTE
>scaffold-YKFU-2001719-Peltoboykinia_watanabei	CX{2}CX{30}CX{3}CX{7}CX{3}C	MNRRFSLFLVFSLLLSLTSSESISVESDDPIIRQVVPDSGTGDDHLLSADHHFSLFKLKYGKTYATQSEHDYRLSVFKTNLRHARRHQKLDPSAVHGVTQFSDLTPAEFRRSYLGLRPLRLPSDAHEAPILPTNDLPEDFDWREHGAVTAPKNQGSCGSCWSFSTTGALEGANFLATGELVSLSEQQLVDcdhecdpeeagscdsgcNGGL
>scaffold-YKZB-2095056-Plantago_maritima	CX{3}CX{3}CX{8}CX{3}C	MAFPKVFIAFICLSLLVLIQVQSLETAQQPTNKDVSGMPYQPQLNCGGAcaarcklssrprlckracGT
>scaffold-YLJA-2004887-Polypodium_amorphum	CX{3}CX{10}CX{3}C	MASVLLLSIATLSNLRASALPVQVSQVHAPVATALASPTLTVPLcgrrcptsaaltalectttcWRWSF
>scaffold-YLPM-2081392-Pseudotaxus_chienii	CX{3}CX{9}CX{3}C	MAVIVAGPVIAAVVFFIEVCPGGADFQDTIFSNSHLWIEIIcktrcqvdglvskvckgscIA
>scaffold-YMUO-2055149-Punica_granatum-developing_seeds_A	CX{3}CX{13}CX{3}C	MWVCLFVLVLQQLSKSLSIVSHDLcqgfctkglvylvfvgllcyltcQALVH
>scaffold-YOWV-2060371-Cystopteris_protrusa	CX{1}CX{1}CX{3}CX{4}CX{3}C	MSICVCVSLCFTCLYAYDLVCVCVcarachphgcastcSLVE
>scaffold-YOWV-2001808-Cystopteris_protrusa	CX{3}CX{10}CX{3}C	MLMKKAPLILAVAFFKSAWQVSLPSTPLPQchqpcrkpvqvshqichpecP
>scaffold-YOWV-2010567-Cystopteris_protrusa	CX{3}CX{14}CX{3}C	MMTRFHHQRVPLVILVCGTACVGKSTVATQLAQRLNLPNVLQcspscgtnlgtririsrracygvcTRVQDTAKRTEW
>scaffold-YOXI-2009919-Cylindrocystis_brebissonii-M2213	CX{3}CX{4}CX{3}C	MSMEERTEAASPWTGLILTIIFFLFISAVDSESSSLSLSKSLLLKPcenscaarrcssvcSSFSPPPPPTDEDPGK
>scaffold-YPIC-2106166-Microstegium_vimineum	CX{3}CX{8}CX{3}C	MRACFLVSYMVPLNLVLCSKMTTYIcltlcldnswpnlcqvfcTFASWTGMMTRYLKVSRSMHER
>scaffold-YPIC-2028911-Microstegium_vimineum	CX{3}CX{14}CX{3}C	MDVYWLILHSELCALLLQQQGLGYRQDTAcqepcfvfdpiqgkgqqticqyncGHSQLRAHL
>scaffold-YQEC-2076000-Woodsia_ilvensis	CX{3}CX{6}CX{3}C	MYRSTTVLWFQLLGTLRFANAPQELGIGRILEPPQWSIINSETISPESYIANDRVWLLRWRcsllcpfafllcrftcQSSSHASKSALAI
>scaffold-YRHD-2032384-Antirrhinum_braun-blanquetii	CX{3}CX{12}CX{3}C	MSLRARICLVLLALLLASSTISASTEEcktackikrwstemrdacikrcEEEEESRHE
>scaffold-YRMA-2101543-Sargassum_thunbergii	CX{3}CX{18}CX{3}C	MKMLIVLAIVVAAAVAQNDHHPDHNSPLAHLVHNEVSKIVHDNAGITADDctmkcdalfdlaaghdeaetdhlcdvecKVVLAHQGHGGN
>scaffold-YRMA-2100750-Sargassum_thunbergii	CX{3}CX{19}CX{3}C	MKVVAVFLAMVVVAAAQTHGPHELQVDQLIQREVANLHRLNHGLSIHQcsmkcdaifvmaehghdeeitdllceqacRNYAVHHSGHVTTPN
>scaffold-YRMA-2005173-Sargassum_thunbergii	CX{3}CX{19}CX{3}C	MKCVLLLSLFALASAQIHLPKDPHEIQLFQLIVKEVQGLYHQNHKLSVEDctkscdalftlaqhdhaesvtdnlcaeacADNSNRHP
>scaffold-YRMA-2097925-Sargassum_thunbergii	CX{3}CX{17}CX{3}C	MMGGLLLLLLAASASHVLGLVVPHSVELFTLIEQEVRGIYNNNHKLSLEScitscdrlfllnhhhedltdrmcaeacANNDNRHLHHVSASGSTEVPKTLDV
>scaffold-YRMA-2096633-Sargassum_thunbergii	CX{3}CX{19}CX{3}C	MKILLLLTLVVSATTVGVWGQLLTPWQVcemkclhdmgapqsltyqdpravqcqsycKEHAFDLFTMTSTSKEK
>scaffold-YSBD-2036800-Heterosiphonia_pulchra	CX{3}CX{10}CX{3}C	MWRVSMSANLLLLMTLVMLGPSVGQPSFRDAVSRMPVSALSVWGPGDDVGSSTVRDDESGLHVSSWVSAMERRRELWLDGRFTHLYGDDGYHRMSMRHASRWFGKRDVVMRHQDDDDSWKcqaacmwmeyaandiclflcHMGLVPLPY
>scaffold-YSRZ-2066992-Fouqueria_macdougalli	CX{3}CX{3}CX{8}CX{3}C	MVPRSLVLAAVLLFCISQVSSDGEIQQHQAQVVKGPNRRLLPYLDCGGLckvrcglhsrpnvctracG
>scaffold-YSRZ-2018930-Fouqueria_macdougalli	CX{5}CX{3}CX{9}CX{3}C	MCKLEAFSVCFFLSSSATLSALSRSTCNSSRSclyfcnsstaenifcsnscTI
>scaffold-YUOM-2009915-Rhus_radicans	CX{3}CX{7}CX{3}C	MFPFSIRSNRVFFFAFFFNLLCAQRGSIHCTQRcnihctlwvnihctwwcSFSS
>scaffold-YXNR-2106241-Triodia_aff._bynoei	CX{3}CX{5}CX{3}C	MWFLSVLASFTQSLMVFDTPceltcrgelscaqkcKERYSF
>scaffold-YXNR-2132227-Triodia_aff._bynoei	CX{3}CX{12}CX{3}C	MATHQAKSFSIPPEAQRISLMAQKKIVVMALVIAALVVLATSVRAENKDDPTAEcakacsennkdpneakrcsddcTSIFNQILKPDPQVKR
>scaffold-YXNR-2027279-Triodia_aff._bynoei	CX{3}CX{12}CX{3}C	MAQKVTFVALLLLVALALEPPSAVSATFEYcnqlcpeanktpadmkscmelcTHSAPGNPDLAHESSFP
>scaffold-YXNR-2031980-Triodia_aff._bynoei	CX{3}CX{10}CX{3}C	MSHVFYFCCALYYHICLYGcpkacfskyseptircvpfcREFISLPREY
>scaffold-YXNR-2034499-Triodia_aff._bynoei	CX{3}CX{3}CX{8}CX{3}C	MKRQLLLLFLLLVLVAQHQGEAADLQPQKPTKMTRSLLQAPKIDCPGTclgrcghnwnnkmcnkmcN
>scaffold-YYPE-2012320-Austrocedrus_chilensis	CX{1}CX{3}CX{4}CX{3}C	MSYQSLEGLGLRSLCLFLGIVQMGRGDCWcmsicrieacrrlcLRMMNHLRSWIGIRGLR
>scaffold-YZRI-2082422-Annona_muricata	CX{3}CX{6}CX{3}C	MGSWAVGLNWTIALVGAILSALVTRWEEAIFcltdcrkktgvcpsecLGSDTIKEFLRIVKMKP
>scaffold-YZRI-2092823-Annona_muricata	CX{3}CX{6}CX{3}C	MNFMVPLIVGTSLYDAIQCVQTFLGPTcsrqcsnrnipcsqgcHLQQ
>scaffold-ZACW-2078328-Leucodon_sciuroides	CX{3}CX{15}CX{3}C	MANSRLFVCLIMLLIMTTFLIEQSQGIYVDcqarcmlttrrernrdtlqkcrdecEILDLLEQEDAREGKHYRYRQFK
>scaffold-ZCDJ-2067066-Acacia_argyrophylla-Nov.	CX{3}CX{3}CX{8}CX{3}C	MKLVFATLLLVCLVLSSSFIEVTMAAGSRTFCDSKcglrcskagrqdrclrfcG
>scaffold-ZDOF-2002615-Microthamnion_kuetzigianum-B	CX{9}CX{3}CX{2}CX{10}CX{3}CX{21}CX{3}CX{13}CX{3}C	MAPITPLKAGTTVIAVLSVVLLLMRGAVGQGPPPFVLCLNSAAAEHTCVPDCGACVAQFLPTPRTCGQLCAQYIDPTSPTGESYKSEHGPHcldwckainpgenpvpffcqnfcKSAP
>scaffold-ZDOF-2039308-Microthamnion_kuetzigianum-B	CX{9}CX{3}CX{2}CX{10}CX{3}CX{21}CX{3}CX{12}CX{3}C	MAGITARAAAVVLAAVATMLLLGPVPAAAKEKLSLGFVQCQGTAQTQPTCVLECASCVAQFLPPSRTCEQLCDQDIYPLTGEPYKNKQGTAPRcqawckkiknkdpvpvfcqgvcNAANDLGGKSKNIRATKSF
>scaffold-ZDOF-2002984-Microthamnion_kuetzigianum-B	CX{3}CX{5}CX{3}C	MGLRPLLAVLWVPCHCLFRPPctpacpsegrchtacSFR
>scaffold-ZENX-2006559-Neurachne_alopecuroidea	CX{3}CX{16}CX{3}C	MRRLLLYLMYLLPSQLMMRTSGIcwtrcqflppsrqllsnerlhcnsncRRPLHF
>scaffold-ZENX-2004033-Neurachne_alopecuroidea	CX{3}CX{8}CX{3}C	MRPNLTYMLSLWMIIQCTCHDcwllcpsqplfspchlgcPQ
>scaffold-ZFGK-2009338-Selaginella_kraussiana	CX{3}CX{5}CX{3}C	MLLLRLPLLHPWLTTTTLDSDHRPNYYYYDcyrgcyylvscslgcLRDSGKRVRW
>scaffold-ZFRE-2022467-Phaeoceros_carolinianus-sporophyte_1575	CX{3}CX{9}CX{3}C	MYILSLAVVHLQVASSSFSSTNLPTcvhrcqvrvvdispcnwscHWYIP
>scaffold-ZFRE-2015297-Phaeoceros_carolinianus-sporophyte_1575	CX{3}CX{7}CX{3}C	MWPCLTCSAVLDFSAGSLIcfqpclyslsgpcgypc
>scaffold-ZGDS-2086310-Lactuca_graminifolia-A	CX{6}CX{41}CX{3}CX{11}CX{3}C	MASRNSNFICFTCFIFLPSIILLMTNHCDSWDQYADQCNGTVAECRTLVEEDEEFLMDTEEHMRILAEANPKNKLSLDGLVKYNPAcgnactglyrvnparpcvglcPR
>scaffold-ZHMB-2072075-Krameria_lanceolata	CX{3}CX{13}CX{3}C	MPFTAPISSQPSSPAFIGSPKMGITAKLSFLFLVLVLSVLHANLAGARGDPEAVERcqslcraqkgieekqerkcerwcEDLYGDKDKEGDKDM
>scaffold-ZHMB-2016845-Krameria_lanceolata	CX{3}CX{18}CX{3}C	MIAQRDRPVLLTMALSVVVSTYSSPLGASctdgcvtahissegpflsepsdeclescSLY
>scaffold-ZIVZ-2048673-Phacotus_lenticularis	CX{3}CX{12}CX{3}C	MLGTASVGAAVLCWQAVCGCAADVSRLclthcqpfyidreghlpcrlsc
>scaffold-ZIVZ-2047801-Phacotus_lenticularis	CX{3}CX{19}CX{3}C	MWRASHCLSVYLVRTACLQNAASVQGTVAcwppcnpniiahlvhilwpstysgcgyscGK
>scaffold-ZJDK-2055254-Sessuvium_ventricosum-juvenile_leaf	CX{16}CX{6}CX{6}CX{1}CX{3}CX{11}CX{3}C	MFNLTKFANDGFLSFFPLLIIHWSCSASNNIRNLGYKALINPKEVIGIIASKANKFEDMFNCFGSNSGEETKFYISIICLENNTSCTKLGFLCTckgkcyeeqkshkihhcisicS
>scaffold-ZJOJ-2036141-Grateloupia_filicina	CX{3}CX{16}CX{3}C	MQSLFFLGVVGLLLRVQTIFGYSHPcdnaclaetevgdhhleqqdqcahgcDLDVQLSRNGSNETHVVIVFGW
>scaffold-ZKPF-2007270-Traubia_modesta	CX{3}CX{3}CX{8}CX{3}C	MDLKVTIFMLLVPLSLAIISARVSPDVEEQHFMEEAAVAVSPPARAPAPAPKGTTPAPIIAHDAKTCGDAckgrcalhsrqnvcnracM
>scaffold-ZKPF-2007269-Traubia_modesta	CX{3}CX{3}CX{8}CX{3}C	MDLKVTIFMLLVPLSLAIISARVSPDVEEQHFMEEAAVAVSPPARAPARAPAPKGTTLAPIFAHDAKTCAGAckgrcalhsrqqvcnracMT
>scaffold-ZLOA-2072326-Cleome_gynandra-juvenile_leaf	CX{4}CX{3}CX{7}CX{3}C	MLNAAWLIVHLIASATSLPGTAAASQSVGVSCTYQAcmakctrlngticnsycDA
>scaffold-ZLQE-2002753-Stephanosphaera_pluvialis	CX{3}CX{11}CX{3}C	MPVLLLHCWGCCCCCCCEVQLLGGScpdscsfaawqdgqrrchhacGHV
>scaffold-ZLQE-2027650-Stephanosphaera_pluvialis	CX{3}CX{7}CX{3}C	MREYARLSNRLCSCVVLWWATQPTRGcgeqcmlstpfgckrvcVQDA
>scaffold-ZMGN-2006234-Neurachne_munroi	CX{3}CX{8}CX{3}C	MRPSLTYMLFLWMIIRCTCHDcwllclsqplfslchlgcPQ
>scaffold-ZNUM-2021720-Leptosira_obovata	CX{3}CX{5}CX{3}C	MNWACLWLPTLLSIRLTAGAcgrsclalrpcgagcGATLRSTTSITYPFARLLTSTRALHTTLL
>scaffold-ZQRI-2064791-Timmia_austriaca	CX{3}CX{4}CX{3}C	MKTWPILTALHLLEYSWGQclsycwqtkcvvicH
>scaffold-ZQWM-2012780-Lagarostrobos_franklinii	CX{2}CX{30}CX{3}CX{7}CX{3}C	MASFSLLRSFFFLGIASYAFASSSDEFIRQVTDSDVENGGILDARSAVLNADAHFASFVRKFGKQYATPEEHSHRFGIFKTNLLRALEHQKLDPRAVHGVTKFSDLTEEEFRRQHLGLRPPSFLRESAHDAPILPTNDLPDDFDWREKGAVTEVKDQGSCGSCWSFSTTGALEGANFLKTGKLVSLSEQQLVDcdhecdpsepgacdagcNGGLMT
>scaffold-ZQWM-2013542-Lagarostrobos_franklinii	CX{2}CX{30}CX{3}CX{7}CX{3}C	MKMNGVGILWSLVLFLVFLAIPCLTFPDSDNPIREVTDGIEEVIEDDLREALANAEARFAHFIMKFGKKYSGAEEHGRRFNIFKNNLRKAVHHQRLDRHATHGVTKFSDLTEEEFHQHYLGLNSEAQKKKNGNGPAPVLPTDDLPQDFDWREHGAVTPVKNQGACGSCWTFSTTGAVEGAHFLRTGKLVSLSEQQLVDcdhecdlsepdacdlgcNGGLMTTAYQYALKAGGLQKEEDYPYIG
>scaffold-ZQYU-2017798-Polypodium_plectolens	CX{3}CX{13}CX{3}C	MSINLLWSTIHLTATActpsctffkngtffkngscndncHNKVL
>scaffold-ZQYU-2004571-Polypodium_plectolens	CX{3}CX{7}CX{3}C	MSVHVAILSAASLCGFHAcnlqcyhfewygcgglcRRYP
>scaffold-ZRIN-2012979-Uncarina_grandidieri	CX{3}CX{17}CX{3}C	MLLFCWLGWISSSSIYTPPTPPPLLcisycnyelyakiirfqqiiiiciqdcKYDM
>scaffold-ZRIN-2083173-Uncarina_grandidieri	CX{3}CX{15}CX{3}C	MRQSLGDPLAVLIVLHEMLRLQTTSYcdmacqvpevyrgwrtktkacytacHVS
>scaffold-ZRIN-2074093-Uncarina_grandidieri	CX{3}CX{6}CX{3}C	MKYSAVLLFAIGAFAIPQDASVTSAPKTPAAIPSGLSPAIScamscddsdvtckaacLGNARP
>scaffold-ZTHV-2066323-Atrichum_angustatum	CX{3}CX{6}CX{3}C	MQFTVILALLASSALAASPTATAETPQVScinackpgdvycqaacVGAAHPNNP
>scaffold-ZTHV-2059466-Atrichum_angustatum	CX{3}CX{3}CX{9}CX{3}C	MANKVAALLALCLVLVASVQLRETEATEATFPGYTSCFTSchdecvaagngfthcemkcDA
>scaffold-ZUQW-2006921-Glycine_soja-root	CX{2}CX{30}CX{3}CX{7}CX{3}C	MNNPTLIIFFLVIFSVFFAASADGGDDEPLIMQVVEGSGVRLGAEHHFLDFKRRFGKAYASQEEHNYRFEVFKANMRRARRHQSLDPSAAHGVTRFSDLTPSEFRNKVLGLRGVRLPLDANKAPILPTDNLPSDFDWRDHGAVTPVKNQGSCGSCWSFSTTGALEGAHFLSTGELVSLSEQQLVDcdhecdpeepgscdsgcNGGLMNSAFEYILKSGGVMREEDYPYS
>scaffold-ZUQW-2125333-Glycine_soja-root	CX{3}CX{13}CX{3}C	MTRSTLPPSSPISLFVSLMCVAFACATSLNKIEHceldcasstveglnvvgdcepkcSQGLKIPTQIEKEGQDAIKEYLDNLFSNALFGTDSTQTGHNQEARPDRYSVEPDSKTQIKHEGESMNAQKSSYKLPKEPGEEQLLDGDLAVNVDLEIVGDGEYVLKIKRVNPSLTNHDEVERAKHMAQNGAMLLHYGEILQDMGEKLISQSQASLYSVFKIPTPPKLKSDQ
>scaffold-ZVFS-2052070-Lindenbergia_philippensis-leaves	CX{3}CX{5}CX{3}C	MCKNAIFLAFGTVYVFICTFHEQIPGckvpclvvkmcpspcHFLSSFYSYWVFKKAAKK
>scaffold-ZVFS-2000805-Lindenbergia_philippensis-leaves	CX{3}CX{4}CX{3}C	MYAGRAASAIALVRVAIPLILCIKLRTTLSATTILcalpctfpnckplcTVSPSFLYHSTLREGSTSLNTIS
>scaffold-ZXJO-2002692-Hemionitis_arifolia	CX{3}CX{3}CX{8}CX{3}C	MASTCSLACLFGLVTLVFASLSQERSAQAHTSSSQQPLVAQNTVKFPPPQQPAVAGPPAPAPPPIVSPPPPPPLNCTSAcgfrchlnarpkvciracET
>scaffold-ZXJO-2017210-Hemionitis_arifolia	CX{3}CX{7}CX{3}C	MFTVTVGPSLLLLLSVSFTSLEKGSLNLLPGLFAKSSLScresclpkfrtvcedpcGSGPLLN
>scaffold-ZYAX-2008576-Taxus_cuspidata	CX{10}CX{3}CX{3}CX{10}CX{3}C	MCYSLLIILKFLLQIQNIISASLSPLESIEIHINFLGLLFGTFCLGSSFRNRTYCNSTcsiycflpsllmnnycpsfcSS
>scaffold-ZYAX-2004836-Taxus_cuspidata	CX{3}CX{10}CX{3}C	MIRFLCFVCLQLQIGLKGEHLQFYTGENPATAPWTSGADLPKNQPMIWYKNTFDAPDGNDPIALNLSGLGKGFAWVNGQNIGRYWLTAIAPASGctdscdyrgafrsgkcqtncGRPSQE
>scaffold-ZZEI-2022499-Phylloglossum_drummondii	CX{2}CX{30}CX{3}CX{7}CX{3}C	MAALLFLLCVVFAAASLSAARLPEALSRPDPSLIKQVTDPQGDLLDAASASLNPEAAFERFVKKHGKVYKSVEELAHRLLVFKKNLVKAVEHQVLDPTAVHGITQFSDLTEEEFQKYFLGLKAPAFVRSANEAPVLPVDDLPDNFDWRERGAVTPVKNQGGCGSCWAFSTTGALEGARFLETGELVSLSEQQLVDcdhqcdpvdqdscdmgcNGGLMTNAYEYVIKA
>scaffold-ZZEI-2007066-Phylloglossum_drummondii	CX{2}CX{30}CX{3}CX{7}CX{3}C	MARLLLLLALAALVGVASSWPSDLADDSMIRQVVSGAGDALDALGELALNAEAHFESFKQKYGKSYVDEAEHAYRLKVFKANLRRARRHQMLDPTAVHGVTKFFDLTPKEFRKQFLGIRGGKRLRRSLLSSAQEAPILPTTDLPTDFDWRDQGAVTAVKDQGSCGSCWSFSASGAMEGANFLSTGKLVSLSEQQMVDcdhecdaedsescdqgcNGGLMTTAFEYLLKAGGLESEEDYPYTGYD
>scaffold-ZZOL-2040832-Selaginella_stauntoniana	CX{3}CX{10}CX{3}C	MLTSLGTFLLVAVLLVCLFGPSWILAETERQckascnmfghrsgsnchqfcEIRGPNDS

## Sheet: 4C_predicted_activity
Table S2. Distribution of predicted α-hairpinins among plant taxons
The peptides appearing to be more interesting for future investigation and isolation from plants due to their probable antimicrobial activity are highlighted in yellow
Sequence id	Cysteine formula of the motif	Antifungal activity prediction	Antibacterial activity prediction	Sequence of the mature peptide						1071	111	0.825116
>scaffold-ABEH-2012024-Heliotropium_greggii	CX{1}CX{3}CX{7}CX{3}C	Non-Antifungal	non-ABPs	FTLDIAMYSCPcvktcfdrysptclsdcPWLLLIVIAKHNVTGN
>scaffold-ABEH-2015891-Heliotropium_greggii	CX{2}CX{30}CX{3}CX{7}CX{3}C	Antifungal	non-ABPs	STEIADNDPLIRQVVPDQSDDPLLNAEHHFTLFKAKYGKAYATQEEHDYRLSVFKANLRRAKAHQLLDPSAVYGVTKFSDLTPSEFRRTYVGLHKRKNKLGLPADANKAPILPTSDLPSDFDWREHGAVTGVKDQGSCGSCWAFSATGALEGAHFLATGELVSLSEQQLVDcdhecdpeernscdsgcNGGLMNNALE
>scaffold-ABEH-2064607-Heliotropium_greggii	CX{3}CX{8}CX{3}C	Non-Antifungal	non-ABPs	csvvchghawmtpcnsycVVLIELKKPKSPIFQLLPINFD
>scaffold-ABIJ-2010154-Selaginella_lepidophylla	CX{3}CX{3}CX{8}CX{3}C	Antifungal	non-ABPs	DGGVAGSSRIAARRLQNTNCGSAcdyrcskadahdrcikycN
>scaffold-ABSS-2010750-Sassafras_albidum	CX{3}CX{18}CX{3}C	Antifungal	non-ABPs	ALTckilcknfptmslrkailsenlicrkdcTHSFTRAQSFVWLD
>scaffold-ACWS-2000908-Arucaria_sp.	CX{14}CX{7}CX{3}CX{5}CX{3}C	Antifungal	non-ABPs	GTMFDSEFALETVADSFCVLSKYLQASSSRLECLSSGLHScmslclflrsclsdcGTFADFLRPTSVLNQFLDPPMAWTLISDY
>scaffold-ACWS-2011125-Arucaria_sp.	CX{1}CX{3}CX{4}CX{3}C	Non-Antifungal	non-ABPs	DCWctsicrtgacrrlcLRMSYLQSWIGTRGSR
>scaffold-ACYX-2010544-Papaver_rhoeas-leaf	CX{3}CX{18}CX{3}C	Antifungal	non-ABPs	LFcidecarehakerggsvmshlsecytecLKGSGLSSPTSSIHEAKALRTKSFGPSN
>scaffold-ACYX-2010545-Papaver_rhoeas-leaf	CX{3}CX{18}CX{3}C	Antifungal	non-ABPs	LFcidecakehaqekggsmilylpecgvacQRGSGWSYVTSHSDEAKALRTKSFGPSN
>scaffold-ACYX-2012838-Papaver_rhoeas-leaf	CX{3}CX{6}CX{3}C	Antifungal	ABPs	RGFRScmnvcgasylvcanfcVAQSFGYNQGLMQVPTGGRISDKDLTRHQTPKVQGREEQHIYPKHPR
>scaffold-ACYX-2023964-Papaver_rhoeas-leaf	CX{3}CX{6}CX{3}C	Antifungal	non-ABPs	SGYNGcmnncdssylicfhycLGTELGVINKLSVRQTLPESKLNAHSEHYKAPRKVQ
>scaffold-ACYX-2090866-Papaver_rhoeas-leaf	CX{3}CX{6}CX{3}C	Antifungal	non-ABPs	FDDcmdtcneaksvcysycV
>scaffold-ACYX-2124059-Papaver_rhoeas-leaf	CX{3}CX{17}CX{3}C	Antifungal	non-ABPs	HGDDGDDHYKVcfmkcfdlskaagkgnslseiqcdqicSQVVIDKFNTIFNSLKH
>scaffold-ADHK-2058306-Galax_urceolata-diploid	CX{3}CX{4}CX{3}C	Antifungal	non-ABPs	ILSNSchrvclsaaclsicKNTRVNTTDD
>scaffold-AEPI-2054064-Linum_leonii	CX{3}CX{10}CX{3}C	Antifungal	non-ABPs	cgyschkhvssntstctaacGHKNLLSYL
>scaffold-AEXY-2003390-Blasia_sp.	CX{3}CX{16}CX{3}C	Non-Antifungal	non-ABPs	ciiaclaisenplyipelmmycfkgc
>scaffold-AFLV-2015943-Xerophyllum_asphodeloides	CX{8}CX{3}CX{8}CX{3}C	Non-Antifungal	non-ABPs	GDCVNADPDASchggcswegnpdpcrlpcSLRQ
>scaffold-AIGO-2066725-Chamaecyparis_lawsoniana	CX{1}CX{3}CX{4}CX{3}C	Antifungal	non-ABPs	DCWcmsicrieacrrlcLRMMSHLRSWIGKRGLR
>scaffold-AIOU-2038940-Brugmansia_sanguinea	CX{3}CX{3}CX{8}CX{3}C	Antifungal	non-ABPs	YNSLHPRDCKPRctyrcsatshkkpcmffcQ
>scaffold-AJAU-2007169-Helicodictyon_planctonicum	CX{3}CX{8}CX{3}C	Antifungal	non-ABPs	SPMAckticnafrhlavckptcV
>scaffold-AJFN-2097859-Mydocarpus_sp.	CX{3}CX{3}CX{5}CX{3}C	Antifungal	ABPs	QKHLSCRWRcksdcmsnwrckgscS
>scaffold-AJUW-2010961-Chloromonas_rosa	CX{1}CX{3}CX{10}CX{3}C	Non-Antifungal	non-ABPs	SRIVLGAVKILRRHLQALTGDLCPcrqscisyysyrpqtcgqacVSPLA
>scaffold-AJUW-2047909-Chloromonas_rosa	CX{3}CX{11}CX{3}C	Antifungal	non-ABPs	VAWcdgrcpplqpssqpfictpscKTV
>scaffold-AJUW-2053890-Chloromonas_rosa	CX{3}CX{4}CX{3}C	Non-Antifungal	non-ABPs	FVEQLPDFGSVSPLAAVRVSYcvllcdvsvcvsvcVSIDVTQLHEAGP
>scaffold-AKCR-2005731-Parachlorella_kessleri	CX{3}CX{11}CX{3}C	Non-Antifungal	non-ABPs	NRAScefsclnftaladdfycvsrcMAS
>scaffold-AKRH-2029416-Gylcine_soja-DB_root+NaHCO3	CX{3}CX{3}CX{10}CX{3}C	Antifungal	non-ABPs	VEPDAADCLDGcttacvqsdsrlqarcdrkcSIR
>scaffold-AKRH-2138538-Gylcine_soja-DB_root+NaHCO3	CX{3}CX{13}CX{3}C	Antifungal	non-ABPs	TSLNKIEHceldcasstveglnvvgdcepkcSQGLKIPTQIEKEGQDAIKEYLDNLFSNALFGTDSTQTGHNQEARPDRYSVEPDSKTQIKHEGESMNAQKSSYKLPKEPGEEQLLDGDLAVNVDLEIVGDGEYVLKIKRVNPSLTNHDEVERAKHMAQNGAMLLHYGEILQDMGEKLISQSQASLYSVFKIPTPPKLKSDQ
>scaffold-ALVQ-2018605-Tmesipteris_parva	CX{3}CX{5}CX{3}C	Antifungal	non-ABPs	TPQILPcesrcpfsflcskacHLGPSF
>scaffold-ALVQ-2100872-Tmesipteris_parva	CX{3}CX{4}CX{3}C	Non-Antifungal	ABPs	IPLSYIFKVPIDDQVPTHcvapcearncsttcVTRWNGSYF
>scaffold-ANON-2000442-Leiosporoceros_dussii-B	CX{3}CX{15}CX{3}C	Antifungal	non-ABPs	RQNFASNWFRKMHKKRKTRPESLNSLRLQTRctpwcganhlfpnsalsltgceticRRF
>scaffold-ANON-2008193-Leiosporoceros_dussii-B	CX{3}CX{19}CX{3}C	Non-Antifungal	non-ABPs	WciracagdtlvvefenalptegsacvmgcGRV
>scaffold-ANON-2036075-Leiosporoceros_dussii-B	CX{6}CX{3}CX{5}CX{3}C	Antifungal	non-ABPs	TTCELEISEcpaycrdvwrcretcRQFFFIT
>scaffold-AOUJ-2008856-Chlamydomonas_sp.-M2779	CX{3}CX{17}CX{3}C	Antifungal	non-ABPs	NScvatcrsdgrlagytwyllaqpcvllcGRWTLVYS
>scaffold-AOUJ-2009973-Chlamydomonas_sp.-M2779	CX{3}CX{7}CX{3}C	Antifungal	non-ABPs	FcsqsctlqtpgychdvcLQGRIV
>scaffold-AOUJ-2044368-Chlamydomonas_sp.-M2779	CX{3}CX{13}CX{3}C	Antifungal	non-ABPs	SSAAKRFNSRDGVWINVKHScilfckflglldhaldplctwicHFINRDTR
>scaffold-APTP-2001133-Ishige_okamurai	CX{3}CX{12}CX{3}C	Antifungal	non-ABPs	AEEQPYQEcashcrseyddreskqfcvalcRLFDFSEPATLE
>scaffold-APTP-2068038-Ishige_okamurai	CX{2}CX{3}CX{6}CX{3}C	Antifungal	non-ABPs	VAVQNHKVWAQGSAMNEEKAADMLLNMGDRYASLKPNVNTRFKSHVSGDNLMTSSVNDIISTTERHSSKCHGclarcrkqyqkchngcPK
>scaffold-AQFM-2055685-Pseudolarix_amabilis	CX{3}CX{4}CX{3}C	Antifungal	non-ABPs	TPLPEPEAAALEKRScqygcgssicyaqcTKG
>scaffold-AQXA-2001431-Oenothera_laciniata-MTJ_169	CX{3}CX{3}CX{5}CX{3}C	Antifungal	non-ABPs	VPCIVPcivpctvhwqclaqcPGSALPSAWH
>scaffold-ASZK-2097425-Punctaria_latifolia	CX{3}CX{4}CX{3}C	Antifungal	ABPs	IFAPKSPSKcwdacrnlsclllcQSPVEQKAEVSQTRRKGLEPRLLRSA
>scaffold-ATYL-2015834-Scutellaria_montana	CX{3}CX{15}CX{3}C	Antifungal	ABPs	FMEKKLNETSHSHYRQLLGIFcghscrrhhedqdweigiiictrac
>scaffold-ATYL-2102287-Scutellaria_montana	CX{3}CX{3}CX{14}CX{3}C	Antifungal	non-ABPs	DNIYTCWGGcynkchlnsgkndivaaklcdyqc
>scaffold-AUDE-2045293-Widdringtonia_cedarbergensis	CX{3}CX{9}CX{3}C	Antifungal	non-ABPs	SYPKWMPDTPRTHIGYctqtctkktlisqlcqtqcDLIVYF
>scaffold-AUDE-2062200-Widdringtonia_cedarbergensis	CX{1}CX{3}CX{4}CX{3}C	Antifungal	non-ABPs	DCWcmsicrieacrrlcLRTMNHLRSWIGIRGLR
>scaffold-AVJK-2007727-Cavendishia_cuatrecasasii	CX{3}CX{19}CX{3}C	Antifungal	non-ABPs	KNNTAGRAVVRGYFQKSEAWRLVVcklscktvsaklnplqearvnsvrcsercFLFDYYNIGMSSDSSSKKKQRSEHL
>scaffold-AWJM-2008166-Edgeworthia_papyrifera	CX{3}CX{5}CX{3}C	Antifungal	non-ABPs	VVQTTTSLVcanectltiwciascSDHFMQIIPVNHLTIRNAPYANLSIKRSTNEETIISRIELDAGYIVAV
>scaffold-AWJM-2014307-Edgeworthia_papyrifera	CX{3}CX{4}CX{3}C	Non-Antifungal	ABPs	FMPFLLPSLASEDFMVLTckifcfstscnkicFIGKGRI
>scaffold-AWQB-2011591-Picea_engelmanii	CX{3}CX{5}CX{3}C	Antifungal	non-ABPs	AcmrvcerrfvcttmcVTTSVYPWMHLHKILRQLVRDVQYHN
>scaffold-AXAF-2053948-Thladiantha_villosula	CX{3}CX{6}CX{3}C	Non-Antifungal	non-ABPs	ESSSGSATATSSSAAAGSTEAcladcavgdvncqavcVNVPA
>scaffold-AXPJ-2026750-Linum_flavum	CX{3}CX{13}CX{3}C	Antifungal	non-ABPs	KTDPELKQcqhqckhqerfmerqqeqceqrcGDYYRQKERE
>scaffold-AXPJ-2027964-Linum_flavum	CX{3}CX{5}CX{3}C	Antifungal	ABPs	KIFWSLIDEcvyvcrryhkcvpkcD
>scaffold-AXPJ-2039065-Linum_flavum	CX{9}CX{3}CX{9}CX{3}C	Antifungal	non-ABPs	QGPPNCTVALKTRPEcnlpcsvpfpnpplclticQLIPQRTTRSVPEPVQRHSRRFHVPVGKL
>scaffold-AZBL-2008528-Petiveria_alliacea	CX{3}CX{6}CX{3}C	Antifungal	non-ABPs	APNHclprcflrrhlcpitc
>scaffold-AZBL-2103331-Petiveria_alliacea	CX{3}CX{3}CX{8}CX{3}C	Antifungal	non-ABPs	EIATAGSEFCDSKcnfrcskagrqdrclkyc
>scaffold-AZBL-2112690-Petiveria_alliacea	CX{3}CX{9}CX{3}C	Antifungal	non-ABPs	RPLEEEDKIRRQPQSYKEcqelchmqeipyqycqqicQQKFPGEKSKQNDIIDVIPS
>scaffold-BAHE-2067860-Solenostemon_scutellarioides	CX{3}CX{6}CX{3}C	Non-Antifungal	ABPs	DIEEclmecgenlvkcavkcIG
>scaffold-BAHE-2111249-Solenostemon_scutellarioides	CX{3}CX{3}CX{8}CX{3}C	Antifungal	non-ABPs	YQGQLSKSRYGPGSLKNFQCPSQctrrcsrtqyhkpcmffcQK
>scaffold-BAKF-2045767-Cryptomonas_curvata	CX{3}CX{16}CX{3}C	Antifungal	non-ABPs	KQFSDcltdcvkalgdeeldhtklfecstrcNDRSSDPGEPPAQDGKGRPSGGKRAGKGPASAADSK
>scaffold-BAZF-2004222-Chaetopeltis_orbicularis	CX{3}CX{8}CX{3}C	Antifungal	non-ABPs	VIDIRIGTWRAcgdacahagmwrtcggac
>scaffold-BAZF-2004329-Chaetopeltis_orbicularis	CX{3}CX{6}CX{3}C	Antifungal	non-ABPs	LENISEGNGPKRAIGRVLAQTYSPPPPGPPRPPRSPPRPPRPPPSPPRPPPcigscnaasgtcrqacQPLTPVGTRLA
>scaffold-BAZF-2004923-Chaetopeltis_orbicularis	CX{3}CX{8}CX{3}C	Non-Antifungal	non-ABPs	THGScnshcahataevvcwndcRRL
>scaffold-BAZF-2005197-Chaetopeltis_orbicularis	CX{3}CX{4}CX{3}C	Antifungal	non-ABPs	NATSRPLDLREYcqllcsfslcqkgcTD
>scaffold-BAZF-2055656-Chaetopeltis_orbicularis	CX{3}CX{3}CX{7}CX{3}C	Antifungal	non-ABPs	ANPHAIFGRCLKTcgrlcvlspkavcdmhcRFAVPSPIQLNP
>scaffold-BBBA-2077593-Tetrastigma_obtectum	CX{3}CX{15}CX{3}C	Antifungal	non-ABPs	QPHQFHDIFIQHLDFLSFGGGKRFEGNRLEGTDSLDQcfqvclravairvnhdvdkechgrcRGVRLDISSKVSK
>scaffold-BBDD-2067052-Microstrobos_fitzgeraldii	CX{7}CX{3}CX{5}CX{3}C	Antifungal	ABPs	SDKVIVVSQRHESVGDLKVLDISGLQTYIINNAKIIFLNERPQPRPRKGITYIYKNFSRCLLDSFRFcsfgcnvthscqhpcFSFLLAQTIFFIHVFHSFF
>scaffold-BCGB-2011897-Cinnamomum_camphora	CX{3}CX{18}CX{3}C	Antifungal	non-ABPs	ALTckilcknfptmslrkailsenlicrkdcTHSFTRAQSFVWLD
>scaffold-BDJQ-2002699-Zingiber_officinale-young_leaves	CX{2}CX{30}CX{3}CX{7}CX{3}C	Antifungal	non-ABPs	SSFGAADDAKEDQLILQVVDAVEDEASGLSAEAHFAGFVRRFGKTYADENERAHRFKVFRKNLLRAARHQMLDPTATHGVTMFSDLTPAEFRRAYLGLRRPSMTSSPEAPILPTNDLPTDFDWRDYGAVAAVKNQGSCGSCWSFSTAAALEGAHFLATGKLESLSEQQLVDcdhecdsdepdacdqgcNGGLMTTAFQYLLKAG
>scaffold-BEGM-2072302-Botrypus_virginianus	CX{3}CX{5}CX{3}C	Antifungal	non-ABPs	AESEPTWNVcqgpcsdfpdcngtcHSRYGV
>scaffold-BERS-2054732-Zaleya_pentandra	CX{3}CX{6}CX{3}C	Antifungal	ABPs	LKGLIMcsmkcrlrmlgcgirc
>scaffold-BFIK-2019203-Entransia_fimbriat	CX{3}CX{6}CX{3}C	Antifungal	non-ABPs	WNGGSSTASPPTTGAQSFSTcsfsctafrsgclgecSGDGRS
>scaffold-BFJL-2195201-Cornus_floridana	CX{3}CX{8}CX{3}C	Antifungal	ABPs	IIVGIRVSQAAWVERcfmrcvlfyfkgscksncFFRVFVIVEI
>scaffold-BFMT-2013552-Argemone_mexicana-developing_fruit	CX{3}CX{17}CX{3}C	Antifungal	non-ABPs	DNSKGTNDFKVcftkcfdslkaeglgnslseikcdqfcQDFEKSVKLDWIRNNNN
>scaffold-BFMT-2015465-Argemone_mexicana-developing_fruit	CX{3}CX{15}CX{3}C	Antifungal	non-ABPs	LFciddcaaesktenavsrwlecgalcAHNAALIHRPHSAPSPEMQKALEYLAKAPEMQHSIKVPSSVAN
>scaffold-BFMT-2066391-Argemone_mexicana-developing_fruit	CX{3}CX{6}CX{3}C	Antifungal	non-ABPs	YGFSScmrhchasylvcvnycIGAAVGANQPLDARVISVETAKTLRTGKGLNLKDGSG
>scaffold-BGXB-2061404-Plagiomnium_insigne	CX{3}CX{13}CX{3}C	Non-Antifungal	non-ABPs	SPIAAADISGLSRRDcysdcdarfppntyanadckarcLFGGR
>scaffold-BHYC-2001487-Linum_lewisii	CX{3}CX{13}CX{3}C	Antifungal	non-ABPs	FRDVELEQceelckqqpqydeqqkgiclrecRDYAGKKKEWGHHGREEET
>scaffold-BHYC-2040099-Linum_lewisii	CX{3}CX{13}CX{3}C	Antifungal	non-ABPs	KTDPELKQcqhqckhqerfmerqqeqceqrcGDYYRQKERERDSEE
>scaffold-BHYC-2044444-Linum_lewisii	CX{3}CX{3}CX{10}CX{3}C	Antifungal	non-ABPs	DPTKCYDQclidckhdghysaevcraicNGGDSGVT
>scaffold-BHYC-2054449-Linum_lewisii	CX{3}CX{10}CX{3}C	Antifungal	non-ABPs	cgyschkhvssntstctaacGHKNLLSYL
>scaffold-BJKT-2051275-Delosperma_echinatum	CX{6}CX{2}CX{8}CX{2}CX{5}CX{3}CX{9}CX{3}C	Antifungal	non-ABPs	CPYDGTDCKVCIRKAIKNDCPSCTSALRcmakclwagtartkctkkcDVT
>scaffold-BJKT-2053422-Delosperma_echinatum	CX{3}CX{10}CX{3}C	Non-Antifungal	non-ABPs	DAcydecmtqrfafglwcdvacSKPSTTPGTISSHYGNYH
>scaffold-BKQU-2008136-Phytolacca_americana	CX{2}CX{30}CX{3}CX{7}CX{3}C	Antifungal	non-ABPs	ATSSSSDILIQQVVGGADDGDGDSAISSVDDLLLNADHHFSLFKSRYEKTYVSQEEHDLRFGIFKANLRRAKRHQLLDPSAVHGITKFSDLTPREFRQRYLGFNGGKRKLRLPSDANKAPILPTNNLPEEFDWRDHGAVTKVKNQGSCGSCWSFSTTGALEGAHYLATGKLVSLSEQQLVDcdhecdpeesrscdsgcSGGLMTTAFE
>scaffold-BMIF-2004531-Odontosororia_sp.	CX{3}CX{7}CX{3}C	Antifungal	non-ABPs	KATMIScgtmcltevdgecrkfcPPPPVLVDNMVHLPQVPSAFNMVLPLQLWRGSYEMELASIKKVPEYAPT
>scaffold-BMIF-2006424-Odontosororia_sp.	CX{3}CX{6}CX{3}C	Non-Antifungal	non-ABPs	QELLFLcrqscfirgwvcrqncLIGGFSMADLQINGLYLGLQL
>scaffold-BMIF-2018441-Odontosororia_sp.	CX{3}CX{5}CX{3}C	Non-Antifungal	non-ABPs	REPYPLckihcsfrvlcvswcVDGIDVFFMLTGR
>scaffold-BMIF-2088619-Odontosororia_sp.	CX{3}CX{9}CX{3}C	Antifungal	non-ABPs	VQKPchkickvtmmgprwclygcHD
>scaffold-BMJR-2015102-Adiantum_tenerum	CX{3}CX{7}CX{3}C	Antifungal	non-ABPs	REckepclgkyvthckgfcGLAGESKF
>scaffold-BMJR-2062153-Adiantum_tenerum	CX{1}CX{3}CX{14}CX{3}C	Non-Antifungal	non-ABPs	CTcpthciirvfllqkvvlascrkicTTAIALQWKSGSN
>scaffold-BMJR-2062367-Adiantum_tenerum	CX{3}CX{12}CX{3}C	Antifungal	non-ABPs	DLHQQFRPSWAVLGLYRcrpfcvslqlgkllwqacirecFRVFSQGNGNAKANVDGIN
>scaffold-BMRX-2108785-Papaver_somniferum-leaf	CX{3}CX{17}CX{3}C	Non-Antifungal	non-ABPs	HGDDGHDHYKVcfmkcfdfsktkglgnslleiqcdqmcNEFEKFKKL
>scaffold-BMSE-2051168-Senecio_rowleyanus	CX{3}CX{3}CX{8}CX{3}C	Antifungal	ABPs	KRGHHHHGFGSGSLKTSQCPGQcirrcsktqyhkpcmffcQ
>scaffold-BNDE-2087540-Hypericum_perforatum	CX{3}CX{10}CX{3}C	Antifungal	non-ABPs	QHLELTLEEVVGScmpvclgqtggsertcrdacEEASRVMLRNPSFVHLIQFEGFGNFLKEMLGQYDHDG
>scaffold-BNTL-2000860-Souroubea_exauriculata	CX{3}CX{14}CX{3}C	Non-Antifungal	non-ABPs	cvricatlflherridaiyctmtc
>scaffold-BNTL-2077352-Souroubea_exauriculata	CX{3}CX{6}CX{3}C	Non-Antifungal	non-ABPs	EVIPcsdlceaiglkchlacSWLAGKWFA
>scaffold-BNTL-2087657-Souroubea_exauriculata	CX{3}CX{6}CX{3}C	Antifungal	non-ABPs	SNRcqvecqispikchvscLPRT
>scaffold-BOLZ-2166596-Atropa_belladonna	CX{3}CX{10}CX{3}C	Antifungal	non-ABPs	AELSDKAREcmptcltvsgstvtrcekacQDFAKRTYNKR
>scaffold-BPKH-2006179-Neurachne_annularis	CX{3}CX{8}CX{3}C	Non-Antifungal	non-ABPs	EVLPSLQPDDMIEFTctmschqdksrqpclqac
>scaffold-BPKH-2014613-Neurachne_annularis	CX{3}CX{8}CX{3}C	Non-Antifungal	non-ABPs	HDcwllclsqplfspchlgcPQ
>scaffold-BPKH-2018639-Neurachne_annularis	CX{10}CX{2}CX{7}CX{3}CX{4}CX{3}C	Antifungal	non-ABPs	ILFHHSCARLINHMQMSCPACLNVFLNYcgpqcaefdcyfgc
>scaffold-BPKH-2060571-Neurachne_annularis	CX{3}CX{3}CX{7}CX{3}C	Antifungal	non-ABPs	QQLPNPAQQQACTSTcatacngvaqaacpgscVDPQST
>scaffold-BPSG-2065699-Scouleria_aquatica	CX{3}CX{13}CX{3}C	Non-Antifungal	ABPs	FHcrvecvlslngriiiglgcgfrcRVVWKPNAG
>scaffold-BRUD-2045554-Typha_latifolia	CX{6}CX{6}CX{3}CX{12}CX{3}C	Antifungal	non-ABPs	QSTLTCSNRWSPCYRKAIKcpkecphakpsnpnakacyldcYSP
>scaffold-BSEY-2016904-Daenikera_sp.	CX{3}CX{4}CX{3}C	Non-Antifungal	ABPs	DFFLLNYETRVVNSIGHcvrfcshsecgricSG
>scaffold-BSNI-2051832-Anthoceros_agrestis-B	CX{4}CX{3}CX{8}CX{3}C	Non-Antifungal	non-ABPs	LHFSPTSCSLALcwpscpfwasaptcksscSRATARTPR
>scaffold-BSNI-2053037-Anthoceros_agrestis-B	CX{3}CX{4}CX{3}C	Antifungal	non-ABPs	MELSScivacwgqrcpvrcTSVLSTINDSDTWLATSFRYGRWDPLTL
>scaffold-BSVG-2003158-Gyrocarpus_americanus	CX{3}CX{13}CX{3}C	Antifungal	ABPs	RKcrvqcknkmipiwrtiqycvttcLY
>scaffold-BSVG-2005132-Gyrocarpus_americanus	CX{3}CX{5}CX{3}C	Antifungal	non-ABPs	INcnipclpdapctfscLHIS
>scaffold-BSVG-2045190-Gyrocarpus_americanus	CX{3}CX{10}CX{3}C	Antifungal	non-ABPs	EIDFHILcnkicqlstmrvgyscfhvcL
>scaffold-BTTS-2003885-Austrotaxus_spicata	CX{3}CX{3}CX{8}CX{3}C	Antifungal	non-ABPs	SQDQLMARGDEDLVPSIQIQRIGNGSGSLRQAQCPGActkrcsrtqyhkpcmfycQ
>scaffold-BTTS-2012116-Austrotaxus_spicata	CX{3}CX{9}CX{3}C	Non-Antifungal	non-ABPs	DFQDTIFSNSHLWIEIIcktrcqvdglvskvckgscIA
>scaffold-BTZX-2087122-Philadelphus_inodorus-B	CX{3}CX{3}CX{8}CX{3}C	Antifungal	non-ABPs	VETNKVTSNSISDGTISKPQNCGRAcearcklssrpnlckracGT
>scaffold-BUWV-2006812-Platycladus_orientalis	CX{2}CX{3}CX{5}CX{3}C	Antifungal	non-ABPs	SPVSCRTcssscfisdsciiacEALSLAMES
>scaffold-BXAY-2004662-Neurachne_minor	CX{3}CX{6}CX{3}C	Antifungal	ABPs	TGMKGTMMEGGAGMVAAPLPGVQEARSGRAARSAGLRLSSGTVKGMKSKGEPLQGGEGKHcqtdcwyrsmlcvrycYFVRIVFEFDDV
>scaffold-BXAY-2013596-Neurachne_minor	CX{3}CX{11}CX{3}C	Antifungal	non-ABPs	APQATAMDckagcaelkdsplagdcekkcEELAAQQGGAQDPNKAAKWDIP
>scaffold-BXAY-2016974-Neurachne_minor	CX{3}CX{11}CX{3}C	Antifungal	non-ABPs	ADGAEEELRLDGTRRMceikcqhhhdpanrkrcidfcIKWQ
>scaffold-BXAY-2019061-Neurachne_minor	CX{3}CX{8}CX{3}C	Antifungal	non-ABPs	HDcwllclsrplfspchlgcPQ
>scaffold-BXAY-2020100-Neurachne_minor	CX{10}CX{2}CX{7}CX{3}CX{4}CX{3}C	Non-Antifungal	non-ABPs	FRHSCAHLINHTQMSCPACLNVFPNYcgpqcaefdcyfgc
>scaffold-BXAY-2072281-Neurachne_minor	CX{3}CX{13}CX{3}C	Antifungal	non-ABPs	NREGGVPDGPDAMRVGTNPMEcmaecgekvasfvtkevecfmgcMKGGGGG
>scaffold-BXBF-2009365-Draba_sachalinensis	CX{1}CX{3}CX{14}CX{3}C	Antifungal	ABPs	IVCScmrlcslvlsraqdrsvircgyrcLPKSK
>scaffold-BXBF-2098100-Draba_sachalinensis	CX{3}CX{15}CX{3}C	Antifungal	non-ABPs	ISVSPFScgsrclrkwtnsflmlyvtgcnpfcTRKTATS
>scaffold-BYQM-2059825-Posidonia_australis	CX{3}CX{6}CX{3}C	Antifungal	non-ABPs	SSHLNDIRGSEWcphtcissskacswscHHLWQWFPWKDA
>scaffold-BZMI-2017365-Mollugo_pentaphylla-juvenile_leaf	CX{3}CX{17}CX{3}C	Antifungal	non-ABPs	KETclhictvkrndhkkgaqniiltcqskcTRS
>scaffold-BZSH-2007299-Golenkinia_longispicula	CX{3}CX{7}CX{3}C	Antifungal	non-ABPs	YPNTRVFPASESLNLcmitcstphswpcssacFSRASAVVMGISKVLTISVKNTGMS
>scaffold-BZSH-2023788-Golenkinia_longispicula	CX{6}CX{3}CX{4}CX{3}C	Antifungal	non-ABPs	TCPPSDILcsnqcpwescsprcKFKYSEMGVLAP
>scaffold-CAPN-2010960-Equisetum_diffusum	CX{2}CX{30}CX{3}CX{7}CX{3}C	Antifungal	non-ABPs	DEDLIKQVTDADPSVTSHDLTGIPIRDVSGALLQPELHFESFIQKFGKRYASLEEKAHRLSVFRKNLVRAVRHQALDPTATHGITKFSDLTDEEFTQQYLGLHAPSSLKSSGKEAPVLPTDDLPVDFDWREKGAVTDVKDQGSCGSCWSFSTTGAVEGAHFLKTGELVSLSEQQLVDcdhecddeetsvcdagcNGG
>scaffold-CAQZ-2013893-Symphoricarpos_sp.	CX{3}CX{4}CX{3}C	Antifungal	ABPs	RDAQKPNAVTcygacggpicvggcLRPHLRLD
>scaffold-CAQZ-2015094-Symphoricarpos_sp.	CX{4}CX{6}CX{2}CX{9}CX{3}CX{11}CX{3}C	Antifungal	ABPs	RVERKSFALSLVRALANGAARVGQNMSWKSGKNAILKFFNPEAKKNFQVGEKVIEFVDTMKDIASLQCNNTFCVNVNLKCEPCSSNSPFSMScdpycvlnwvdnntlscilpcGPPADDNGGVSPTTSPSD
>scaffold-CBAE-2011531-Huperzia_myrisinites	CX{3}CX{16}CX{3}C	Non-Antifungal	non-ABPs	LQDWFLEHclarcilmnsnvkisdflihqckdqcMAGDILAYTEVSD
>scaffold-CBNG-2041151-Planophila_laetevirens	CX{3}CX{11}CX{3}C	Antifungal	non-ABPs	FTPFMTMclsscsearqtgrpafchiscPKPSTFRAVPMRLQYS
>scaffold-CCHG-2014533-Argemone_mexicana-flower_bud	CX{3}CX{17}CX{3}C	Antifungal	non-ABPs	DDDKNHDADFKVcftkcfdslkaeglgnslseikcdqfcQDFEKSVKLDWIRNNNN
>scaffold-CCHG-2015147-Argemone_mexicana-flower_bud	CX{3}CX{15}CX{3}C	Antifungal	non-ABPs	LFciddcaaesktenavsrwlecgalcAHNAALIHRPHSAPSPEMQKALEYLAKAPEMQHSIKVPSSVAN
>scaffold-CCHG-2017526-Argemone_mexicana-flower_bud	CX{3}CX{17}CX{3}C	Antifungal	non-ABPs	DNSKGTNDFKVcftkcfdtlksqglgnslseikcdqfcQDFEKSVKLDSILN
>scaffold-CCHG-2056887-Argemone_mexicana-flower_bud	CX{3}CX{6}CX{3}C	Antifungal	non-ABPs	YGFSScmrhchasylvcvnycIGAAVGANQPLDARVISVETAKTLRTGKGLNLKDGSG
>scaffold-CCHG-2056921-Argemone_mexicana-flower_bud	CX{3}CX{14}CX{3}C	Antifungal	non-ABPs	YcldecvdesrtntfqmwlecadfcIRTHNYASSPDRAPSPEIQRAIELLQRAPELRFFAKAPAGN
>scaffold-CGGO-2011351-Plumbago_auriculata	CX{3}CX{3}CX{8}CX{3}C	Antifungal	non-ABPs	QDAAGSGSAYGSKQIDCGASciarcglssrpnlckracG
>scaffold-CHJJ-2015370-Lejeuneaceae_sp.	CX{3}CX{12}CX{3}C	Antifungal	non-ABPs	ATVEKRSLFKDNQNPELRNKLREFTEHNRDRKSKMNQRQFKSLSAKREDDADASYWAEMTKNYQclsqcfsnvhswdeyygcydlcYQYTADTSASDNENNGEGN
>scaffold-CHJJ-2080747-Lejeuneaceae_sp.	CX{3}CX{4}CX{3}C	Antifungal	non-ABPs	KRPVDSATIPcrhpcqsatcghlcGRYA
>scaffold-CHJJ-2101722-Lejeuneaceae_sp.	CX{3}CX{3}CX{4}CX{3}C	Non-Antifungal	non-ABPs	LFRQPKDQYVLPAPEDGDCTYVckngcnsatcpngcLLDGSWQYVEP
>scaffold-CHTD-2000123-Oenothera_grandis-MTJ_133	CX{3}CX{3}CX{8}CX{3}C	Antifungal	non-ABPs	EEINFTTQANKGSYPSHINCGVAcngrcklssrpnlchracG
>scaffold-CHTD-2046253-Oenothera_grandis-MTJ_133	CX{6}CX{6}CX{3}CX{12}CX{3}C	Antifungal	non-ABPs	DLYGSPSSPPPPSAVAGKEFPPQSYTCNEPSSRCYGYNIScpyqcpsfkpadptakacvihcNS
>scaffold-CJNT-2013723-Polypodium_glycyrrhiza	CX{3}CX{5}CX{3}C	Antifungal	non-ABPs	SGcanwcknasicahacGLVHRHSSLD
>scaffold-CJNT-2013752-Polypodium_glycyrrhiza	CX{3}CX{7}CX{3}C	Antifungal	non-ABPs	cdlqcyhfewygcgglc
>scaffold-CJNT-2075996-Polypodium_glycyrrhiza	CX{3}CX{10}CX{3}C	Antifungal	non-ABPs	LPVQVSQVHAPVATALASPTLTVPLcgrrcpmsaaltalecattcWHWAFLLLFFAFLPSWHSST
>scaffold-CKXF-2002759-Gymnogongrus_ftabelliformis	CX{3}CX{18}CX{3}C	Antifungal	non-ABPs	ATTEDPNMAAHTHPSHPDHPTHPSHPDHPDHHQFIVHAEVEKIVHGTPGITVDAcvmkcdelftlanghdedatdkacadecKTVLEHGHNNHPDNGHHGGN
>scaffold-CKXF-2014462-Gymnogongrus_ftabelliformis	CX{3}CX{19}CX{3}C	Antifungal	non-ABPs	QIHLPKDPHEIQLFQLIVKEVQGLYHQNHKLSVEDctkscdalftlaqhdhaesvtdnlcaeacADNSNR
>scaffold-CMCY-2138724-Hesperaloe_parviflora	CX{3}CX{6}CX{3}C	Antifungal	non-ABPs	QSKTASVSPAQQSQLDcldacdagdvkcqsycITV
>scaffold-CMEQ-2078284-Orthotrichum_lyellii	CX{3}CX{10}CX{3}C	Antifungal	non-ABPs	QAASADTVDELFSREHHEAREEAAAHSIREIEEIHARHAEDLFHLRHDVERLERRSRSVcyaacatlsghnrvacwkkcDKIWGN
>scaffold-CMFF-2046469-Lupinus_polyphyllus	CX{3}CX{3}CX{10}CX{3}C	Antifungal	non-ABPs	DASDCLDAcstgcvqkdsrlmqrcdrkc
>scaffold-CNTZ-2001432-Oncidium_sphacelatum	CX{3}CX{8}CX{3}C	Non-Antifungal	non-ABPs	DclldcgvstawpkcsmkcPAHVY
>scaffold-COAQ-2042360-Malesherbia_fasiculata	CX{3}CX{12}CX{3}C	Antifungal	non-ABPs	YEDVTEIDPVDPKSPRWEIEQcqkrcqreehgrrevqqcqqscQEEAIRRREQEQEREEKMASS
>scaffold-COAQ-2045277-Malesherbia_fasiculata	CX{3}CX{14}CX{3}C	Non-Antifungal	non-ABPs	FLPLDPSWPRDRVLSIVYSSNADLVIVSRSSFGKGGRYNVVSETDLLSETGGFGcpvlcfsmeegsrgdgevdcawpcELEE
>scaffold-COAQ-2049800-Malesherbia_fasiculata	CX{3}CX{7}CX{3}C	Antifungal	ABPs	GGcrewctkrlkkvcalwcAKG
>scaffold-CPLT-2006484-Portulaca_grandiflora	CX{3}CX{10}CX{3}C	Antifungal	non-ABPs	GSLPGVLVcmvecmvgsqlgawgckvdcMVGSQLG
>scaffold-CQPW-2010177-Anemia_tomentosa	CX{3}CX{8}CX{3}C	Antifungal	non-ABPs	ckapckslpmgvpchgacPV
>scaffold-CQQP-2057801-Ochlochaete_sp.	CX{3}CX{4}CX{3}C	Antifungal	non-ABPs	KDSctdscmkqncytycPSKPRVSH
>scaffold-CRNC-2001558-Limnanthes_douglassii	CX{3}CX{8}CX{3}C	Antifungal	non-ABPs	PAGGLWPAENSDTMTFSPIcnirctnntispscnvtcNTNKPIPSTTSKSPNPGTAVMAKETFRTAWFFNMFTLILAYALTIYLLPPGYTDKLFNLILLGLALSYALALSTVSPAPYLGDITYFLFYIFYTLAMAILSSKRLYSIILLVSFFSPFFFFYFS
>scaffold-CRNC-2037841-Limnanthes_douglassii	CX{3}CX{20}CX{3}C	Antifungal	non-ABPs	RSLTKSDQIVKFKYHNGPLLTGQVTVNLIWYGKFKPSQRAIVTDFIASLPTSKVSKTTQPSVATWWKATEKYYHISMKQLDLALGRQIVDENYSLGKSLTNEDIVKLASKVTQNQAINVVLTASDVLVDGFclsrcgthgskskipyiwvgnsenqcpgqcAWPFHQPIYGPQ
>scaffold-CRNC-2038574-Limnanthes_douglassii	CX{2}CX{30}CX{3}CX{7}CX{3}C	Antifungal	non-ABPs	TETSPSSAFGGDDLLIRQVVDVENSNLLSEEDHFSLFKRKYKKTYGSAAEHDRRFAVFKANLRRAANHQRLDPSATHGVTQFSDLTRKEFKQMYLGVRAKVKFPKDTNHAPILPTNDLPLDFDWRDHGAVTPVKNQGSCGSCWSFSTTGALEGANFLSTGKLVSLSEQQLVDcdhecdpeekgscdagcNG
>scaffold-CSUV-2011603-Cochlearea_officinalis	CX{3}CX{3}CX{10}CX{3}C	Antifungal	non-ABPs	QLGPGDCYDGcstacvqrdsrktarcdrkcS
>scaffold-CSUV-2050149-Cochlearea_officinalis	CX{3}CX{5}CX{3}C	Antifungal	non-ABPs	FDGSFMcsegcptnsecdkycRSHG
>scaffold-CSWE-2085622-Heliotropium_texanum-mature_leaf	CX{3}CX{9}CX{3}C	Non-Antifungal	non-ABPs	AGYLPcstaciaagtillscigycAS
>scaffold-CUTE-2000199-Blutoparon_vermiculare	CX{3}CX{6}CX{3}C	Antifungal	non-ABPs	TNSRclekcgeqksacdsscEK
>scaffold-CUVY-2022364-Mollugo_nudicaulis-juvenile_leaf	CX{3}CX{14}CX{3}C	Antifungal	non-ABPs	VDRVVVVSVcrsgcwvhrlglvmsgslgcslsc
>scaffold-CUVY-2024665-Mollugo_nudicaulis-juvenile_leaf	CX{3}CX{3}CX{13}CX{3}C	Antifungal	non-ABPs	TNSPDAACARScirsciityssslaskndcenscLK
>scaffold-CUVY-2096393-Mollugo_nudicaulis-juvenile_leaf	CX{3}CX{7}CX{3}C	Antifungal	non-ABPs	cnpvcieqssssctqfcL
>scaffold-CUVY-2118853-Mollugo_nudicaulis-juvenile_leaf	CX{3}CX{6}CX{3}C	Non-Antifungal	non-ABPs	DEDSANDDVKEDEEREWSQPGcyqrcyfyhffcvlwcFGE
>scaffold-CVDF-2095286-Simmondsia_chinensis	CX{6}CX{2}CX{8}CX{2}CX{5}CX{3}CX{9}CX{3}C	Non-Antifungal	non-ABPs	CRSDGKACKDCILDHMKDDCLSCVSMLQcmarclwegtsqitckktcEFE
>scaffold-CVEG-2017800-Azolla_cf._caroliniana	CX{3}CX{7}CX{3}C	Antifungal	non-ABPs	KVSNHLDSRLIFVILSPPHGSFIERLWWKINSEGMRYclilctykeinrckyicIYNA
>scaffold-CVEG-2109325-Azolla_cf._caroliniana	CX{3}CX{9}CX{3}C	Non-Antifungal	non-ABPs	LGPNSKADLGLLASSRILQVFcveictsaplkfescfiicITFSFLFYFM
>scaffold-CWLL-2074033-Schlegelia_parasitica_B	CX{3}CX{6}CX{3}C	Antifungal	ABPs	FLATINcpalckdmkedcgkycKKE
>scaffold-CWYJ-2016395-Heracleum_lanatum	CX{14}CX{3}CX{18}CX{3}C	Antifungal	non-ABPs	ENISIRPCRMLDKRQRDWINRNcskicsdhnalsiwtkkwvvhmpckvicTSQHSYHHIRMFRVHQKY
>scaffold-DAYQ-2038069-Mitella_pentandra	CX{3}CX{10}CX{3}C	Antifungal	non-ABPs	HESKDFFGGKINSclakckrdtkaskaecqefcTFMHAIIEG
>scaffold-DCCI-2007017-Calceolaria_pinifolia	CX{3}CX{4}CX{3}C	Antifungal	non-ABPs	YDDTKDGIQIRPSTSWLRPcrrncrrlgcrldcFQAL
>scaffold-DCDT-2009683-Cheilanthes_arizonica	CX{3}CX{5}CX{3}C	Antifungal	non-ABPs	QFSTFQctsrcknsitcdgscKE
>scaffold-DDEV-2009807-Canella_winterana-Soltis	CX{2}CX{30}CX{3}CX{7}CX{3}C	Antifungal	non-ABPs	AAETEDDPLIRQVVGNDGNEIPDVLSAETHFSSFIRKFGKVYADPHEHSYRFSVFKANLRRARRHQKLDPTAEHGVTQFSDLTPEEFRRNYLGLRRPKLFSNSDAHKAPILPTNDLPADFDWRDHGAVTPVKNQGSCGSCWSFSAAGALEGANFLSTGKLVSLSEQQLVDcdhecdpsdprscdsgcNGGLMTTAFEYTLKAGGLEREEDYPYT
>scaffold-DDEV-2009809-Canella_winterana-Soltis	CX{2}CX{30}CX{3}CX{7}CX{3}C	Antifungal	non-ABPs	AAETEDDPLIRQVVGNDGNEIPDVLSAETHFSSFIRKFGKVYADPHEHSYRFSVFKANLRRARRHQKLDPTAEHGVTQFSDLTPEEFRRNYLGLRRPKLFSNSDAHKAPILPTNDLPADFDWRDHGAVTPVKNQGSCGSCWSFSAAGALEGANFLSTGKLVSLSEQQLVDcdhecdpsdplscdagcNGGLMTNAFAYALKAGGLEREEDYPYT
>scaffold-DDRL-2066040-Tragopogon_dubius	CX{3}CX{10}CX{3}C	Non-Antifungal	non-ABPs	INITNIEFIHHcfssctmshifkiirciltcS
>scaffold-DFDS-2034102-Desmidium_aptogonum	CX{3}CX{12}CX{3}C	Non-Antifungal	non-ABPs	TGQTQPSSASVPSScppecpsdrpeaaaaprcgpqcLLLETLPPA
>scaffold-DFDS-2040307-Desmidium_aptogonum	CX{3}CX{8}CX{3}C	Non-Antifungal	ABPs	FQSVQAcalkcspttlipfcpvhcKV
>scaffold-DFHO-2040500-Danaea_nodosa	CX{3}CX{8}CX{3}C	Antifungal	non-ABPs	DVEEMETEEDTEADGAEENEIKHRHKRHcrvrcrghgrhrhcrmkcHRH
>scaffold-DFHO-2040665-Danaea_nodosa	CX{3}CX{4}CX{3}C	Antifungal	non-ABPs	VTHFTDcqpncttplcknicYFVLP
>scaffold-DFYF-2069250-Ilex_sp.	CX{3}CX{3}CX{10}CX{3}C	Antifungal	non-ABPs	YDCDDAcstgcvnrdprlesrcnlkcQ
>scaffold-DGNP-2039459-Cannabis_sativa-core	CX{3}CX{5}CX{3}C	Antifungal	non-ABPs	LRPcmmgciqesicstscLISSKKR
>scaffold-DGXS-2091633-Freycinetia_multiflora	CX{3}CX{3}CX{8}CX{3}C	Antifungal	non-ABPs	DVGKLEDEGEPLKEIQKHGGHEEENELMKKNQKGKYGPGSLRSYQCPGEcsrrcgrtqyhkpcmffc
>scaffold-DIHD-2089756-Heliotropium_tenellum-juvenile_leaf	CX{3}CX{15}CX{3}C	Antifungal	non-ABPs	TAANLAETSVIMGNRKLLGLSGSISKIIPKPKPKPQHGKTPFHKPGKTAKDIQKEILKEcvkrcyeqwkhdpannlarrcvsncQHG
>scaffold-DPFW-2025593-Zephyranthes_treatiae	CX{3}CX{9}CX{3}C	Antifungal	non-ABPs	EESFDSGEKTcmndclsrgvstvicgiscLDAADPSGS
>scaffold-DRFX-2079829-Closterium_lunula	CX{12}CX{3}CX{4}CX{3}C	Antifungal	non-ABPs	TLSTCSATAPHITSASSclstcqmarcstdcTVRS
>scaffold-DRGY-2021889-Chaetosphaeridium_globosum	CX{3}CX{5}CX{3}C	Antifungal	non-ABPs	SGLTQcttdcdapkacaqac
>scaffold-DRIL-2076821-Kalanchoe_crenato_diagremontiana	CX{3}CX{4}CX{3}C	Antifungal	non-ABPs	SRMLELESYGSDDGLScndgcpvnhcdedcRPDPT
>scaffold-DSXO-2068402-Cryptomeria_japonica	CX{3}CX{15}CX{3}C	Non-Antifungal	non-ABPs	TRGYHNSSSLWSSSMYHRNIYNclhlcsrdlsnihkgnrlwgckficPNW
>scaffold-DTOA-2006721-Maesa_lanceolata	CX{4}CX{3}CX{9}CX{3}C	Antifungal	non-ABPs	IREIVEVGDDEWFFADDGVGAPCKFSVcyracravggtksfcakqcHSDGNPIMNMKKM
>scaffold-DTOA-2006723-Maesa_lanceolata	CX{4}CX{3}CX{9}CX{3}C	Antifungal	non-ABPs	IREIVEVGDDEWFFADDGVGAPCKFSVcyracravggtksfcakqcHSDGNPIMNMKKM
>scaffold-DTOA-2080184-Maesa_lanceolata	CX{3}CX{19}CX{3}C	Antifungal	non-ABPs	REKGREIERKcrgvcvwgrekgkqiegrwkiervcvgvcVGSSAWLISFSSRLEHGSFKKFKARAQLETQLV
>scaffold-DTOA-2094190-Maesa_lanceolata	CX{3}CX{17}CX{3}C	Antifungal	non-ABPs	MGGSNSSLScsrhcngnshrllsllfsrfmycplwc
>scaffold-DWZT-2006702-Sagittaria_latifolia	CX{1}CX{3}CX{6}CX{3}C	Antifungal	non-ABPs	DPVTLTCVcpgrcfklasscsarcYKLGE
>scaffold-DXNY-2001802-Microthamnion_kuetzigianum-A	CX{9}CX{3}CX{2}CX{10}CX{3}CX{21}CX{3}CX{13}CX{3}C	Antifungal	non-ABPs	QGPPPFVLCLNSAAAEHTCVPDCGACVAQFLPTPRTCGQLCAQYIDPTSPTGESYKSEHGPHcldwckainpgenpvpffcqnfcKSAP
>scaffold-DXNY-2006262-Microthamnion_kuetzigianum-A	CX{3}CX{5}CX{3}C	Antifungal	non-ABPs	LFRPPctpacpsegrchtacSFR
>scaffold-DXNY-2038983-Microthamnion_kuetzigianum-A	CX{9}CX{3}CX{2}CX{10}CX{3}CX{21}CX{3}CX{12}CX{3}C	Antifungal	non-ABPs	KEKLSLGFVQCQGTAQTQPTCVLECASCVAQFLPPSRTCEQLCDQDIYPLTGEPYKNKQGTAPRcqawckkiknkdpvpvfcqgvcNAANDLGGKSKNIRATKSF
>scaffold-DXQW-2011233-Juglans_nigra	CX{7}CX{3}CX{4}CX{3}C	Non-Antifungal	non-ABPs	NLSLMHPSVVCMDLLILTckifcfstscnktcFMAKASTQ
>scaffold-DYFF-2187969-Pycnanthemum_tenuifolium	CX{3}CX{3}CX{9}CX{3}C	Antifungal	non-ABPs	HLPPGACIDHclkeckasgigvavcikyc
>scaffold-DYFF-2214116-Pycnanthemum_tenuifolium	CX{3}CX{9}CX{3}C	Antifungal	non-ABPs	QERRPRclpscrlpggiffscnllc
>scaffold-DZLN-2035756-Oenothera_picensis-MTJ_655	CX{3}CX{10}CX{3}C	Antifungal	non-ABPs	RPcivtcsaridhhrhdcrhhcDETSKRELSPWRFVQTRARQVLKRIGQYVNKP
>scaffold-DZPJ-2006898-Cylindrocapsa_geminella	CX{3}CX{14}CX{3}C	Antifungal	ABPs	AGFFAPGVLVIWScarlcqhepgymharlrhvcvrvcV
>scaffold-DZRA-2073911-Mirabilis_jalapa-mature_leaf	CX{3}CX{3}CX{8}CX{3}C	Antifungal	non-ABPs	QPSKGLPAGGVATGSKIDCRAAcgarcsatkrpnlcqrscG
>scaffold-DZRA-2093619-Mirabilis_jalapa-mature_leaf	CX{9}CX{3}CX{5}CX{3}C	Antifungal	non-ABPs	VSPLLNLCFGLFLELYTcalacqkftvcflkcSVWTQRMRNANQRKEGSLKMLITFL
>scaffold-DZTK-2038799-Batis_maritima	CX{3}CX{13}CX{3}C	Antifungal	non-ABPs	VPcsfkcvigalsgylkflicalscTVSS
>scaffold-EAAA-2010434-Marrubium_vulgare	CX{3}CX{3}CX{8}CX{3}C	Antifungal	non-ABPs	TTIMNPAPQPTPPNSTFPMHGATPGSLHPQECGPRctgrcsktafkkpcmffcQK
>scaffold-EBWI-2025672-Ochromonas_sp.	CX{3}CX{7}CX{3}C	Antifungal	non-ABPs	KEcelgclertalpcslecASLPSKRPREPPSAPSWADPVPDVAPARISGAAA
>scaffold-ECTD-2087580-Gentiana_acaulis	CX{3}CX{3}CX{12}CX{3}C	Antifungal	non-ABPs	QIVGGQKLYTCLGGcynqcfilkknqedtfscyfkcL
>scaffold-ECTD-2107225-Gentiana_acaulis	CX{3}CX{12}CX{3}C	Antifungal	non-ABPs	ETDTDFENTSRDPEQKYREclercerrhqgqsfqerchddcKERRKQTEERREQERGGDRGRHEEKKRQEEERAREEEERRREQEKERHGGGGRGREEQQQREEERRREQ
>scaffold-EDEQ-2051858-Wrightia_natalensis	CX{3}CX{8}CX{3}C	Non-Antifungal	non-ABPs	GYIYNYADFctkiciivnistycrhvcQYIGHIHNFIEKHKNSLEEK
>scaffold-EEAQ-2011200-Sceptridium_dissectum	CX{3}CX{14}CX{3}C	Antifungal	non-ABPs	APRPFNSSIVAGNLDFcverclsvsssklafmqafctsicSFSLAFTITIL
>scaffold-EEAQ-2073664-Sceptridium_dissectum	CX{3}CX{18}CX{3}C	Antifungal	non-ABPs	KKDTTKDAADDDKGSVVFPPLRVPDSRRFLPATcpidcrrflamhtvvvtamllhycelhcLLPSQSSSQQAWNTENEQERKANP
>scaffold-EEJO-2000430-Neochloris_oleoabundans	CX{3}CX{13}CX{3}C	Antifungal	non-ABPs	LYWNIYSActgkcivapgalgrlshnclggcWGRLAI
>scaffold-EEJO-2009655-Neochloris_oleoabundans	CX{3}CX{16}CX{3}C	Antifungal	non-ABPs	FQQAAESAAAIDcgskcslrqagvadspeplhhcidqcLKLSTVFADPVVATV
>scaffold-EEJO-2010651-Neochloris_oleoabundans	CX{3}CX{8}CX{3}C	Antifungal	non-ABPs	HIQQPcgiscvvfrnslacptacAGIARG
>scaffold-EEJO-2033261-Neochloris_oleoabundans	CX{3}CX{15}CX{3}C	Antifungal	non-ABPs	HNTRcphlcppppaisptqvlhllchancRLPLPV
>scaffold-EEJO-2038974-Neochloris_oleoabundans	CX{3}CX{7}CX{3}C	Antifungal	non-ABPs	ANNAVQGQAAGGVQVVQPGcslyclargsgscswacGP
>scaffold-EEMJ-2004696-Thuidium_delicatulum	CX{3}CX{6}CX{3}C	Antifungal	non-ABPs	LRFSHSVAGcnrlcwsgptpclssc
>scaffold-EFMS-2004644-Torreya_taxifolia	CX{14}CX{3}CX{20}CX{3}C	Non-Antifungal	non-ABPs	PLACSDAPMTHSHLHPFGcfqecpsgkkkllvqliqmqtpepncrnrcW
>scaffold-EHNF-2014589-Dillenia_indica	CX{3}CX{3}CX{8}CX{3}C	Antifungal	non-ABPs	KSGFCNSKckqrcakagvkdrclkycGI
>scaffold-EIGQ-2014672-Heliotropium_calcicola-juvenile_leaf	CX{2}CX{30}CX{3}CX{7}CX{3}C	Antifungal	non-ABPs	YDDSDSLIRQVVSDQHDDELLNAEHHFTLFKTKYGKSYATQEEHDYRLSVFKANLRRAKAHQLLDPSAVYGVTKFSDLTPSEFRLTYVGLHKRRSKLGLPVDANQAPILPTNDLPSDFDWREHGAVTEVKDQGSCGSCWAFSTTGALEGAHFLATGELVSLSEQQLVDcdhecdpeernvcdagcNGGLMTSAFEYT
>scaffold-EITK-2031137-Hedera_helix-aerial_root	CX{3}CX{3}CX{8}CX{3}C	Antifungal	non-ABPs	IVPVPSRGPLKAPSPAAIVPVELPPPAPIPGKVPTPAPFPVKVPPPAPIPVKVYPPPAPVQVKVPPPTAPVPVKLPPPPAPPVKPPVLAPPVKPPPTSVPKPPPRNTKECYPPclvrcklhsrknvclracV
>scaffold-EJBY-2009452-Anticharis_glandulosa	CX{3}CX{11}CX{3}C	Antifungal	non-ABPs	SPSLSTTAGTNALKcsfkcspestaaeasacnapcDTRKLLSLKRSKQTSTSDDTSEGDKLFLEASRSWWRRSTPAIRSLVSLVRTNSSASSMSGGL
>scaffold-EJBY-2021660-Anticharis_glandulosa	CX{3}CX{6}CX{3}C	Antifungal	non-ABPs	AIPGDQAIcisecgksagnclnacYSA
>scaffold-EMAL-2002824-Ehretia_acuminata	CX{2}CX{30}CX{3}CX{7}CX{3}C	Antifungal	non-ABPs	YTEDDVSNDDILIRQVVGEDHMLTADHHFTLFKKRFGKAYADQEEHDYRFAVFKANLRRAMRHQKLDPSAVHGVTQFSDLTPAEFRRNFLGVNRRLRLPADANKAPILPTNDLPADFDWRDHGAVTPVKNQGSCGSCWSFSTTGALEGANFLATGKLVSLSEQQLVDcdnecdpeeagscdsgcSGGLMNSAFEY
>scaffold-EMAL-2003061-Ehretia_acuminata	CX{2}CX{30}CX{3}CX{7}CX{3}C	Antifungal	non-ABPs	DHDDVSNDDILIRQVVGEDHLLNADHHFTLFKKRFNKVYATQEEHDHRFAVFKANLRRAKRHQKLDPSAVHGVTQFSDMTPAEFRSSFLGVNRRLRLPVDANKAPVLPTNDLPSDFDWRDHGAVAPVKNQGSCGSCWSFSTTGALEGANFLATGKLVSLSEQQLVDcdhecdpedprscdsgcN
>scaffold-EMBR-2002200-Ipomoea_pubescens	CX{3}CX{13}CX{3}C	Non-Antifungal	non-ABPs	WciaecfiditmiseqsfqckflcPRILSFLKFSFEVFRSGNLLSL
>scaffold-EMBR-2046026-Ipomoea_pubescens	CX{3}CX{3}CX{8}CX{3}C	Antifungal	non-ABPs	HNIISESPAPQPSPSFHMYGSTPGSLHPQECLPKctyrcsntqyrkpcmffcQ
>scaffold-EMJJ-2098648-Borya_sphaerocephala	CX{3}CX{9}CX{3}C	Antifungal	non-ABPs	LcvdecrhgglgtwycvfhcAFEPSLMKNTPPKKNVAPAHPRHSVKPVKPPQNRPRNSVKPVKPPQN
>scaffold-ENCD-2023261-Alternanthera_brasileana-juvenile_leaf	CX{6}CX{3}CX{4}CX{3}C	Non-Antifungal	ABPs	RLFHAIKFVSISSSSSLLCDDDMNVcetkcevkgcvftc
>scaffold-ENCD-2091319-Alternanthera_brasileana-juvenile_leaf	CX{3}CX{3}CX{8}CX{3}C	Antifungal	non-ABPs	GSAWCDSKcdyrcskagrkdrclkycGI
>scaffold-EPRK-2103822-Papaver_setigerum-developing_fruit	CX{3}CX{10}CX{3}C	Antifungal	non-ABPs	HHDHNLRQcrerceqkqkyqqqrclrdcQEKYGGTGWESTEEETERSHEHNKRWEEEQQQ
>scaffold-EQYT-2055668-Oenothera_berlandieri-MTJ_65	CX{2}CX{30}CX{3}CX{7}CX{3}C	Antifungal	non-ABPs	SESSSSEVEDLLIRQVVGDGDEQALTDHHHFSIFKRRFGKSYGSAEEHDYRFKVFRSNLRRARRNQKLDPSANHGVTKFSDLTPKEFRKSFLGLRSKLKLPKDANQAAILPTDDLPSDFDWREHGAVTGVKNQGSCGSCWSFSTTGALEGAHYLATGKLVSLSEQQLVDcdhecdpeepgscdsgcNGGLMNSAFEYTLKAGGLMKEEDYPY
>scaffold-ERIA-2057901-Heuchera_sanguinea	CX{3}CX{3}CX{8}CX{3}C	Antifungal	non-ABPs	READYHVESSRGSGYGPGSVKSYQCPSQctrrcsrtqyhkpcmffcQK
>scaffold-ERWT-2028359-Ipomoea_coccinea	CX{6}CX{3}CX{4}CX{3}C	Antifungal	non-ABPs	GLYVCVYGSFGcghacfvlicvmvc
>scaffold-ESYX-2016638-Cunninghamia_lanceolata-branch_apex_with_needles	CX{2}CX{30}CX{3}CX{7}CX{3}C	Antifungal	non-ABPs	ITSEEIIRQVTDEDAESVGSFDALNALSNPEAHFASFVKRFGKKYSGPEEHAHRFGIFKANLLRALEHQKMDPSAVHGITKFSDLTEHEFRRQYLGFRAPAAVRSGAHDAPILPTNDLPDDFDWREKGAVTEVKDQGACGSCWAFSTTGALEGATFIKTGKLVSLSEQQLVDcdhecdpsdsrvcdagcNGGLMTSAYEYAIKSGGL
>scaffold-ESYX-2079617-Cunninghamia_lanceolata-branch_apex_with_needles	CX{3}CX{9}CX{3}C	Antifungal	non-ABPs	TRETWTGGciftcthflrvkdlcmavcV
>scaffold-ETCJ-2050390-Pilgerodendron_uviferum	CX{3}CX{8}CX{3}C	Non-Antifungal	non-ABPs	ENLHSKNFTHFcltscfsmasgspcdqnc
>scaffold-ETGN-2008851-Botryococcus_braunii	CX{9}CX{3}CX{16}CX{3}C	Antifungal	non-ABPs	CPLMLLSNRVcaracvrvlrftsptrpvlvscpagc
>scaffold-ETGN-2010365-Botryococcus_braunii	CX{3}CX{18}CX{3}C	Non-Antifungal	non-ABPs	RcsapclasrhylsspprvagkaachahcQR
>scaffold-ETGN-2061401-Botryococcus_braunii	CX{1}CX{3}CX{15}CX{3}C	Antifungal	non-ABPs	CTctntclylylykqdtrhmhgcgqfc
>scaffold-EZZT-2040784-Passiflora_edulis	CX{3}CX{3}CX{10}CX{3}C	Non-Antifungal	non-ABPs	SFSDCYKGcfilcvilpgnsivrcgtecLKD
>scaffold-FAJB-2044773-Paraphymatoceros_hallii	CX{4}CX{3}CX{9}CX{3}C	Antifungal	non-ABPs	TANLDADAVLYSFPSLDCSGAIcvdgclsfassvdvckgrcLYGAGMGRKLSW
>scaffold-FAJB-2057876-Paraphymatoceros_hallii	CX{3}CX{12}CX{3}C	Non-Antifungal	non-ABPs	QcfiecfdtlntyavppicisicFTQI
>scaffold-FALI-2011742-Calycanthus_floridus	CX{9}CX{3}CX{8}CX{3}C	Antifungal	ABPs	CLHYGLNSVLcntfcavilmsgscskicS
>scaffold-FAMO-2025542-Conopholis_americana	CX{3}CX{11}CX{3}C	Antifungal	non-ABPs	SPNLSTTAGTSALKcsfkcspestaaeastcnapcDTRKLLSFKRSKQTSTSGLTSEGDKVFLEASSS
>scaffold-FAMO-2088361-Conopholis_americana	CX{3}CX{14}CX{3}C	Non-Antifungal	non-ABPs	TQDPELEQckhqcraqqqqygkekikaclqkcEDYAQEKRGSAAEEVE
>scaffold-FCCA-2057414-Boswellia_sacra	CX{3}CX{11}CX{3}C	Non-Antifungal	non-ABPs	ITITTNFLHPcdyfctavlspfllnfcyrvcIGL
>scaffold-FCHS-2013126-Deparia_lobato-crenata	CX{3}CX{15}CX{3}C	Antifungal	non-ABPs	GPQTYIQEPDVQNQHQQclqpcfpvvqfsnpppsllqctlrcASPQLEEIAHLWHQTGAQQLDSAF
>scaffold-FDBS-2005308-Oenothera_biennis-MTJ_442	CX{2}CX{30}CX{3}CX{7}CX{3}C	Antifungal	non-ABPs	VEISQPSGDLDDALIRQVVSDDTIILDAEAHGHFSKFKLQFGKSYASEEEHDYRFGVFRENLRRAKLHQKLDPEAVHGVTKFSDLTPEEFQSRYLGLNSPGLGLPVDANKAPILPTNDLPTDFDWRDKGAVTPVKDQGACGSCWSFSTTGALEGAHYLATGELVSLSEQQLVDcdhecdpeergacdsgcSGGLMTSAFEYILKAGGVQREADYP
>scaffold-FEDW-2082948-Epilobium_sp.	CX{3}CX{3}CX{8}CX{3}C	Non-Antifungal	non-ABPs	ETPVVVDSRVLKCTLHctltcirsripeiclpacMT
>scaffold-FGRF-2005515-Asparagus_densiflorus	CX{3}CX{3}CX{8}CX{3}C	Antifungal	non-ABPs	FNCFNDcvercsngknedscnamcKTA
>scaffold-FGRF-2014849-Asparagus_densiflorus	CX{3}CX{5}CX{3}C	Antifungal	ABPs	HITMFLcqfrcythvscpypcFLI
>scaffold-FIDQ-2000644-Undaria_pinnatifida	CX{3}CX{13}CX{3}C	Non-Antifungal	non-ABPs	AADVDEDTFVEcsshcgnehegerydmklclelcRLFDFTERSSLDY
>scaffold-FIDQ-2008048-Undaria_pinnatifida	CX{3}CX{5}CX{3}C	Antifungal	ABPs	FSclrrcqdvdfclvdcFG
>scaffold-FIDQ-2013529-Undaria_pinnatifida	CX{3}CX{4}CX{3}C	Antifungal	non-ABPs	RGMGLAESSLVEGcdwlcsdapcaigcELRGRSI
>scaffold-FIKG-2000256-Sargassum_henslowianum	CX{3}CX{13}CX{3}C	Antifungal	non-ABPs	AVGMKEREMDYDATNFQEcsshcgsehegermeqklcvelcRLMFDVPEPASSVVMGGD
>scaffold-FMVB-2008010-Scherffelia_dubia	CX{3}CX{5}CX{3}C	Antifungal	non-ABPs	LEGAcakgcviawmcdnac
>scaffold-FNXH-2002265-Papaver_setigerum-leaf	CX{3}CX{18}CX{3}C	Antifungal	non-ABPs	WPcaydcavehaeehggswsdyivqcvgecREHSPPRLSSSIDEVKASPQLAKALELLAQAPELQHEFMRFQLKSMWRVPHSKKPMKERLP
>scaffold-FNXH-2009352-Papaver_setigerum-leaf	CX{3}CX{17}CX{3}C	Non-Antifungal	non-ABPs	HGDDGHDHYKVcfmkcfdfskakgqlnyvseiqcdqmc
>scaffold-FNXH-2124260-Papaver_setigerum-leaf	CX{3}CX{6}CX{3}C	Antifungal	non-ABPs	HFFEcmrrctasyvlcwhycMAETFGYAKLSPQEINVLSEEAKALKHYAEPPSVQAGEKHP
>scaffold-FOMH-2080558-Sargassum_integerrimum	CX{3}CX{13}CX{3}C	Antifungal	non-ABPs	AAEAVGIKETREMGYDATNFQEcsshcgsehegermeqklcvelcRLMFDVPEPAPQS
>scaffold-FONV-2012262-Greyia_sutherlandii	CX{8}CX{3}CX{7}CX{3}C	Antifungal	ABPs	CNHIPDLYRcirtctskilpncfipcKTKH
>scaffold-FONV-2076516-Greyia_sutherlandii	CX{3}CX{11}CX{3}C	Antifungal	non-ABPs	LSIDPEREFAQcikqcsretdkaaqarcqdmcLTTYEQRKREEIPYLFTIQDFETRYENAYGTMRVLDKFN
>scaffold-FOYQ-2041844-Microspora_cf._tumidula	CX{3}CX{4}CX{3}C	Antifungal	non-ABPs	QQIVALTNDGAVSIEANAGPEWARGLASHRQQLARLPScshacasrpcrkpcYSALASRTSPPHGRAAAHWAASPWLGSRLLLFSVPTFTSKP
>scaffold-FPLR-2091742-Gylcine_soja-EB_root+NaHCO3	CX{3}CX{3}CX{5}CX{3}C	Antifungal	non-ABPs	FVSGQSCESHclqgcvanaiclgpcYFTHQRSMLRKKY
>scaffold-FPLR-2112611-Gylcine_soja-EB_root+NaHCO3	CX{3}CX{13}CX{3}C	Antifungal	non-ABPs	TSLNKIEHceldcasstveglnvvgdcepkcSQGLKIPTQIEKEGQDAIKEYLDNLFSNALFGTDSTQTGHNQEARPDRYSVEPDSKTQIKHEGESMNAQKSSYKLPKEPGEEQLLDGDLAVNVDLEIVGDGEYVLKIKRVNPSLTNHDEVERAKHMAQNGAMLLHYGEILQDMGEKLISQSQASLYSVFKIPTPPKLKSDQ
>scaffold-FPYZ-2025705-Papaver_somniferum-flower_bud	CX{3}CX{18}CX{3}C	Antifungal	non-ABPs	LFciddcakehaqehggswvkyladcaedcRNGSGWSYPTSSTVEAKAPRTRSFGPST
>scaffold-FPYZ-2123704-Papaver_somniferum-flower_bud	CX{3}CX{6}CX{3}C	Antifungal	non-ABPs	HGFRScmnvcrasyllcanycFASSFGYNEQLMQRKIGGRKSNDDLVHYQAPKVQ
>scaffold-FPYZ-2131292-Papaver_somniferum-flower_bud	CX{3}CX{18}CX{3}C	Antifungal	non-ABPs	WPcaydcavehaeehggswsdyivqcvgecREHSPPRLSSSIDEVKASPQLAKALELLAQAPELQHEFMRFQLKSMWRVPHSKKPMKERLP
>scaffold-FPYZ-2132730-Papaver_somniferum-flower_bud	CX{3}CX{6}CX{3}C	Antifungal	non-ABPs	HFFEcmrrctasyvlcwhycMAETFGYAKLSPQEINVLSEEAKALKHYAEPPSVQAGEKHP
>scaffold-FQGQ-2011048-Polystichum_acrostichoides	CX{3}CX{3}CX{6}CX{3}C	Antifungal	non-ABPs	ILMCESKcsrlcnavhhgcidfcIRFE
>scaffold-FRPM-2044244-Calocedrus_decurrens	CX{3}CX{20}CX{3}C	Antifungal	non-ABPs	VQQVIKSSRKSAGQAKTQHQNENENNFFcervctsqrmlnkvggvskdlphntcvtvcG
>scaffold-FRPM-2062402-Calocedrus_decurrens	CX{3}CX{9}CX{3}C	Antifungal	non-ABPs	DPPFScqehcsysfrtyrecplgc
>scaffold-FSQE-2007065-Desmarestia_viridis	CX{3}CX{20}CX{3}C	Antifungal	non-ABPs	RAcrvqcsyfqatifspkknivffsarcfvscRQKVESYVQR
>scaffold-FSQE-2043815-Desmarestia_viridis	CX{3}CX{13}CX{3}C	Antifungal	non-ABPs	DSMSEDAFREcsshckdehegeryekklcvelcRLFDFPEPATLD
>scaffold-FUMQ-2065931-Nepeta_cataria	CX{3}CX{3}CX{8}CX{3}C	Antifungal	non-ABPs	DDGPPTNLSPFCKAKcdvrcskagredrclkyc
>scaffold-FUMQ-2074103-Nepeta_cataria	CX{3}CX{20}CX{3}C	Antifungal	ABPs	QALRIKTKHAEEQRIKSARGREKSADDIFVcervctskrmlkkvgsfskdpipdtcvtvcGVSE
>scaffold-FUPX-2061942-Tragopogon_pratensis	CX{3}CX{10}CX{3}C	Non-Antifungal	non-ABPs	INITNIEFIHHcfssctmshifkiirciltcS
>scaffold-FVXD-2040209-Beta_maritima	CX{3}CX{13}CX{3}C	Antifungal	non-ABPs	KEDPELRQckhqcrhqrqfdskqklgcerscEEYIEEKER
>scaffold-FWCQ-2008752-Garcinia_oblongiflolia	CX{3}CX{6}CX{3}C	Antifungal	non-ABPs	DEGcnymctpkesaclkacTWSVV
>scaffold-FXGI-2032034-Stylidium_adnatum	CX{3}CX{5}CX{3}C	Antifungal	non-ABPs	YNRYNSLVNDcyhlcfgvrdcieecEYGFRRPYLQNYNDKSVDT
>scaffold-FXHG-2000228-Hafniomonas_reticulata	CX{3}CX{15}CX{3}C	Antifungal	non-ABPs	AMHKPMQPctntcshaqthaamhkhihpctstcSHVQAHAAMHK
>scaffold-FXHG-2012252-Hafniomonas_reticulata	CX{1}CX{3}CX{5}CX{3}C	Non-Antifungal	non-ABPs	GVCMcmydcvrvyvciwvcGWVDDGGWVGGWVSDDVG
>scaffold-FXHG-2015369-Hafniomonas_reticulata	CX{3}CX{14}CX{3}C	Antifungal	non-ABPs	EAFASDANTWFHATSTEcliscstytvnvavnagsfcseicSTYTPGGQVPTAADWGEQRGHASESPGQGVTSRDRTDAVKSAPVGPSATAMQFQGDTADGHGAREIGDGLPYVIVSDALLLRGAAEMLAYK
>scaffold-FXHG-2018053-Hafniomonas_reticulata	CX{3}CX{10}CX{3}C	Antifungal	non-ABPs	TMTGYQcdiycgafhrlkvgfclpscSILVRTF
>scaffold-FXJC-2004919-Oenothera_rosea-MTJ_672	CX{3}CX{7}CX{3}C	Antifungal	non-ABPs	SQMcmwpcalknwldclnlcSG
>scaffold-FYUH-2003906-Lavandula_angustifolia	CX{3}CX{3}CX{8}CX{3}C	Antifungal	non-ABPs	IQTNQVTASEAAYSSKIDCGGAcaarcklssrpnlckrac
>scaffold-FYUH-2003907-Lavandula_angustifolia	CX{3}CX{3}CX{8}CX{3}C	Antifungal	non-ABPs	IHTGQVTASEAAYTSKIDCGSAcaarcklssrpnlckrac
>scaffold-FYUH-2006469-Lavandula_angustifolia	CX{3}CX{3}CX{7}CX{3}C	Non-Antifungal	non-ABPs	RHACYSLcpnicgslsrngcpnicGSLLKKVMIVWIKIKYRKVKQSTPH
>scaffold-FYUH-2008132-Lavandula_angustifolia	CX{3}CX{13}CX{3}C	Antifungal	non-ABPs	SQDPELKQckhqcralkqteqhqfqscvsrcEEYDRQKHGGADDENNRSPIQRLRD
>scaffold-FYUH-2014907-Lavandula_angustifolia	CX{3}CX{4}CX{3}C	Antifungal	non-ABPs	ATTILcalpctlpnckplcTLSPSFLYHSTLSEGSTSSNTISASEIPATIPSSFAKKWASTSISEGIVALQVTSPK
>scaffold-FYUH-2085611-Lavandula_angustifolia	CX{3}CX{6}CX{3}C	Antifungal	non-ABPs	QSGRVGQclvgcsgsaiscsvdcAISRGGGTL
>scaffold-FZJL-2155076-Austrobaileya_scandens	CX{3}CX{3}CX{20}CX{3}C	Antifungal	non-ABPs	VELPETLSNVPQTLSGDDRKTARIQRPKSRKAESCTVKcvttcirggagspgegplnarsliecsdicNLIKDGEDGL
>scaffold-FZQN-2071974-Silene_latifolia	CX{3}CX{13}CX{3}C	Antifungal	non-ABPs	KDDPELRQckhqcrhqrqfdesqklgcerscEEYIEEKERIRK
>scaffold-FZQN-2074624-Silene_latifolia	CX{3}CX{8}CX{3}C	Non-Antifungal	non-ABPs	TSYIIcyikclftphnaecinkcTGNNSSSLQDRIQTNPNNEVVDNSN
>scaffold-GANB-2017989-Cyathea_spinulosa	CX{3}CX{7}CX{3}C	Non-Antifungal	non-ABPs	csphcppaivlgcsphcPLAASFTTINETQRVSSLLSHFLKLY
>scaffold-GAON-2005766-Huperzia_squarrosa	CX{3}CX{16}CX{3}C	Non-Antifungal	non-ABPs	LQDWFLEHclarcilmnsnveildylihqckdqcMAGDILAYTEFSD
>scaffold-GBCQ-2000611-Aerva_persica-juvenile_leaf	CX{2}CX{30}CX{3}CX{7}CX{3}C	Antifungal	non-ABPs	TTTDDLLIQQVVDTDPATATATTEENSGVLISDDLLLNADHHFSLFKSKFNKKYATQEEHDHRFKVFKSNLRRAKRHQLRDPTAVHGITKFSDITPKEFREKYLGFKGGNKNRLKLPADANKAPVLPTDGLPEDFDWRDHGAVTDVKDQGQCGSCWSFSATGALEGAKFLATGKLVSLSEQQLVDcdhecdpeerdscdagcNGGLMNNA
>scaffold-GBGW-2013991-Oenothera_speciosa-MTJ_118	CX{3}CX{15}CX{3}C	Antifungal	non-ABPs	TYDHHEGDNKNKPHELSRFVcvadcrnrletpvtetyfgnclvpcAVDMEKKILLGRDGIVLAARA
>scaffold-GCFE-2002512-Verbena_hastata	CX{3}CX{8}CX{3}C	Antifungal	ABPs	KPNSFRKPSISWVMQSESVSESIFFLLIcshnceswsyflncylmcE
>scaffold-GCFE-2007821-Verbena_hastata	CX{2}CX{30}CX{3}CX{7}CX{3}C	Antifungal	non-ABPs	SDADDILIRQVVDHGDTGVVDENTLLNADHHFALFKTKFGKTYATQEEHDYRLSVFKANLRRARRHQELDPSAVHGVTQFSDLTKREFRRQFLGVNRRLRLPSDAQKAPILPTNDLPKDFDWRDHGAVTPVKNQGSCGSCWSFSTTGALEGANFLATGNLVSLSEQQLVDcdhecdpeekgscdsgcN
>scaffold-GCFE-2057181-Verbena_hastata	CX{3}CX{18}CX{3}C	Antifungal	non-ABPs	KSPQLFPcflscnihksgyytphhsppellcsfycINP
>scaffold-GCYL-2045944-Portulaca_suffruticosa	CX{3}CX{13}CX{3}C	Antifungal	non-ABPs	ETKINRPVTIHIRclfvclfstlffgpvdvscalycVSNLVIS
>scaffold-GCYL-2046328-Portulaca_suffruticosa	CX{3}CX{10}CX{3}C	Antifungal	non-ABPs	NEQEcrltcaptlitnnincpqicHHITPFPLTNILHILPPSISAFLLPSTQPQPTKQLTNHLSSWQ
>scaffold-GDUD-3038335-Chloromonas_reticulata-B	CX{3}CX{6}CX{3}C	Antifungal	non-ABPs	DIctgqcdhiskictgqcTPVLAVLNHLITQ
>scaffold-GDUD-3059516-Chloromonas_reticulata-B	CX{3}CX{3}CX{19}CX{3}C	Non-Antifungal	non-ABPs	GCWAPcvvlcgqdveqlmgswgrnaertmcsdmcTLMRSGPGVVLL
>scaffold-GDUD-3065866-Chloromonas_reticulata-B	CX{10}CX{22}CX{3}CX{7}CX{3}C	Antifungal	non-ABPs	QQVFYAAHAHEVLCTKRTSAHQNNCASQWRRGLPSLIGAQGQLYARPcltdctageegscrlgcEGQARM
>scaffold-GDZS-2008019-Byblis_gigantea	CX{3}CX{19}CX{3}C	Antifungal	non-ABPs	VcseecggervgesvwdnyrfsfwacvrvcAVAVFSRATRTVGGLPEAARFHASNGFALTTVTV
>scaffold-GDZS-2024577-Byblis_gigantea	CX{3}CX{9}CX{3}C	Antifungal	non-ABPs	ALEDVTVSYcysvcelnlpvgeicylycELKFSQFLPLISRM
>scaffold-GDZS-2096172-Byblis_gigantea	CX{3}CX{12}CX{3}C	Non-Antifungal	non-ABPs	FDVVRFTAFTVFRTSIAcsilcrakllfikvleicqfscTAVLLMLVF
>scaffold-GEHT-2000602-Gleditsia_triacanthos	CX{3}CX{7}CX{3}C	Antifungal	non-ABPs	DDSTSKVIVLPVRVFTKIcilgcregrkrpcqgmcGFFALSGLRASARIEDRDE
>scaffold-GEHT-2008620-Gleditsia_triacanthos	CX{5}CX{3}CX{9}CX{3}C	Non-Antifungal	ABPs	HSLLRYQKTLIHFWFSNCEDNWVclqicvysgiglvpcklpcFPLQWL
>scaffold-GEHT-2044544-Gleditsia_triacanthos	CX{3}CX{3}CX{8}CX{3}C	Antifungal	non-ABPs	KEAQYHLDSGRYGPGSLKSNQCPSQcsrrcsqtqyhkpcmffcQK
>scaffold-GEHT-2058681-Gleditsia_triacanthos	CX{3}CX{7}CX{3}C	Antifungal	non-ABPs	GWIASAGcmsdcinsvyipcsmecPFHA
>scaffold-GFUR-2022629-Chloromonas_subdivisa	CX{3}CX{11}CX{3}C	Antifungal	non-ABPs	HQActrtcswprpsltwtlcasscAVT
>scaffold-GFUR-2085724-Chloromonas_subdivisa	CX{3}CX{15}CX{3}C	Antifungal	non-ABPs	LVGTPNNctlfcpasassssagvalarctracMQALVGHGWG
>scaffold-GFUR-2095281-Chloromonas_subdivisa	CX{3}CX{14}CX{3}C	Antifungal	non-ABPs	WSLTGGNEcgppcnashgshfyyrprqcipicN
>scaffold-GGWH-2006178-Onychonema_laeve	CX{3}CX{15}CX{3}C	Non-Antifungal	non-ABPs	ETAAGSASAScsirctkqkasfhafrnaqlcfqscIFT
>scaffold-GHLP-2012699-Solanum_dulcamara	CX{2}CX{30}CX{3}CX{7}CX{3}C	Antifungal	non-ABPs	FSDDDPLIRQVVSETDDNHMLNAEHHFSLFKSKFGKIYASQEEHDHRLKVFKANLRRAKRNQLLDPTAEHGITQFSDLTPSEFRRTYLGLHKPRPKLNSEKAPILPTKDLPADFDWREKGAVTGVKNQGSCGSCWSFSTTGAVEGAHFLATGELVSLSEQQLVDcdhecdpvekndcdagcDGGLM
>scaffold-GHLP-2013061-Solanum_dulcamara	CX{2}CX{3}CX{12}CX{3}C	Non-Antifungal	non-ABPs	VFHCGYclynclpqikiwrmtsicigpcLTTTIRMQ
>scaffold-GIOY-2022600-Corokia_cotoneaster	CX{3}CX{6}CX{3}C	Non-Antifungal	non-ABPs	VPQASITSAPSARAPIPSGITPQVScamgcnagdvncqaacLGNAR
>scaffold-GIOY-2029718-Corokia_cotoneaster	CX{3}CX{6}CX{3}C	Non-Antifungal	non-ABPs	APAVSMPIPSGLTSAVScalqcpagdvncqascLGNARPNASQAID
>scaffold-GIPR-2008902-Aucuba_japonica	CX{3}CX{6}CX{3}C	Antifungal	non-ABPs	DVLEISNILcvrscfiegkycdaycRSQDKSGA
>scaffold-GJIY-2014674-Neochloris_sp.	CX{3}CX{17}CX{3}C	Antifungal	non-ABPs	GADGGVSGPcmpscrppvpdasivarrpdapcaascQPTHHRSATHMGAHTLQQRARLQAHGAAADASELRLPRHIAHGHLQGRRQSRDGGR
>scaffold-GJPF-2010172-Allium_sativum	CX{3}CX{3}CX{8}CX{3}C	Antifungal	non-ABPs	DCLSNcldgcagkeseeacqrdcYT
>scaffold-GJTI-2061085-Cephalotaxus_harringtonia	CX{16}CX{14}CX{1}CX{3}CX{14}CX{3}C	Antifungal	non-ABPs	DCLSVPPRPLFRLRRTVLCAVRRFLLIWSWEDLCVcvetcvsmgviwsrrvagvcvsacMTVPQNLLKKALHRIPAAKIIYIHSVAPKYLLVREIHLPIIHSSHF
>scaffold-GKCZ-2013375-Diselma_archeri	CX{3}CX{12}CX{3}C	Antifungal	non-ABPs	HHcgsscyfegpmgeqngncqvicTFYYSSVHGIIYG
>scaffold-GLVK-2076446-Salix_eriocephala	CX{3}CX{18}CX{3}C	Antifungal	non-ABPs	TEFQAIIVGQGDQckqacaitavnphqawnnihhhhcslrcVLFIYSSLLS
>scaffold-GMAM-2009507-Papaver_rhoeas-stem	CX{3}CX{18}CX{3}C	Antifungal	non-ABPs	LFcidecakehaqekggsmilylpecgvacQRGSGWSYVTSHSDEAKALRT
>scaffold-GMAM-2009508-Papaver_rhoeas-stem	CX{3}CX{18}CX{3}C	Antifungal	non-ABPs	LFcidecarehakerggsvmshlsecytecLKGSGLSSPTSSIHEAKALRT
>scaffold-GMAM-2011426-Papaver_rhoeas-stem	CX{3}CX{18}CX{3}C	Antifungal	non-ABPs	WPcaydcavehaeehggswrdyiiecvgecRKHAPPRLSSSIDEVRASPQLAQALALLARAPELQEETRKFQSAGSFLPPLKHPKTKRLP
>scaffold-GMAM-2021787-Papaver_rhoeas-stem	CX{3}CX{6}CX{3}C	Antifungal	non-ABPs	HFFEcmygcqasyaicwhycMANSFGYEKLTPQEINTLSEEAKSLKQYAEAPSVHP
>scaffold-GMAM-2100944-Papaver_rhoeas-stem	CX{3}CX{17}CX{3}C	Antifungal	non-ABPs	HGDDGDDHYKVcfmkcfdlskaagkgnslseiqcdqicSQVVIDKFNTIFNSLKH
>scaffold-GMAM-2101192-Papaver_rhoeas-stem	CX{3}CX{6}CX{3}C	Antifungal	non-ABPs	GYWScmrncyagyilcsqycFSESVGDWQNPQSHGMRHEHNAYPSKYHAPSPSVPELDGEKHL
>scaffold-GNRI-2014356-Digitalis_purpurea	CX{3}CX{8}CX{3}C	Antifungal	non-ABPs	HPRLPcinyckfhsldftcygwcLTNLERGNFH
>scaffold-GOQJ-2012835-Argemone_mexicana-stem	CX{3}CX{15}CX{3}C	Antifungal	non-ABPs	LFciddcaaesktenavsrwlecgalcAHNAALIHRPHSAPSPEMQKALEYLAKAPEMQHSIKVPSSVAN
>scaffold-GOWD-2019432-Sphagnum_lescurii	CX{3}CX{13}CX{3}C	Antifungal	non-ABPs	KEDPELRQckhqcrhqaqfderqrlgcerscEDYIKQKERVRRQREEGRDDFEREREEFGGKERESGNPYVFHSEHFDTRFRTQEGRVRVLPKFTQRSELFEGIENFRVLWFE
>scaffold-GOWD-2074932-Sphagnum_lescurii	CX{3}CX{8}CX{3}C	Antifungal	non-ABPs	QGYPSLATIcwqycatgyfpaectpycSTYSWPSTYNPLYTGYATYGGYSYYPNRNEGGDHGDTHSVEHSSGRGYQASGVHAESGGQHGQNTGVHSSEAGHSGG
>scaffold-GOWD-2078448-Sphagnum_lescurii	CX{3}CX{18}CX{3}C	Non-Antifungal	non-ABPs	cdrtcldidereeelkgiatrrncigtcPRKWRRKWDLMMMVE
>scaffold-GQAV-2097107-Mirabilis_jalapa-juvenile_leaf	CX{9}CX{3}CX{5}CX{3}C	Antifungal	non-ABPs	VSPLLNLCFGLFLELYTcalacqkftvcflkcSVWTQRMRNANQRKEGSLKMLITFL
>scaffold-GRFT-2003490-Buddleja_sp.	CX{3}CX{3}CX{8}CX{3}C	Antifungal	non-ABPs	EWEEEILIQGDTINPVGSPTYKSSPPAANAPLIATAPPPPPPVTAPAPPPHPPRNREECTPLcvvrckdhsrknlclrac
>scaffold-GRKU-2010261-Syntrichia_princeps	CX{3}CX{20}CX{3}C	Antifungal	non-ABPs	RPLFAITDGEEVSTGRRLFKLVSDAVVLPYHNGPLLVDSSALEVYLVWYGAFSPSQKEVIRNFFASFSSGEAKPSVASWWGVTAGYKDSAGAVPARAVRLAGELDDNYSKGKVLREADLGLLAARTEHPASVYLLLTAADVEVEGFcmntcgshsvtgslpyawvgdsatqcpgqcAWPYALPEYGPQGAKALVAPNADVGVDGMVINIA
>scaffold-GRKU-2012521-Syntrichia_princeps	CX{3}CX{16}CX{3}C	Antifungal	non-ABPs	cpnpclhshpypyysythsnscsyscSSTVS
>scaffold-GTHK-2014470-Gnetum_montanum	CX{21}CX{3}CX{12}CX{3}C	Antifungal	non-ABPs	EITPASRPLLCVPTTSPKANNSSYTILSGSTSchascemislasksssscsqscMPTTVIILAVISRSSTSWSALAYASSFSY
>scaffold-GTHK-2050296-Gnetum_montanum	CX{3}CX{4}CX{3}C	Antifungal	non-ABPs	FSVKTWQciftcyrnpcipscI
>scaffold-GTSV-2008208-Draba_hispida	CX{12}CX{13}CX{3}CX{9}CX{3}C	Antifungal	non-ABPs	ISCNGSSTFSIPSMLCSPKYKRLASSSASchiscqsmatlisscdtscA
>scaffold-GTSV-2056342-Draba_hispida	CX{3}CX{15}CX{3}C	Antifungal	non-ABPs	ISVSPFScgsrclrkwtnsflmlyvtvcnpfcTRKTATS
>scaffold-GUBD-2010486-Brachiomonas_submarina	CX{1}CX{3}CX{4}CX{3}C	Antifungal	non-ABPs	LPCLcqgscqtlscqqpcQD
>scaffold-GUBD-2029314-Brachiomonas_submarina	CX{3}CX{10}CX{3}C	Antifungal	ABPs	RGcrawcgkgggggggtcpstcSVG
>scaffold-GUBD-2051111-Brachiomonas_submarina	CX{3}CX{5}CX{3}C	Antifungal	non-ABPs	EDcfpfcsgltacydtcPFGDT
>scaffold-GUMF-2016377-Anthemis_tinctoria	CX{3}CX{13}CX{3}C	Antifungal	non-ABPs	KMLcgiscvsfirhentmietcsvacYSIYIGDLRLS
>scaffold-GYBH-2017163-Codium_fragile	CX{3}CX{10}CX{3}C	Non-Antifungal	ABPs	TFWRQVASLGTWSFSAVVcgtlcktsiadflslcssfcSV
>scaffold-GYBH-2022163-Codium_fragile	CX{3}CX{9}CX{3}C	Non-Antifungal	non-ABPs	NPLDLGTQAANRPGSLPLLHPDIcmvacgihkaafgtckescR
>scaffold-GYFU-2013254-Polypodium_hesperium-A_type	CX{3}CX{5}CX{3}C	Antifungal	ABPs	KMLLASGcanwcrnasmcahacTQR
>scaffold-GYFU-2016452-Polypodium_hesperium-A_type	CX{3}CX{10}CX{3}C	Antifungal	non-ABPs	LPVQVSQVHAPVATALASPTLTVPLcgrrcpmsaaltalecattcWHWAFLLLFFAFLPSWHSST
>scaffold-GYFU-2095740-Polypodium_hesperium-A_type	CX{3}CX{10}CX{3}C	Non-Antifungal	non-ABPs	LWHFSTTAcfgscptllaasaytcssscSQPPLALPLQPTLPTSLA
>scaffold-GYRP-2007115-Euastrum_affine	CX{3}CX{12}CX{3}C	Antifungal	non-ABPs	AEcrskcmkswhsdaletfcpiscIPFVLYYKITQKS
>scaffold-HABV-2005246-Draba_aizoides	CX{12}CX{13}CX{3}CX{9}CX{3}C	Antifungal	non-ABPs	ISCNGSSTLSIPSMLCSPKYKRLASSSASchiscqsmatlisscdtscA
>scaffold-HABV-2057451-Draba_aizoides	CX{3}CX{15}CX{3}C	Antifungal	non-ABPs	ISVSPFScgsrclrkwtnsflmhyvtvcnpfcTLRTATSSEKVIR
>scaffold-HAEU-2049304-Berberidopsis_beckleri	CX{3}CX{11}CX{3}C	Non-Antifungal	non-ABPs	DYVGEcmivcsnlninyhlsfcyndcLVT
>scaffold-HATH-2072135-Aristida_stricta	CX{3}CX{4}CX{3}C	Antifungal	non-ABPs	REGActktclgdrcqpsc
>scaffold-HATH-2077123-Aristida_stricta	CX{3}CX{12}CX{3}C	Antifungal	non-ABPs	SSPTIDLAKSctrscmvyritlspeivcnfec
>scaffold-HATH-2084186-Aristida_stricta	CX{3}CX{5}CX{3}C	Antifungal	ABPs	SLGDWRRRcnrpcmptsgcspvcPLF
>scaffold-HBHB-2222652-Aesculus_pavia	CX{3}CX{3}CX{8}CX{3}C	Antifungal	non-ABPs	ASVDCMLKcqtrcvintpgvdcigvcLTQHFFKNVFGVRPQRISFFISASNHILR
>scaffold-HBHB-2254277-Aesculus_pavia	CX{3}CX{19}CX{3}C	Non-Antifungal	non-ABPs	IcigictvtqiyrskpftfqnmgggcgwwcRGGGVGSWWGEAKEVKPKS
>scaffold-HDWF-2081317-Francoa_appendiculata	CX{3}CX{6}CX{3}C	Non-Antifungal	non-ABPs	ISclnictsgpqfcvlvcSFRIGMYKFSLAGIITFPNLTSF
>scaffold-HEGQ-2072837-Gymnocarpium_dryopteris	CX{3}CX{6}CX{3}C	Non-Antifungal	non-ABPs	SSPVEILHITIcllvcpvnlkrcmtacLSM
>scaffold-HEGQ-2079431-Gymnocarpium_dryopteris	CX{1}CX{3}CX{5}CX{3}C	Antifungal	non-ABPs	PYMGCTcsdqcsleaecksvcNIS
>scaffold-HELY-2026146-Cleome_violaceae	CX{6}CX{3}CX{5}CX{3}C	Non-Antifungal	non-ABPs	DDEQEKYKACQKTYVKcmagcrgavpcsnqcTTDME
>scaffold-HFIK-2008036-Sargassum_vachellianum	CX{3}CX{5}CX{3}C	Antifungal	non-ABPs	SPEMVNVINISKPSQRGEGGEREGYTTRGRTDMLWYGINYTPDcakrciapitcekncPKIYVRM
>scaffold-HFIK-2067892-Sargassum_vachellianum	CX{3}CX{13}CX{3}C	Antifungal	non-ABPs	AVGIKEREMDYDATNFKEcsshcgsehegermeqklcvelcRLMFDVPEPASSVVTSRD
>scaffold-HIDG-2008834-Cosmarium_broomei	CX{2}CX{30}CX{3}CX{7}CX{3}C	Antifungal	non-ABPs	QEDNSFLKDEHLRIGVQDSKAAFLHFLTRFNKNYTGASFLRRLKIFEQNIRRAVEHQINDPSAIHGITKFSDLTPEEFAQQHLGLHAASFLAKPGEVADMLPTDGLPEEFDWREKGAVTPVKNQGMCGSCYAFSAVGAVEGAHFLQTGELVSLSEQQIVDcdhqcdpqyhdvcdsgcNGGLMNNVLTYLEGTGGLQTEADYPYKGSPG
>scaffold-HILW-2113152-Acmopyle_pancheri	CX{3}CX{6}CX{3}C	Non-Antifungal	non-ABPs	cdliclvtielckiicKQILLYNLFDVA
>scaffold-HJMP-2019331-Astragalus_membranaceus	CX{3}CX{15}CX{3}C	Antifungal	non-ABPs	SITIFTcnftcihnfgkqmvrragnpckiicTVNRNKSKLGSISISPLPVIRNSPEQVTKHRDTLDHSSINSK
>scaffold-HKZW-2042878-Mesotaenium_caldariorum	CX{3}CX{4}CX{3}C	Antifungal	non-ABPs	KWcfrvcyrgicyrrcRGKRNEVRQYRDRGYDVRAIPEEALFSRQDEDDDDDEE
>scaffold-HKZW-2046297-Mesotaenium_caldariorum	CX{2}CX{30}CX{3}CX{7}CX{3}C	Antifungal	ABPs	RLNLQFPQSLESLQNEALLHAFRNTEAAFVQFLGEHGKNYTGKEFAHRLQVFGSNVLLAIENQLSDPTAVHGVNPFFDLTQEEFAEQHLGLKTPPGMVGHPEAPILPTDDLPEEFDWRGLGAVTPVKNQGSCGSCYAFSAVGAIEGAHFLSTGELVRLSEQQVVDcdskcdpsyhnacdsgcEGGLMNNVMNYVLSSGGLELE
>scaffold-HNCF-2016186-Linum_hirsutum	CX{3}CX{13}CX{3}C	Antifungal	non-ABPs	TKDLEELKQcedeckqerlfseklkavcirkcEDAVKEKKREREKGKEFGGGGENPYVFRDEHFLSKYETQHGRVHVLQRFAEKSELLKGIDRFRVGVIEAGPLTFLSPSHVDADGILYVAQGRGTFTMIQADRGRKSFNIETGDVIRNHAGTPAYLVNKDDSQKLVLVKFVRPVNVPGSFEAFFGPGGQNPESYFKAFSPELLEAAFKVDRERIERIFQKQEGVIMKASREQIQALSHGEEDGAANIWPLTTQSTNPFNLLRTPPTQRNNYGQLFEASPDEFEQLLDLDLGVAYANISRVSK
>scaffold-HNCF-2060490-Linum_hirsutum	CX{3}CX{6}CX{3}C	Non-Antifungal	non-ABPs	LHVVYcllscsimlrsclfvcLLLQNDTSEEVK
>scaffold-HNDZ-2019093-Cystopteris_utahensis	CX{3}CX{10}CX{3}C	Antifungal	non-ABPs	VSLPSTPLPQchqpcrkpvqvshqichpecP
>scaffold-HOKG-2019568-Nolina_atopocarpa	CX{3}CX{3}CX{7}CX{3}C	Antifungal	non-ABPs	SSCVSDcvkgcvspsapaclvvcGINNNKPTIYDSATMLHRLEHTSELQTMKNTTISTG
>scaffold-HOKG-2019568-Nolina_atopocarpa	CX{3}CX{3}CX{8}CX{3}C	Non-Antifungal	non-ABPs	GCLEEcvkncppgllgvacvatcGVT
>scaffold-HQRJ-2005418-Loropetalum_chinense	CX{2}CX{30}CX{3}CX{7}CX{3}C	Antifungal	non-ABPs	VTVSSDDSDDLLIRQVVPDGDDLHLTAEHHFLNFKTRYGKAYATPEEHDYRFSVFQANLRRAKRHQKLDPSAVHGVTQFSDLTPAEFRRNYLGLKRLKLPSDAQKAPILPTNDLPTDFDWRDHGAVTAVKNQGSCGSCWSFSATGALEGAHFLSTAELVSLSEQQLVDcdhecdpeeagacdsgcNGGLMTSAFEYTLKAGGLEREEDYPYT
>scaffold-HRUR-2030139-Utricularia_sp.	CX{3}CX{15}CX{3}C	Antifungal	non-ABPs	SQGARQLLQRSVPAKKRQHclrvcalpsslfflhpmqflciptcKLFYQLYPPDSLR
>scaffold-HUGU-2072257-Boerhavia_dominnii-mature_leaf	CX{3}CX{11}CX{3}C	Antifungal	non-ABPs	ALKATLGScswgcqppwkppevgfchqmc
>scaffold-HURS-2032537-Mollugo_pentaphylla-mature_leaf	CX{3}CX{3}CX{8}CX{3}C	Antifungal	non-ABPs	GTNNYGQGSLKPSQCLPRctqrcsktqyhkpcmffcQ
>scaffold-HURS-2045013-Mollugo_pentaphylla-mature_leaf	CX{3}CX{17}CX{3}C	Antifungal	non-ABPs	KETclhictvkrndhkkgaqniiltcqskcTRS
>scaffold-HUSX-2003138-Roridula_gorgonias	CX{2}CX{30}CX{3}CX{7}CX{3}C	Antifungal	non-ABPs	DAVADDDLSGDDLVIQQVVDTDHLLNADHHFRLFKRKFGKSYANKEEHNYRFSVFKANLRRALRHQKLDPSAVHGVTRFSDLTPAEFRRNHLGLKRLRLPSDANKAPMLPTNDLPTDFDWRDHGAVTPVKNQGFCGSCWSFSATGALEGAHFLATGKLVSLSEQQLVDcdhecdpeepgscdsgcNGGLMNSA
>scaffold-HVBQ-2112660-Tetraphis_pellucida	CX{3}CX{15}CX{3}C	Non-Antifungal	non-ABPs	cdqrcediafkdrdqgfvrscsprcFEDIQLGTPLLK
>scaffold-HWUP-2006324-Sabal_bermudana	CX{3}CX{3}CX{8}CX{3}C	Antifungal	non-ABPs	NHHSPGPAAQPGKTPGPTPQPINFPLNGTTQGSLQPQECPGRctsrcsataykkpcmffc
>scaffold-HWUP-2021210-Sabal_bermudana	CX{3}CX{16}CX{3}C	Antifungal	non-ABPs	FSRLVRMGNSSPDWFSENSAVDIARKNNQHPPLIEWWSSGDPSSEAVVRILMHEcllrcqfysnqltvslwilshclvvcK
>scaffold-HWUP-2022755-Sabal_bermudana	CX{3}CX{13}CX{3}C	Antifungal	non-ABPs	KEGYEFcltpcdynfftysstvsqcnklcSLYEHRQWDSTYSTNFFSTNF
>scaffold-HWUP-2099068-Sabal_bermudana	CX{3}CX{12}CX{3}C	Antifungal	non-ABPs	SKYALKcskeclasstahislmlcidncGAPTSTVRIPTPLASMGPMVEPQGMSLRTTKS
>scaffold-HXCD-2051706-Flaveria_vaginata	CX{3}CX{3}CX{8}CX{3}C	Antifungal	ABPs	YNRLRPQDCKPRctyrcsatshkkpcmffc
>scaffold-HYZL-2018901-Akania_lucens	CX{8}CX{3}CX{7}CX{3}C	Non-Antifungal	non-ABPs	DFLEIVLPNPVLSVAVIEDFRCFRIAKFETcealcdsgpsatcpfvcR
>scaffold-HYZL-2125075-Akania_lucens	CX{3}CX{6}CX{3}C	Non-Antifungal	non-ABPs	IHNLTVPSKQHVSRIclgecftsltdclpvcGLHRIIEIG
>scaffold-IADP-2089989-Deschampsia_cespitosa	CX{3}CX{12}CX{3}C	Antifungal	non-ABPs	NEWSDFQRIVScdngckkifgtgelyqicfdkcIKISNPFAK
>scaffold-IAJW-2024401-Amentotaxus_argotaenia	CX{6}CX{3}CX{5}CX{3}C	Antifungal	non-ABPs	RNPGSCNVSNTPcprlclsipscqntcRRSMVKLILGPPEM
>scaffold-IAJW-2026305-Amentotaxus_argotaenia	CX{2}CX{3}CX{11}CX{3}C	Antifungal	ABPs	IPKACRFcpflcmlqtntrfkklcnsgc
>scaffold-IAJW-2125588-Amentotaxus_argotaenia	CX{3}CX{3}CX{8}CX{3}C	Antifungal	non-ABPs	EGESFGLQTNHGMHRRLLTTIDCKASctercskssrhnlcmracG
>scaffold-IAYV-2047996-Rhodomonas_sp.	CX{3}CX{17}CX{3}C	Non-Antifungal	non-ABPs	FQLINYQTIPTDQGRLLLQKVPKSSNAVQVAYATRPGLENLINLAAVPSDENRLWKAYLASHSQHKKRVFQDVNKLLHGcmqsckaevyiqptkfssethgcvdncLNKAGVMIWNSPTDRKFETTWTLEE
>scaffold-ICNN-2140427-Yucca_filamentosa	CX{1}CX{3}CX{7}CX{3}C	Antifungal	non-ABPs	NDIHLCNcvlpcvvdkihkcyvicMATSHVVG
>scaffold-ICNN-2148876-Yucca_filamentosa	CX{3}CX{18}CX{3}C	Non-Antifungal	non-ABPs	AcidvciknfavspsatsrdvvagctaecALVENQRKTIDALLAP
>scaffold-ICUS-2009625-Oenothera_laciniata-MTJ_98	CX{3}CX{3}CX{9}CX{3}C	Antifungal	non-ABPs	TTDHEELKMVKVPTQTTVPVQIPVMKSKTKLPVIKSKADCIPVcnnrcaevhnekkmclracN
>scaffold-IFCJ-2008906-Canella_winterana-Soltis_B	CX{2}CX{30}CX{3}CX{7}CX{3}C	Antifungal	non-ABPs	AAETEDDPLIRQVVGNDGNEIPDVLSAETHFSSFIRKFGKVYADPHEHSYRFSVFKANLRRARRHQKLDPTAEHGVTQFSDLTPEEFRRNYLGLRRPKLFSNSDAHKAPILPTNDLPADFDWRDHGAVTPVKNQGSCGSCWSFSAAGALEGANFLSTGKLVSLSEQQLVDcdhecdpsdplscdagcNGGLMTNAFAYALKAGGLE
>scaffold-IFLI-2135803-Callitris_gracilis-March	CX{3}CX{15}CX{3}C	Antifungal	non-ABPs	TQVYHNSSSIWSSSVHHRNIYNclhlctrdlsnihkgnrlwgckficTNWG
>scaffold-IGUH-2118154-Schwetschkeopsis_fabronia	CX{3}CX{10}CX{3}C	Non-Antifungal	non-ABPs	TTFDTLHDAGHVDERScnrycytkgvydvakcagmcALN
>scaffold-IGUH-2125649-Schwetschkeopsis_fabronia	CX{3}CX{15}CX{3}C	Non-Antifungal	non-ABPs	IYVDcqarcmltsrrernrdtlqmcrdqcELMDLLEQEDIRE
>scaffold-IGUH-2145067-Schwetschkeopsis_fabronia	CX{3}CX{15}CX{3}C	Antifungal	non-ABPs	IYLDcearcvlkdpedrtreklkecqdmcEILNILSKDDARNGKHYRYRLFKK
>scaffold-IGUH-2158549-Schwetschkeopsis_fabronia	CX{3}CX{12}CX{3}C	Antifungal	non-ABPs	ATVEKRSLFKGNQNPELRNKLREFTEHNRDKKSKMNQRQFKSLSAKREDDGDAPYWAEMAQTYQclsqcfsnvhswdeyygcydlcYQYTADTSTDDNGNYGEGN
>scaffold-IIFB-2004881-Oenothera_gaura-MTJ_677	CX{3}CX{7}CX{3}C	Antifungal	non-ABPs	SSSQMcmwpcalknwldclnlc
>scaffold-IIOL-2009561-Pinus_parviflora	CX{1}CX{3}CX{4}CX{3}C	Antifungal	non-ABPs	DCWcmsicrtgacrrlcLRMILLRSWIGKPGLR
>scaffold-IJMT-2014414-Aphanochaete_repens	CX{3}CX{10}CX{3}C	Antifungal	non-ABPs	YAWGWTSTcvsgcrkplvmfmhgcehwc
>scaffold-IJMT-2017366-Aphanochaete_repens	CX{3}CX{5}CX{3}C	Antifungal	non-ABPs	APSTLEYGSVESNNGVNMTTYKIHLNASTTSHQIQFIRMTPVDSDSSAKFYVAYNSTVFNTQTLTGYRTTYTISRYDSMGDYFIGIYANNVNYTYAIQYcpgtcstsevcpslcSG
>scaffold-IJMT-2019484-Aphanochaete_repens	CX{4}CX{3}CX{4}CX{3}C	Antifungal	ABPs	SMNVLLCGAVWcgvvcrtipchrwc
>scaffold-IJMT-2078251-Aphanochaete_repens	CX{3}CX{9}CX{3}C	Antifungal	non-ABPs	REAPPSLVKPNNVYELGEYLRAHcneqcidklksevvcskfcEFIDDINEEHSKEVWNIYNKGHKQLDVALWSLSDLIDYRLKSHEEDPHILAEEFLSRYTYWIDYIEKKALEEKDEL
>scaffold-IJMT-2078406-Aphanochaete_repens	CX{3}CX{20}CX{3}C	Antifungal	non-ABPs	QDPVVASQPLLGGGFYNITVTGSSGALVVKIISVDENGVVLFQAAYNDAVEYYDGHMTALITREGFSLHYDNAFGcyrrcastsltresppllrtyqyatcgghcF
>scaffold-ILBQ-2042407-Conocephalum_conicum	CX{3}CX{19}CX{3}C	Antifungal	non-ABPs	SGVRSVMWcnhpchsggidealyglslntthlclpycTFLVFS
>scaffold-INSP-2000563-Myrica_cerifera	CX{3}CX{3}CX{8}CX{3}C	Antifungal	non-ABPs	ANVLDEKYKPCFNTchsgctnegngnscevkcERPMFR
>scaffold-IORZ-2000489-Papaver_rhoeas-flower_bud	CX{3}CX{3}CX{8}CX{3}C	Antifungal	non-ABPs	ENQATMTPAAQPMPPKDIDTSGFTQGSLQPQECAPRctkrcsltafkkpctffcNK
>scaffold-IORZ-2000490-Papaver_rhoeas-flower_bud	CX{3}CX{3}CX{8}CX{3}C	Antifungal	non-ABPs	ENQATMTPAAQPMPPKDIDTSGFTQGSLQPQECAPRctkrcsltafkkpctffcNK
>scaffold-IORZ-2000491-Papaver_rhoeas-flower_bud	CX{3}CX{3}CX{8}CX{3}C	Antifungal	ABPs	TMTPAAQPMPPKDIDTSGFTQGSLQPQECAPRctkrcsltafkkpctffcNK
>scaffold-IORZ-2006095-Papaver_rhoeas-flower_bud	CX{3}CX{6}CX{3}C	Antifungal	non-ABPs	SGYNGcmnncdssylicfhycLGSELGVISKFSVGQTLPESKLNAHSEHYKAPRKVQGAEKH
>scaffold-IORZ-2010678-Papaver_rhoeas-flower_bud	CX{3}CX{6}CX{3}C	Antifungal	ABPs	RGFRScmnvcgasylvcanfcVAQSFGYNQGLMQVPMGGRISDKDLTRHQTPKVQGREEQHIYPKHPRAKHNENAKHRSKHNENAKHRSKRNENVKHRSKHAHH
>scaffold-IORZ-2015860-Papaver_rhoeas-flower_bud	CX{3}CX{18}CX{3}C	Antifungal	non-ABPs	LFcidecarehakerggsvmshlsecytecLKGSGLSSPTSSIHEAKALRPKSFGPSN
>scaffold-IORZ-2015861-Papaver_rhoeas-flower_bud	CX{3}CX{18}CX{3}C	Antifungal	non-ABPs	LFcidecarehakerggsvmshlsecytecLKGSGLSSPTSSIHEAKALRTRSFGPTN
>scaffold-IQJU-2072661-Anthoceros_formosae	CX{3}CX{11}CX{3}C	Antifungal	non-ABPs	QTYYYYSDcvpacapssltpsysqcilkcQ
>scaffold-IRBN-2098244-Scapania_nemorosa	CX{3}CX{5}CX{3}C	Non-Antifungal	non-ABPs	VYHHSMTLDTKDRcvdsctffsicdtscSASASSSTLPSW
>scaffold-IRBN-2159654-Scapania_nemorosa	CX{15}CX{13}CX{3}CX{11}CX{3}C	Antifungal	ABPs	VLDTRGLGQCRVHIDSIHIHRFALRCRRVSRATMGVTSRcvpycvvrakaaildpciracIGA
>scaffold-IRYH-2004482-Heterochlamydomonas_inaequalis	CX{3}CX{20}CX{3}C	Non-Antifungal	non-ABPs	SDSSPSSAVLENLDNcmiqclspqvvgliskaqnngqvahcsqpcTSLLHTVSALFPLDDVAQVLAPLTQDLQAPPVHRQGHTPLLLLFT
>scaffold-IRYH-2006651-Heterochlamydomonas_inaequalis	CX{3}CX{3}CX{4}CX{3}C	Non-Antifungal	non-ABPs	LEGLCEELcvrtcmlqgcvqec
>scaffold-IRZA-2059521-Proteomonas_sulcata	CX{3}CX{4}CX{3}C	Antifungal	non-ABPs	QPRRFSMGTTScsmscrilvclsgcKLGNFIRAV
>scaffold-ISGT-2019863-Hormidiella_sp.	CX{3}CX{13}CX{3}C	Antifungal	non-ABPs	RPcrdvcndnkqmilekrllcerdc
>scaffold-ISGT-2027958-Hormidiella_sp.	CX{9}CX{3}CX{9}CX{3}C	Non-Antifungal	non-ABPs	LQCTPSNISVDAcpnkcpatravflgcfaicPEQ
>scaffold-IUSR-2022645-Myriophyllum_aquaticum	CX{3}CX{6}CX{3}C	Non-Antifungal	non-ABPs	FLFIQSLTASRIPRDcrsgcgkpvtlcgdkcLGAVSV
>scaffold-IWJG-2024334-Heliotropium_texanum-juvenile_leaf	CX{3}CX{15}CX{3}C	Antifungal	non-ABPs	GNATSNRAEEDESETEWFGcvadcrgrtdppipsnyfgnclsycVASMRNGQLIGDEGLPTAAAQIGEAIHDRMKDKEGPFKALGSMFADIGKLKMDRVLSIAGSPRQNYYDMDFGW
>scaffold-IWMW-2004070-Buxus_sempervirens-green_branch_with_leaves	CX{3}CX{3}CX{8}CX{3}C	Antifungal	non-ABPs	GSSFCDNKcaarcakagvpdrclkyc
>scaffold-IWMW-2018014-Buxus_sempervirens-green_branch_with_leaves	CX{3}CX{4}CX{3}C	Antifungal	non-ABPs	MNLIIcrefcssigclkrcLTVYVHSYKL
>scaffold-IXLH-2003135-Polypodium_hesperium-B_type	CX{3}CX{5}CX{3}C	Antifungal	non-ABPs	SGcanwcknasicahacGLVHRHSSLD
>scaffold-IXLH-2007897-Polypodium_hesperium-B_type	CX{3}CX{10}CX{3}C	Antifungal	non-ABPs	LPVQVSQVHAPVATALASPTLTVPLcgrrcptsaaltalecattcWHWAFLLLFFAFLPSWHSST
>scaffold-IXLH-2015728-Polypodium_hesperium-B_type	CX{3}CX{7}CX{3}C	Antifungal	non-ABPs	cdlqcyhfewygcgglc
>scaffold-IXLH-2018236-Polypodium_hesperium-B_type	CX{3}CX{3}CX{8}CX{3}C	Non-Antifungal	non-ABPs	TEDEELDLSELSGLVPSHQRRLLAFDCPGKcggrcsaagngkrcmqgc
>scaffold-IXLH-2088363-Polypodium_hesperium-B_type	CX{3}CX{15}CX{3}C	Non-Antifungal	non-ABPs	EALWMQKMHLRSLFRLTLFcgmqcyppmlnmikergffsctgrcNMR
>scaffold-IZGN-2060667-Dacrydium_balansae	CX{3}CX{4}CX{3}C	Antifungal	non-ABPs	HVTRckescqlqtcrdicYDVLPE
>scaffold-JAFJ-2007169-Bougainvillea_spectabilis	CX{3}CX{3}CX{8}CX{3}C	Antifungal	non-ABPs	SQYGATQGSLKPQECGTRctsrcsatqykkacmffc
>scaffold-JAFJ-2127786-Bougainvillea_spectabilis	CX{3}CX{3}CX{8}CX{3}C	Antifungal	non-ABPs	DHASTSHESSPAVPEFCASKcdyrcsknwrksfcvklcMT
>scaffold-JBGU-2001856-Amaranthus_palmeri	CX{3}CX{7}CX{3}C	Antifungal	non-ABPs	LPRcnklcktslielcgigc
>scaffold-JBLI-2001343-Danaea_sp.	CX{9}CX{3}CX{8}CX{3}C	Antifungal	non-ABPs	LDRGFGPVSSMCMLKSHHNYScsdicgafvhllgchvgcV
>scaffold-JBLI-2001344-Danaea_sp.	CX{9}CX{3}CX{8}CX{3}C	Antifungal	non-ABPs	GFGPVSSVCILYSHHKYScsdicsafvhllgchvgcV
>scaffold-JBYE-2105006-Hedera_helix-ground_root	CX{3}CX{6}CX{3}C	Antifungal	non-ABPs	SVRIQDcrpncsiysqdcqsicLVP
>scaffold-JCMU-2015628-Pinguicula_caudata	CX{4}CX{3}CX{6}CX{3}C	Antifungal	non-ABPs	RTCFQIFcrklcalgnpqcaqtcQ
>scaffold-JCMU-2106098-Pinguicula_caudata	CX{3}CX{13}CX{3}C	Antifungal	non-ABPs	KTDPELKQcqhqckhqerfmerqqeqceqrcGDYYRQKERERDSEEGGSSS
>scaffold-JCXF-2073591-Scytosihon_lomentaria	CX{3}CX{9}CX{3}C	Non-Antifungal	non-ABPs	HVcmfaclqydqarnwcvrlcAPEFPILEIGPHD
>scaffold-JDQB-2069721-Neocallitropsis_pancheri	CX{3}CX{3}CX{17}CX{3}C	Antifungal	non-ABPs	IPSCWFAcsnnckfyesllvafdhkihskcplncLPPRFKEA
>scaffold-JDTY-2003094-Rhodophiala_pratensis	CX{3}CX{18}CX{3}C	Antifungal	non-ABPs	QDTFFNcphyciqqlniytfiigqinylfcslqcLIKVAYFDSNMTIILPKLPSVSPVL
>scaffold-JEBK-2002664-Eucheuma_denticulatum	CX{3}CX{3}CX{6}CX{3}C	Antifungal	non-ABPs	RNCGNPcpswcktsprscrlacWVF
>scaffold-JGGD-2004464-Sargassum_muticum	CX{3}CX{13}CX{3}C	Antifungal	non-ABPs	AAAAVVGKDSSSSSHDDHSSMKERAMDYYDEcsshcgsehegermeqklcvrlcRLIFDVPDPASSIVMGGAD
>scaffold-JGYZ-2029913-Holarrhena_pubescens	CX{3}CX{13}CX{3}C	Antifungal	non-ABPs	KTDPELKQcqhqckhqerfmerqqeqceqrcGDYYRQKERE
>scaffold-JHCN-2019692-Oxalis_sp.	CX{5}CX{33}CX{3}CX{15}CX{3}C	Antifungal	non-ABPs	ITFETTHCKRLLRCRQLYFFSLVAVLFSKQEKEKAIINEMVAKLTSTcwdkcitstpgskfssseascltnc
>scaffold-JHCN-2019693-Oxalis_sp.	CX{5}CX{33}CX{3}CX{15}CX{3}C	Antifungal	non-ABPs	ITFETTHCKRLLRCRQLYFFSLVAVLFSKQEKEKAIINEMVAKLTSTcwdkcitstpgskfssseasclnncAQRYMDMSLLIMKRFQSMQ
>scaffold-JHCN-2078123-Oxalis_sp.	CX{3}CX{3}CX{8}CX{3}C	Antifungal	non-ABPs	AHGKGGHHATGGHHHDGKRYDSGSVKYSQCPSQcvrrcsktqyhnacmlfc
>scaffold-JHFI-2068555-Pellia_neesiana	CX{3}CX{7}CX{3}C	Antifungal	non-ABPs	APVDVGGINENcgdpcesprrsscgsscGIGH
>scaffold-JHUL-2020211-Hemerocallis_sp.-Stewart	CX{3}CX{7}CX{3}C	Antifungal	non-ABPs	SSEHYDVLPTRLSVNcsrtcqlwrkkqctlmcSVVFV
>scaffold-JIWJ-2027169-Acrosiphonia_sp.	CX{3}CX{14}CX{3}C	Antifungal	non-ABPs	FPKPSSVNSKQQcgarcaqvlptvyrpslwpcapncST
>scaffold-JIWJ-2038015-Acrosiphonia_sp.	CX{3}CX{11}CX{3}C	Non-Antifungal	non-ABPs	SPNLNLVFcslkctsisepvlsascsgscVRN
>scaffold-JKAA-2159360-Selaginella_wallacei	CX{15}CX{10}CX{3}CX{10}CX{3}C	Antifungal	non-ABPs	KPTKNLRASTSLGESSDDPEYGCWIESYGRGVGKPISVCPNGLENDASLcytpcrdgfngngpvcwqscPAGYRN
>scaffold-JKHA-2013905-Cyanoptyche_gloeocystis	CX{3}CX{8}CX{3}C	Antifungal	non-ABPs	MPISASGRRSSchtvcplgpmpsrcyfycPMDAFRRLDVVAYSIFSPSPLPPVQVPWPH
>scaffold-JKKI-2045250-Lobomonas_rostrata	CX{3}CX{8}CX{3}C	Antifungal	non-ABPs	QMSTVAAPSSEEPMSAIcpkrcakgqpgrgcflkcAETTLRAWYDAVASVGADHDTLL
>scaffold-JKKI-2057037-Lobomonas_rostrata	CX{4}CX{3}CX{6}CX{3}C	Antifungal	non-ABPs	DADWPGVPRDAGAAWLVPRGSSWQGCPAAIckssctllrspcaascQALVLPVNDALLASLSSG
>scaffold-JMJV-2002451-Oenothera_gaura-MTJ_671	CX{3}CX{7}CX{3}C	Antifungal	non-ABPs	SQMcmwpcalknwldclnlcSGIWFL
>scaffold-JMJV-2009787-Oenothera_gaura-MTJ_671	CX{3}CX{3}CX{8}CX{3}C	Antifungal	non-ABPs	IKTELAPSPQPQNSSNNLPMYGVTQGSLKPQECGPRcgqrcsktqykkpclffcNNSVFGSREYTLHQ
>scaffold-JMUI-2009460-Stigeoclonium_helveticum	CX{3}CX{5}CX{3}C	Antifungal	non-ABPs	SNSSSMYLPRDIVEDTKLSFGcplscrappicappcLPTSP
>scaffold-JMUI-2051401-Stigeoclonium_helveticum	CX{3}CX{14}CX{3}C	Antifungal	non-ABPs	RAPLDGAASRcmqqclefmssrlswsgptcgercDFTNMTVHSS
>scaffold-JNKW-2009860-Cicerbita_plumieri	CX{2}CX{3}CX{20}CX{3}C	Antifungal	ABPs	FRPRTCYScrhgcvaflsllyrekakigfqksvcmrfcVRSKR
>scaffold-JNUB-2009448-Maranta_leuconeura	CX{2}CX{30}CX{3}CX{7}CX{3}C	Antifungal	non-ABPs	SDVDPMIRQVVDGAVADDLALNAEAHFTSFVTRFGKSYADEEERSRRFKVFKANLRRAARHQLLDPSAVHGITKFSDLTPAEFRRAYLGARRRLLKSSQDAPILPTNDLPTDFDWRDYGAVTGVKNQGSCGSCWSFSAAAALEGAHFLSTGKLESLSEQQLVDcdhecdsddpsscdegcNGGLMTNAFKYLIKSGGLELEQDYPYTGSD
>scaffold-JOJQ-2000482-Cylindrocystis_cushleckae	CX{3}CX{5}CX{3}C	Antifungal	non-ABPs	DRRSPSSSHRTNchlkcllsfdcqtlcAKFH
>scaffold-JPDJ-2005402-Symplocus_sp.	CX{3}CX{20}CX{3}C	Antifungal	ABPs	GQAFRIKRRNTEEQKVKGARGREKTSDDIFVcervctskrmlkkvgafskdpipdtcvtvcGVSELD
>scaffold-JPDJ-2048737-Symplocus_sp.	CX{3}CX{3}CX{8}CX{3}C	Antifungal	non-ABPs	SSFCDSKckvrcakagikdrclkycGI
>scaffold-JQCX-2010493-Curcuma_olena-A	CX{3}CX{6}CX{3}C	Antifungal	non-ABPs	TSISSIEYASITcrsdcssfasicilscEP
>scaffold-JRGZ-2002833-Chlamydomonas_moewusii	CX{3}CX{18}CX{3}C	Antifungal	non-ABPs	QRPTRPSPTRTRTDRNSSLPcsllcihssplgvsmmnryafsacstacSAAVTVSIT
>scaffold-JRNA-2055448-Phyllocladus_hypohyllus	CX{3}CX{12}CX{3}C	Antifungal	non-ABPs	STSchllcntykvyfrtfsqcysqcLFV
>scaffold-JROW-2056832-Punica_granatum	CX{3}CX{13}CX{3}C	Non-Antifungal	non-ABPs	LSIVSHDLcqgfctkglvylvfvgllcyltcQALVH
>scaffold-JTQQ-2013200-Glycyrrhiza_lepidota	CX{4}CX{3}CX{7}CX{3}C	Antifungal	non-ABPs	EFVRSSLERLMITSLLRADNNTMLFPFLENVCVTYTcigachvlnvrecyricTSYESEF
>scaffold-JTRM-2086466-Dipsacus_sativum	CX{4}CX{6}CX{2}CX{9}CX{3}CX{11}CX{3}C	Antifungal	non-ABPs	RVERELFAFLLVRALAFGAARIGQKMLWKASKNVILKFLGPEAKKGFQYGEKIFEFIDTMKDIATKQCNTTFCVNHKLLCEPCSSNSPFTVSchpycvlkwvnettlscilpcGPPIG
>scaffold-JZHZ-2035414-Flaveria_pubescens-juvenile_leaf	CX{3}CX{3}CX{8}CX{3}C	Antifungal	non-ABPs	HEMVDELDGKSAPPSKINCGSAckarcklssrpnlchracG
>scaffold-KADG-2036356-Ignatius_tetrasporus	CX{3}CX{6}CX{3}C	Antifungal	non-ABPs	HcpqfcqhsrlacasqcVWVDSAYNVEAGGAMY
>scaffold-KADG-2044266-Ignatius_tetrasporus	CX{3}CX{5}CX{3}C	Antifungal	non-ABPs	YEYEQPcmhvcermtrclskcMTKWQIHARSDNRTRS
>scaffold-KADG-2046843-Ignatius_tetrasporus	CX{9}CX{3}CX{3}CX{9}CX{3}C	Antifungal	non-ABPs	SRQHPWQWQAFLKATHSCRLPLQTPTSCRIQcssrcssmqwhtmpctmacHSAHRSSTS
>scaffold-KAWQ-2049047-Stangeria_eriopus	CX{3}CX{7}CX{3}C	Antifungal	non-ABPs	crvyclqvfhascraacRTFLTN
>scaffold-KAYP-2000482-Lindera_benzoin	CX{3}CX{18}CX{3}C	Antifungal	non-ABPs	ALTckilcknfptmslrkailsenlicrkdcTLSFTRAQSFVWLD
>scaffold-KBXS-2000002-Allium_commutatum	CX{3}CX{12}CX{3}C	Antifungal	non-ABPs	QLPPAcgpaclrrpypppvppscgtrcLHPPPKHVEPPQIPGSPHQKPKKHADARISSAESMAGGAPKPTSHPINKSFEPHE
>scaffold-KBXS-2016182-Allium_commutatum	CX{3}CX{18}CX{3}C	Antifungal	non-ABPs	VcklscsndifaflpirtypfeedcvhecMPVQSME
>scaffold-KBXS-2056217-Allium_commutatum	CX{3}CX{11}CX{3}C	Antifungal	non-ABPs	VKcsftcysqyhvldniscdsacVA
>scaffold-KEFD-2061671-Encalypta_streptocarpa	CX{3}CX{16}CX{3}C	Antifungal	non-ABPs	WELcqrqctsthniartwgyhlpmckglcTAGRALNWQSWR
>scaffold-KFAL-2004823-Oenothera_rosea-MTJ_392	CX{3}CX{7}CX{3}C	Non-Antifungal	non-ABPs	SQMcmwpcalknwldclnlcS
>scaffold-KFAL-2005418-Oenothera_rosea-MTJ_392	CX{34}CX{3}CX{20}CX{3}C	Antifungal	non-ABPs	SNPEVGSSMNMIDGFDTSSTAIVSLLRCSIEMPPSPGNPTRESLISSSSIISRTSATNSSLLcllicggnlnraenstdsstvtdgecmsvcSQYPAIL
>scaffold-KFAL-2007069-Oenothera_rosea-MTJ_392	CX{3}CX{3}CX{8}CX{3}C	Antifungal	non-ABPs	TETAYHLDSGRYGPGSLKSYQCLPQctrrcsktqyhkpcmffc
>scaffold-KFZY-2016039-Tragopogon_castellanus	CX{2}CX{30}CX{3}CX{7}CX{3}C	Antifungal	non-ABPs	ATDDSAADPLIRQVVPEEETSADHLLNAEHHFTLFKSKFGKTYATADEHDYRLAVFKSNLRRAKRHQLLDPTAEHGVTKFSDLTPSEFRKTYLGLKNPLKFPADANKAPILPTTDLPEDFDWRDHGAVTAVKDQGSCGSCWSFSTTGALEGSHFLQTGELVSLSEQQLVDcdhecdpaeknscdagcNGGLMNNA
>scaffold-KGJF-2017690-Tragopogon_porrifolius	CX{3}CX{10}CX{3}C	Non-Antifungal	non-ABPs	INITNIEFIHHcfsgctmshifkiirciltcS
>scaffold-KJBH-2032228-Flaveria_cronquestii-mature_leaf	CX{3}CX{3}CX{12}CX{3}C	Non-Antifungal	non-ABPs	DVYSCWGGclnqcvlvdkkpqekfpcywncL
>scaffold-KJZG-2055855-Asplenium_platyneuron	CX{3}CX{13}CX{3}C	Antifungal	non-ABPs	LcgescrrviwefgsqkqlcgafcRRPPAW
>scaffold-KKCW-2085676-Papaver_somniferum-developing_fruit	CX{3}CX{6}CX{3}C	Antifungal	non-ABPs	RGFRScmnvcrasyllcanycFASSFGYNEQLMQRKIGGSKSNEDLAHYQAPKVQGEENHMKQSYPKNPHSKHNKNVKH
>scaffold-KKCW-2088203-Papaver_somniferum-developing_fruit	CX{3}CX{18}CX{3}C	Antifungal	non-ABPs	WPcaydcavehaeehggswsdyivqcvgecREHSPPRLSSSIDEVKASPQLAKALELLAQAPELQHEFMRFQLKSMWRVPHSKKPMKERLP
>scaffold-KKCW-2088505-Papaver_somniferum-developing_fruit	CX{3}CX{18}CX{3}C	Antifungal	non-ABPs	LFciddcakehaqehggswvkyladcaedcRNGSGWSYPTSSTVEAKAPRTRSFGPST
>scaffold-KKCW-2089511-Papaver_somniferum-developing_fruit	CX{3}CX{6}CX{3}C	Antifungal	non-ABPs	HFFEcmrrctasyvlcwhycMAETFGYAKLSPQEINVLSEEAKALKHYAEPPSVQAGEKHP
>scaffold-KKDQ-2003319-Salix_viminalis	CX{3}CX{5}CX{3}C	Antifungal	non-ABPs	TRIVQEchqgcsslfqcfqscHYLYPPLNHILRNIFSVVKTFV
>scaffold-KMNX-2020239-Nucleotaenium_eifelense	CX{3}CX{5}CX{3}C	Non-Antifungal	non-ABPs	DFTRAAFcelqcaafgvctvlcRTVPD
>scaffold-KNMB-2050606-Lathyrus_sativus	CX{3}CX{14}CX{3}C	Non-Antifungal	non-ABPs	HNISIKYGEKVVSPEDcfiycttasvlpkfiknplckwrcDSFVMWESYDGSFARRHGPEVDAPSSVAPAPIGQIGFE
>scaffold-KPTE-2002926-Bixa_orellana	CX{3}CX{14}CX{3}C	Antifungal	ABPs	KIVQLcsqlcplkeqsfterelleciqkcHMPFHRPSLRSPMYLLKLLLIVS
>scaffold-KPTE-2060395-Bixa_orellana	CX{3}CX{20}CX{3}C	Antifungal	non-ABPs	HPTVPANPILTNHGGPILSGNLNLALIWYGNVGRVQKNAIRNFIKSLNYNGGRNLGPQVSTWWNVVESYQPAAAHGGKPPRITVTVVKQISDLSHKYGKVLTADFIPKLVSDVTAGNPNVIPIILTSRQVTVSTLctgkcgdhgvvgnqpyvivgnpetecpaacAWPFYKADHGPQGLVLQPPSGNIGADAMVVALAGALAEMVTNPQNNGYY
>scaffold-KRJP-2016249-Peumus_boldus	CX{3}CX{20}CX{3}C	Antifungal	ABPs	GQALRVKRKRAEEQRLKSARGREKNSDDIFVcervctskrmlkkvgafskdptpdtcvtvc
>scaffold-KRJP-2016623-Peumus_boldus	CX{2}CX{30}CX{3}CX{7}CX{3}C	Antifungal	non-ABPs	QSDDVAEEEPLIRQVVADDEDLFQNADHHFTSFIERFGKSYADAEEHSYRFGVFKANLRRARRHQRLDPTAVHGVTQFFDLTPEEFNRNYLGLRPVSLPADAHKAPILPTNDLPSEFDWRDHGAVTPVKNQGSCGSCWSFSAAAALEGANFLATGKLVSLSEQQLVDcdhecdpsepsscdsgcNGGLMTSAFEYTIKSG
>scaffold-KRUQ-2017714-Porella_navicularis	CX{3}CX{5}CX{3}C	Antifungal	non-ABPs	cflncllghiclyhcP
>scaffold-KUJU-2001325-Gonium_pectorale	CX{12}CX{3}CX{4}CX{3}C	Antifungal	non-ABPs	VYCRHFPGRDPPSRAcvqvclpldcpvmcEFLLARGSAPLLVQQPPQPAPLPAARHSRRVLHVQSISS
>scaffold-KUXM-2007424-Selaginella_selaginoides	CX{1}CX{3}CX{8}CX{3}C	Antifungal	non-ABPs	SCVcvrpcrtygiritctgacGLTSLKASALSSSYTIVDGI
>scaffold-KUXM-2040766-Selaginella_selaginoides	CX{3}CX{7}CX{3}C	Antifungal	non-ABPs	VYALKHNFIcnfncpinttrkclflcTHSSKP
>scaffold-KXSK-2111378-Agave_tequilana	CX{3}CX{18}CX{3}C	Non-Antifungal	non-ABPs	AcidvcirsfavspsatagdvvagctakcALVENQR
>scaffold-KYAD-2010736-Celtis_occidentalis	CX{3}CX{3}CX{8}CX{3}C	Antifungal	non-ABPs	KEAEYHLDSGKYGPGSLKSNQCPGEctrrcsqtqyhkpcmffcQ
>scaffold-LACT-2033148-Oenothera_gaura-MTJ_651	CX{3}CX{3}CX{8}CX{3}C	Antifungal	non-ABPs	NETAYHLDTGRYGPGSLKSYQCLPQctrrcsktqyhkpcmffcQ
>scaffold-LAPO-2023160-Draba_oligosperma	CX{3}CX{15}CX{3}C	Antifungal	non-ABPs	ISVSPFScgsrclrkwtnsflmlyvtgcnpfcTRKTATS
>scaffold-LAPO-2024613-Draba_oligosperma	CX{12}CX{13}CX{3}CX{9}CX{3}C	Antifungal	non-ABPs	ISCNGSSTFSIPSMLCSPKYKRLASSSASchiscqsmatlisscdtscA
>scaffold-LAPO-2025809-Draba_oligosperma	CX{45}CX{53}CX{3}CX{6}CX{3}C	Antifungal	non-ABPs	GPVLDIDGDIIFHGSYYVLPVIRGRGGGLALSGRGGKPCPLDIVQKSSEVDQGIPVKFSNWITRVGFVPESQNLNIETDIAATICVQSTYWWVDEFDKERKKWFVKAGPKPEGFGKDSLKSFFQIEKSGDVGDYKFVFcpkdcagsskvcrgkcIDVGIFVDENRVRRLALSSKPFLVKFKKANVTDDLSKTM
>scaffold-LAPO-2085794-Draba_oligosperma	CX{3}CX{4}CX{3}C	Non-Antifungal	non-ABPs	IPLcdfdctglmcynrcFVFGSV
>scaffold-LBRP-2032586-Chloromonas_reticulata-A	CX{3}CX{6}CX{3}C	Antifungal	non-ABPs	DIctgqcdhiskictgqcTPVLAVLNHLITQ
>scaffold-LBRP-2034549-Chloromonas_reticulata-A	CX{3}CX{11}CX{3}C	Antifungal	non-ABPs	APSDLDKRWLINIHDVMNQIKHLVTPDMEQSAcvslckgvvaglgalicdtacST
>scaffold-LBRP-2039709-Chloromonas_reticulata-A	CX{3}CX{5}CX{3}C	Antifungal	non-ABPs	SKHLHANIEHKcrhlctssvtcsvvcA
>scaffold-LBRP-2060062-Chloromonas_reticulata-A	CX{3}CX{3}CX{19}CX{3}C	Non-Antifungal	non-ABPs	GCWAPcvvlcgqdveqlmgswgrnaertmcsdmcTLMRSGPGVVLL
>scaffold-LBRP-2062236-Chloromonas_reticulata-A	CX{10}CX{22}CX{3}CX{7}CX{3}C	Antifungal	non-ABPs	QQVFYAAHAHEVLCTKRTSAHQNNCASQWRRGLPSLIGAQGQLYARPcltdctageegscrlgcEGQARM
>scaffold-LDME-2002143-Amaryllis_belladonna	CX{3}CX{18}CX{3}C	Antifungal	non-ABPs	SVKDTFFNcphyciqqlniysfiigqinylfcslqcFRFFLQAFFFPP
>scaffold-LDRY-2003919-Hizikia_fusifrome	CX{3}CX{13}CX{3}C	Antifungal	non-ABPs	AVVLKDSSSHGGSMTEKRTMDYYDATNFQEcsshcgsehegermeqklcvelcRLMFDVVPDPASSVVMGGDD
>scaffold-LDRY-2003920-Hizikia_fusifrome	CX{3}CX{13}CX{3}C	Antifungal	non-ABPs	AVVPKDSSSHGGSMTEKRTMDYYDATNFQEcsshcgsehegermeqklcvelcRLMFDVVPDPASSVVMGGDD
>scaffold-LELS-2087649-Haemaria_discolor	CX{6}CX{3}CX{7}CX{3}C	Antifungal	non-ABPs	CFHFFGNcklncaqgffgscksscGRIGWSGFRPLVNYQAQKLKEKINTPNLSVEN
>scaffold-LETF-2018439-Planophila_terrestris	CX{3}CX{6}CX{3}C	Antifungal	non-ABPs	IQKcsigclkllseclplcF
>scaffold-LFII-2016001-Linum_perenne-veg.	CX{3}CX{10}CX{3}C	Antifungal	non-ABPs	cgyschkhvssntstctaacGHKNLLSYL
>scaffold-LFOG-2002379-Salix_purpurea	CX{3}CX{5}CX{3}C	Antifungal	non-ABPs	TRIVQEchqgcsslfqcfqscHYLYPPLNHILRNIFSVVKTFV
>scaffold-LFQH-2032789-Portulaca_amilis-juvenile_leaf	CX{3}CX{6}CX{3}C	Non-Antifungal	ABPs	LPVPVPVQEFLSKSNGLAGWKMLARcstkcleevlfcallcLW
>scaffold-LGDQ-2009182-Selaginella_apoda	CX{3}CX{10}CX{3}C	Antifungal	non-ABPs	FHQHVLEcmwgciawsrvqreqcptncSVFFHRH
>scaffold-LHDP-2011550-Oenothera_gaura-MTJ_673	CX{3}CX{7}CX{3}C	Non-Antifungal	non-ABPs	SQMcmwpcalknwldclnlcSGIWFLV
>scaffold-LHDP-2032215-Oenothera_gaura-MTJ_673	CX{3}CX{3}CX{8}CX{3}C	Antifungal	ABPs	RGGHGGHHYGPGSLKSSQCPSQcsrrcsktqyhkpcmffcQ
>scaffold-LJPN-2002036-Gracilaria_blodgettii	CX{3}CX{3}CX{3}CX{12}CX{3}C	Antifungal	non-ABPs	AKSLKDVEAVDLGDENVESMMPATMRQSRSCRTQCVDGcrslcnrfvpageprricrrtcRNII
>scaffold-LJPN-2002037-Gracilaria_blodgettii	CX{3}CX{3}CX{3}CX{12}CX{3}C	Antifungal	non-ABPs	AQSSKDVEAVDLGNEDVEFMMPDSMRQSRTCKNQCVNGcrslcdqfapstqlrglcrgicRNII
>scaffold-LJPN-2002489-Gracilaria_blodgettii	CX{3}CX{7}CX{3}C	Antifungal	non-ABPs	VSDDNDLcksscskpsasdcfstcRVFEQNLSAA
>scaffold-LJPN-2003083-Gracilaria_blodgettii	CX{3}CX{3}CX{3}CX{12}CX{3}C	Antifungal	non-ABPs	AKSSKDVETANLANEDMDSMMPASMRQSTRCRNACVRGcvslcnrfvptggprgrcrrrcLNII
>scaffold-LJQF-2049476-Draba_ossetica	CX{12}CX{13}CX{3}CX{9}CX{3}C	Antifungal	non-ABPs	ISCNGSSTFSIPSMLCSPKYKRLASSSASchiscqsmatlisscdtscA
>scaffold-LJQF-2059786-Draba_ossetica	CX{45}CX{53}CX{3}CX{6}CX{3}C	Antifungal	non-ABPs	GPVLDIDGDIIFHGSYYVLPVIRGRGGGLSLSGRGGKPCPLDIVQKSSEVDQGIPVKFSNWISRVGFVPESQNLNIETDIAATICVQSTYWWVDEFDKERKTWFVKAGPKPEGFGKDSLKSFFQIEKSGDVGDYKFVFcpkdcagsskvcrgkcIDVGIFVDENRVRRLALSSKPFLVKFKKANVTDDLFKTM
>scaffold-LKKX-2008220-Talinum_sp.-A	CX{3}CX{3}CX{8}CX{3}C	Antifungal	non-ABPs	ANRYGPGSLKPSQCLKEctrrcsktqyhkpcmffcQK
>scaffold-LKKX-2016841-Talinum_sp.-A	CX{3}CX{12}CX{3}C	Non-Antifungal	non-ABPs	DFHAHLPYFFHIFKNLVEVSLPPQcvppcrthaepgttslfcllgcLYD
>scaffold-LKKX-2017078-Talinum_sp.-A	CX{2}CX{3}CX{12}CX{3}C	Antifungal	ABPs	WSRSLYYKMNHSLCRIckskcrsveraksgliicmskc
>scaffold-LMXP-2016935-Flaveria_brownii-juvenile_leaf	CX{3}CX{3}CX{8}CX{3}C	Antifungal	non-ABPs	HEMVNELDGKSAPASKINCGSAckarcklssrpnlchracG
>scaffold-LMXP-2081298-Flaveria_brownii-juvenile_leaf	CX{3}CX{16}CX{3}C	Antifungal	non-ABPs	LIGTTSIHPFLDLILLATASPYPPLNPSGNNRLRLLLRFQclntclprgqvirnpsaplrlcqihcHMGQTPDPGESSS
>scaffold-LNSF-2011925-Hypnum_subimponens	CX{3}CX{6}CX{3}C	Antifungal	non-ABPs	LIFVHSVAGcsrlcwsgptpclssc
>scaffold-LPGY-2018043-Viola_tricolor	CX{3}CX{3}CX{9}CX{3}C	Antifungal	non-ABPs	EKSNPASISSKKLIGSSPYNCVYSclkncssthrtwlecyikcSVRKPP
>scaffold-LPGY-2128140-Viola_tricolor	CX{3}CX{6}CX{3}C	Antifungal	non-ABPs	QQNLAQclagcgqgilscsvgcVTK
>scaffold-LQUX-2016613-Gylcine_soja-FB_root+NaHCO3	CX{3}CX{3}CX{8}CX{3}C	Antifungal	non-ABPs	DVNMQKEEDEELRFPNHPLIVRDGNRRLMQDIDCGGLcktrcsahsrpnvcnracG
>scaffold-LQUX-2127423-Gylcine_soja-FB_root+NaHCO3	CX{3}CX{13}CX{3}C	Antifungal	non-ABPs	TSLNKIEHceldcasstveglnvvgdcepkcSQGLKIPTQIEKEGQDAIKEYLDNLFSNALFGTDSTQTGHNQEARPDRYSVEPDSKTQIKHEGESMNAQKSSYKLPKEPGEEQLLDGDLAVNVDLEIVGDGEYVLKIKRVNPSLTNHDEVERAKHMAQNGAMLLHYGEILQDMGEKLISQSQASLYSVFKIPTPPKLKSDQ
>scaffold-LRTN-2014663-Monotropa_uniflora	CX{11}CX{3}CX{5}CX{3}C	Antifungal	non-ABPs	APLCPAVHGEGKLQScprvcylqekcrgtc
>scaffold-LRTN-2019421-Monotropa_uniflora	CX{2}CX{30}CX{3}CX{7}CX{3}C	Antifungal	non-ABPs	DQSNDEDLMIRPVVDAEQKSNADHYHFRLFKRRFGMSYATEEEHNYRFSVFKANLRRARRHQKLDPWAVHGVTQFSDLTPSEFRGNHLGLKPLGLPSDANKAPILPTKDLPTDFDWRDHGAVTPVKNQGSCGSCWSFSSAGALEGAHFLATGELESLSEQQLVDcdhecdpdephscdsgcNGGLMNTAFE
>scaffold-LRTN-2088253-Monotropa_uniflora	CX{3}CX{8}CX{3}C	Antifungal	non-ABPs	SPRDDFIEcfndckkkispniclqicKAQDPTDKKQMIAANQKQISSP
>scaffold-LSKK-2020176-Orchidantha_maxillaroides	CX{3}CX{3}CX{7}CX{3}C	Antifungal	non-ABPs	MGCFDDcmstcpdqsptecmkicSITLFKPLYLLDKVAKS
>scaffold-LTZF-2067516-Sisyrinchium_angustifolium	CX{3}CX{10}CX{3}C	Non-Antifungal	non-ABPs	DRDWLDKLPPASTTLSGcietcekssshspgecfdlcFPHVFNFTAFPK
>scaffold-LTZF-2072947-Sisyrinchium_angustifolium	CX{3}CX{6}CX{3}C	Antifungal	non-ABPs	SSLVTSTTAAVSAQSSAQAVIAKclegcpasdvncqskcINVPNPTP
>scaffold-LTZF-2074729-Sisyrinchium_angustifolium	CX{7}CX{3}CX{5}CX{3}C	Antifungal	non-ABPs	SPAPADNLPDLGHLHEMFEKALEQVEAAEQAKADVEVEKRQPGGTTCTFLGEEAcwgscfiqtgcggycASN
>scaffold-LVNW-2000684-Cocculus_laurifolius	CX{2}CX{30}CX{3}CX{7}CX{3}C	Antifungal	non-ABPs	SSITQNSDDPLIRQVVSDNPDDQIQDELLSLEHHFASFKSKFGKTYATQEEHDYRFSVFKANLRRAKRHQMMDPSAVHGVTKFSDLTPKEFRKQFLGLKRKFKLPTDAHTAPILPTNDLPEDFDWREHGAVTGVKNQGSCGSCWSFSAVGALEGAHFLATGELVSLSEQQLVDcdhecdpeeygacdsgcSGGLMTNAFEYTLKAGGLEREED
>scaffold-LXGM-2133082-Glycine_soja-root+NaHCO3	CX{3}CX{13}CX{3}C	Antifungal	non-ABPs	TSLNKIEHceldcasstveglnvvgdcepkcSQGLKIPTQIEKEGQDAIKEYLDNLFSNALFGTDSTQTGHNQEARPDRYSVEPDSKTQIKHEGESMNAQKSSYKLPKEPGEEQLLDGDLAVNVDLEIVGDGEYVLKIKRVNPSLTNHDEVERAKHMAQNGAMLLHYGEILQDMGEKLISQSQASLYSVFKIPTPPKLKSDQ
>scaffold-MBQU-2012788-Cleome_gynandra-mature_leaf	CX{3}CX{13}CX{3}C	Antifungal	non-ABPs	EQGKMASRYFLETSGPLPKKWLRLYKLVcypicsklhtkqspkeipcgiscQSHPAHFMPGIQNQLTFTSLLISRT
>scaffold-MFEA-2010023-Stackhousia_spathulata	CX{3}CX{3}CX{10}CX{3}C	Antifungal	non-ABPs	SAFDCWDActtacvqpntrlmrrcegkc
>scaffold-MFEA-2010340-Stackhousia_spathulata	CX{3}CX{3}CX{6}CX{3}C	Antifungal	non-ABPs	WNYYFRFCEYHcfapchmnayhcfpncQGKH
>scaffold-MFEA-2098349-Stackhousia_spathulata	CX{3}CX{3}CX{9}CX{3}C	Non-Antifungal	non-ABPs	EESVDGKYKDCFKScenqctkdskgqtfcevkcD
>scaffold-MGVU-2003900-Allamanda_cathartica	CX{3}CX{10}CX{3}C	Antifungal	non-ABPs	PVSLNLSSMGKGQAWVNGQSIGRYWPAYLSPSTGctdhcnyrgsydsfkclkkcGQPAQTL
>scaffold-MIKW-2021218-Papaver_somniferum-root	CX{3}CX{10}CX{3}C	Antifungal	non-ABPs	DASVNPFPLRNKNYVSSLPIDSSYGGGVNDDALQVKSAKQNSVKclhicvsvsnnmpffcplfcIYSKRHLR
>scaffold-MIXZ-2011536-Agathis_robusta	CX{3}CX{4}CX{3}C	Antifungal	non-ABPs	HVTRcedncepqscknic
>scaffold-MIXZ-2013247-Agathis_robusta	CX{14}CX{7}CX{3}CX{5}CX{3}C	Antifungal	non-ABPs	GTMFDSEFALETVADSFCVLSKYLQASSSQLECLSSGLHScmslclflrsclsdcGTFADFLRPTSVLNQFLDPPMAWTLISDY
>scaffold-MKZR-2010228-Nicotiana_sylvestris	CX{3}CX{13}CX{3}C	Antifungal	ABPs	LLLDWLFISVYRPITASWAHHPScvrvcfgnstpqahpqklcrifcTRIARTWHRFASL
>scaffold-MMJI-2086430-Lactuca_graminifolia-B	CX{6}CX{41}CX{3}CX{11}CX{3}C	Antifungal	non-ABPs	DSWDQYADQCNGTVAECRTLVEEDEEFLMDTEEHMRILAEANPKNKLSLDGLVKYNPAcgnactglyrvnparpcvglcPR
>scaffold-MMKU-2038155-Nephroselmis_olivace	CX{3}CX{16}CX{3}C	Antifungal	non-ABPs	RPcptscsvllrnaaglgpppsqcsllcVATGG
>scaffold-MMKU-2047951-Nephroselmis_olivace	CX{3}CX{12}CX{3}C	Antifungal	non-ABPs	SWctiecsrqdrggrlrvrcsasc
>scaffold-MNCB-2016861-Eremosphaera_viridi	CX{3}CX{6}CX{3}C	Antifungal	non-ABPs	RESWchgvcrvwvdgcflacALLEI
>scaffold-MNCB-2030062-Eremosphaera_viridi	CX{3}CX{5}CX{3}C	Non-Antifungal	non-ABPs	VWDVcfrrcagsllcagfcEFRGVGA
>scaffold-MNCB-2139607-Eremosphaera_viridi	CX{3}CX{10}CX{3}C	Non-Antifungal	non-ABPs	cpgscfpgiadiistctvrc
>scaffold-MNCB-2139647-Eremosphaera_viridi	CX{3}CX{4}CX{3}C	Antifungal	non-ABPs	chqecsyfacfdgcTVMLHGFYMSG
>scaffold-MOYY-2014471-Pleurotaenium_trabecul	CX{3}CX{8}CX{3}C	Antifungal	ABPs	DVASKYLSSTFPGKRcspgctisntmrwcpapcRSFAHSL
>scaffold-MROH-2007132-Thelypteris_acuminata	CX{3}CX{4}CX{3}C	Antifungal	non-ABPs	HAPSSRAPNRRcppgcrpgqcgwrcTLS
>scaffold-MTII-2043423-Acorus_americanus	CX{3}CX{7}CX{3}C	Antifungal	non-ABPs	AKVALHRSYckvfcirtkfhicdfpcA
>scaffold-MUCT-2045050-Atriplex_prostrata-juvenile_leaf	CX{3}CX{8}CX{3}C	Antifungal	non-ABPs	QKLQYSLSRMERRFLQLEPESQMETPKYNGILLTclvtcetgirlslcggicIGGLFFLLFRR
>scaffold-MULF-2034566-Chlamydomonas_bilatus-A	CX{3}CX{4}CX{3}C	Non-Antifungal	non-ABPs	SSGLNQESSAQScmgicgqiacmgicSHIALFVFEVWHSQDDWARYDIQ
>scaffold-MULF-2043070-Chlamydomonas_bilatus-A	CX{3}CX{7}CX{3}C	Antifungal	non-ABPs	RGVVEELGPVGDKESVPQPKRPVVRSNEAHRTAGLLQHcavrcrivpqlhcpaacDAHVHLVRVVAQQRKHRLGIRLPLGALAVTERGAEAG
>scaffold-MVSE-2023514-Griselinia_littoralis	CX{3}CX{6}CX{3}C	Antifungal	non-ABPs	ESSSGSATATSSSAAAGSTEAcladcavgdvncqavcVN
>scaffold-MVSE-2223971-Griselinia_littoralis	CX{3}CX{14}CX{3}C	Antifungal	ABPs	EKAKPLSNAQVSKIEQDTINLLTQTGKALPAVQPctntcinlirehknqesktciagcQSQVRQLQKNK
>scaffold-MVTX-2000207-Papaver_rhoeas-developing_fruit	CX{3}CX{7}CX{3}C	Non-Antifungal	non-ABPs	NFFKcmwdcdqepvatcwkkcTDSDPLLSPDEIQTLSEEAKHYAEHP
>scaffold-MVTX-2003948-Papaver_rhoeas-developing_fruit	CX{3}CX{6}CX{3}C	Antifungal	non-ABPs	SGYNScmnncdssylicfhycLGTELGVINKLSVRQTLPESKLNAHSEHYKAPRKVQGAEKH
>scaffold-MVTX-2003949-Papaver_rhoeas-developing_fruit	CX{3}CX{6}CX{3}C	Antifungal	ABPs	RGFRScmnvcgasylvcanfcVAQSLGYNQGLMQVPTGGRISDKDLTRHQTPKVQGREEQHIYPKHPRAKHNENSKHRSKHNENAKHRSKRNENVKHRSKHAHH
>scaffold-MVTX-2013308-Papaver_rhoeas-developing_fruit	CX{3}CX{18}CX{3}C	Antifungal	non-ABPs	LFcidecarehakerggsvmshlsecytecLKGSGLSSPTSSIH
>scaffold-MVTX-2076348-Papaver_rhoeas-developing_fruit	CX{3}CX{6}CX{3}C	Antifungal	non-ABPs	NNTcvimctstikrctimcTSK
>scaffold-MVTX-2096925-Papaver_rhoeas-developing_fruit	CX{3}CX{17}CX{3}C	Antifungal	non-ABPs	HGDDGDDHYKVcfmkcfdlskaagkgnslseiqcdqicSQVVIDKFNTIFNSLKH
>scaffold-MWAN-2033719-Chlorella_minutissima	CX{3}CX{18}CX{3}C	Antifungal	non-ABPs	AAAAVDcaagcsstlapvvgddglvyanpcvarcQGVAFSSSSNDADNAGTVGDGSRPATAADFAKFASDGFKFLTFARVASSFAPPSSSNAQSGVAAPDLAGLPLDRVVR
>scaffold-MWYQ-2014273-Smilax_bona_nox	CX{2}CX{30}CX{3}CX{7}CX{3}C	Antifungal	non-ABPs	VSTADADEPLIQQVVPVAGEDHLLNAEAHFSTFLRRFGKSYADEAEHAYRFSVFKANLRRARRHQKLDPTAVHGVTQFSDLTPAEFRRTYLGLRRGRPSLAGTHEAPVLPTNNLPTDFDWRDHGAVTPVKNQGSCGSCWSFSAAAALEGANFLATGNLVSLSEQQLVDcdhecdpseadacdqgcSGGLMTTAFEYLLKAGGLESEVDY
>scaffold-MWYQ-2017573-Smilax_bona_nox	CX{3}CX{5}CX{3}C	Antifungal	non-ABPs	STGASVTRLFcslpcasgeacddgcDSSLH
>scaffold-MYMP-2000103-Astragalus_propinquus	CX{3}CX{3}CX{8}CX{3}C	Antifungal	non-ABPs	SHGHGGHHYNDKNKFGPGSLKSYQCPSQcsrkcsrtqyhkpcmffc
>scaffold-MYMP-2011268-Astragalus_propinquus	CX{3}CX{15}CX{3}C	Antifungal	non-ABPs	SITIFTcnftcihnfgkqmvrragnpckiicTVNRNKSKLGSISISPLPVIRNSPEQVTKHRDTLDHSSINSK
>scaffold-MYMP-2053668-Astragalus_propinquus	CX{9}CX{3}CX{3}CX{9}CX{3}C	Antifungal	ABPs	IWRPGPCFGRSSNSTYCAVRcllvcfgrslnstycavrcLLAD
>scaffold-MYVH-2051185-Linum_grandiflorum	CX{3}CX{15}CX{3}C	Non-Antifungal	non-ABPs	SEYSDcmnnclrttlgmdphligtycermc
>scaffold-MYZV-2005333-Tropaeolum_peregrinum	CX{3}CX{14}CX{3}C	Antifungal	non-ABPs	HTIHcvpicvesqwnlsgvslkqcrkpcSHRHSKQT
>scaffold-MZLD-2011587-Ligustrum_sinense	CX{2}CX{30}CX{3}CX{7}CX{3}C	Antifungal	non-ABPs	NAVENDDLLIRQVVDPVNANDDNSLTDAHQFEIFKKRFTKTYATEEEHDHRLSVFKANMRRARRHQKLDPSAVHGITQFSDLTPKEFHLQHLGVNRHLRLPADANKAPILPTSDLPTDFDWRDHGAVTPVKNQGSCGSCWSFSTTGALEGANFLSTGKLVSLSEQQLVDcdhecdpeekdscdsgcSGGLMNSAFEYTYKAGGLMKE
>scaffold-NBYP-2049233-Mesotaenium_kramstei	CX{2}CX{3}CX{12}CX{3}C	Antifungal	non-ABPs	KNPCLPcihlceppqkimafnescqhvcPSW
>scaffold-NBYP-2054813-Mesotaenium_kramstei	CX{3}CX{5}CX{3}C	Antifungal	non-ABPs	SSclkvcggislctsacEEGPSPAVPAPVARSSSKARLSAPFLPERLAASLLGASSPGRFADGEKPSDAATLS
>scaffold-NDUV-2098459-Vittaria_appalachiana	CX{3}CX{5}CX{3}C	Non-Antifungal	non-ABPs	IHRGcwsacnhprhcaeicSASIGSMNPTPIPLRMASHMAEQSFP
>scaffold-NFXV-2012601-Mumea_americana	CX{3}CX{20}CX{3}C	Antifungal	non-ABPs	AALVDQEHEQEEQPLILKYHNGALLKGNVSLNLIWYGHFPPTPRSIIVDFITSLSLSHPQPSTSSWWKTTEKYSSRTTPSLPASALIITHQILQDQYSLGKSLKSTHLLALASKVNPAVNSVNVVLTASDVYVEGFcmsrcgthgryksgtyvwvgnsesqcpgycAWPFHQPPYGPQTPPLVAPNGDVGVDGMVI
>scaffold-NGTD-2082907-Dicranum_scoparium	CX{3}CX{9}CX{3}C	Antifungal	non-ABPs	GPLEDLAPAAGSYVAGYLNQMMGSNIIGGSNGFGSPYYTcwngcvsaggvkgkckeacQSLRR
>scaffold-NHAG-2000394-Ipomoea_nil	CX{3}CX{13}CX{3}C	Non-Antifungal	non-ABPs	Wciaecfiditmiseqsfqckflc
>scaffold-NHAG-2003742-Ipomoea_nil	CX{3}CX{9}CX{3}C	Antifungal	non-ABPs	QPEKELEEGVcdqhcrpnlpgnnvcrglcSV
>scaffold-NHIX-2002685-Colchicum_autumnale	CX{3}CX{3}CX{8}CX{3}C	Antifungal	ABPs	VAKAPDPAPSAFCDGKcgvrcskkgrvsrcmkycL
>scaffold-NHUA-2069355-Castanea_crenata	CX{3}CX{4}CX{3}C	Antifungal	non-ABPs	TQNEDRFKLPSNDKcirlcngakclnicSEYRYSSKIQASSMHDEI
>scaffold-NIGS-2006773-Heliotropium_karwinsky	CX{3}CX{15}CX{3}C	Antifungal	non-ABPs	GNAVSNRAEEDESETEWFGcvadcrgrtdppipsnyfgnclsycIANEKNGHLIGEEGLATA
>scaffold-NIGS-2017984-Heliotropium_karwinsky	CX{2}CX{30}CX{3}CX{7}CX{3}C	Antifungal	non-ABPs	ETVDNDPLIRQVVSDQNDDQLLNADHHFTLFKAKYGKAYATQEEHAYRLSVFKANLRRAKAHQLLDPSAVYGVTKFSDLTPSEFRRTFVGLHKRRNKLGLPADANQAPILPTSDLPSDFDWRELGAVTGVKDQGSCGSCWAFSTTGALEGAHFLATGELVSLSEQQLVDcdhecdpeernacdagcNGGLMNSALEYTLKAGGLEREQDYPYTGRDG
>scaffold-NIGS-2017985-Heliotropium_karwinsky	CX{2}CX{30}CX{3}CX{7}CX{3}C	Antifungal	non-ABPs	STETVDNDPLIRQVVSDQNDDQLLNAEHHFTLFKAKYGKAYATQEEHDYRLSVFKANLRRAKAHQLLDPSAVYGVTKFSDLTPSEFRRTFVGLHKRRNKLGLPADANQAPILPTSDLPSDFDWRELGAVTGVKDQGSCGSCWAFSTTGALEGAHFLATGELVSLSEQQLVDcdhecdpeernacdagcNGGLMNSALEYTLKAGGLEREQDYPYTGRDG
>scaffold-NIGS-2107668-Heliotropium_karwinsky	CX{3}CX{8}CX{3}C	Antifungal	non-ABPs	cfvvchghawmtpcnsycVVLIQLNKPKS
>scaffold-NIJU-2138134-Heteropyxis_natalensis	CX{3}CX{7}CX{3}C	Antifungal	non-ABPs	GDYYSRDQcslacantagptcrltcE
>scaffold-NIJU-2154052-Heteropyxis_natalensis	CX{3}CX{8}CX{3}C	Non-Antifungal	non-ABPs	VVcdvecgfesvnvicsllcIESEAPKTESFYFVFPVTILFTISM
>scaffold-NJKC-2014484-Eschscholzia_californica-stem	CX{3}CX{4}CX{3}C	Antifungal	non-ABPs	EIcevgcpssscdslcFLLNVELSE
>scaffold-NJLF-2059377-Viola_canadensis	CX{3}CX{9}CX{3}C	Antifungal	non-ABPs	EKSNPASISSKKLIGSSPYNSVYSclkncssthrarlecyikcSVRKPP
>scaffold-NKXU-2002292-Trebouxia_arboricola	CX{3}CX{14}CX{3}C	Antifungal	non-ABPs	SLKPIYGWcsrqcqhitgssrsapmiwckqacAAWTPP
>scaffold-NKXU-2003624-Trebouxia_arboricola	CX{3}CX{8}CX{3}C	Non-Antifungal	ABPs	GVLAPWPSDLLAANLFSNLNYYSAcvyecpvevfegvcsllc
>scaffold-NLOM-3002995-Pediastrum_duplex-B_CCAC_0012	CX{3}CX{6}CX{3}C	Antifungal	non-ABPs	GPWDPTWQcrhacyharfsclstcIP
>scaffold-NLOM-3038739-Pediastrum_duplex-B_CCAC_0012	CX{3}CX{4}CX{3}C	Antifungal	non-ABPs	QQclrscltrgcrmvcWSATLLTW
>scaffold-NMDZ-2063186-Solanum_sisymbriifolium	CX{3}CX{3}CX{8}CX{3}C	Antifungal	non-ABPs	GSDYCDSKcnfrcskagrqdrclkyc
>scaffold-NMGG-2001968-Hypecoum_procumbens	CX{3}CX{15}CX{3}C	Antifungal	non-ABPs	IRMTTLLTSHFIYLcrgscairmttlltshfiylcrgscGFLLRLSWSWYVKILRKNEYQIWSVVA
>scaffold-NMGG-2048024-Hypecoum_procumbens	CX{3}CX{10}CX{3}C	Antifungal	non-ABPs	NESDPEKQLQQckslcqrqqrfrqeeceqqcEKKYREQQREEGRGGRGESVNADPQREY
>scaffold-NNGU-2011272-Coriaria_nepalensis	CX{2}CX{30}CX{3}CX{7}CX{3}C	Antifungal	non-ABPs	STISSDDSLIRQVVSGGDDDQLLSAEHHFANFKAKFGKTYADQEEHDFRFTVFKSNLRRAKRHQKLDPTAVHGVTKFFDLTPAEFQQKFLGLKRHLGLPADAHKAPILPTNDLPSDFDWREHGAVTPVKDQGSCGSCWSFSAAGALEGAHFLSTGELVSLSEQQLVDcdhecdpeeegacdsgcNGGLMNSAFEYIYKVG
>scaffold-NNOK-2051544-Neurachne_tenuifolia	CX{3}CX{11}CX{3}C	Non-Antifungal	non-ABPs	APQATAMDckagcaelkdsplaadcekkcEELASQGGAQDPNKAAKWDIP
>scaffold-NNOK-2069109-Neurachne_tenuifolia	CX{10}CX{2}CX{7}CX{3}CX{4}CX{3}C	Antifungal	non-ABPs	ILFHHSCAHLINHMQMSCPACLNVFQNYcgsqcaefdcyfgc
>scaffold-NOKI-2008912-Lindsaea_linearis	CX{3}CX{4}CX{3}C	Antifungal	non-ABPs	DFclshcpsqlcqnwcSLYPP
>scaffold-NOKI-2013078-Lindsaea_linearis	CX{3}CX{4}CX{3}C	Antifungal	non-ABPs	AScfniceqyfcsspc
>scaffold-NOKI-2096471-Lindsaea_linearis	CX{4}CX{3}CX{8}CX{3}C	Antifungal	non-ABPs	DHCPKPScgvvcwasaplltcsticESGMISSHSRP
>scaffold-NQYP-2013241-Pirula_salina	CX{3}CX{6}CX{3}C	Antifungal	non-ABPs	YDSScktrcslaptfcrrlc
>scaffold-NQYP-2026654-Pirula_salina	CX{3}CX{7}CX{3}C	Antifungal	non-ABPs	SHAPQTATQSclstcpksswdrctgscPSWT
>scaffold-NSPR-2011733-Nypa_fruticans	CX{3}CX{6}CX{3}C	Antifungal	non-ABPs	YHFQQLSDIPVLcvrrchleypscsqacKDK
>scaffold-NTLE-2035260-Asteromonas_gracilis-B	CX{3}CX{11}CX{3}C	Antifungal	non-ABPs	APPDISKRSPPDISKRWFIDLHHVMDQIKHLVTPDMEQSAcvvackgvvagigslicdtacSKLIQAVS
>scaffold-NUSE-2012695-Conzya_canadensis-glyphosate_resistant	CX{3}CX{11}CX{3}C	Non-Antifungal	non-ABPs	SIDcprdcvslsvlkdfqscsnkc
>scaffold-NWQC-2018587-Plagiochila_asplenioides	CX{3}CX{9}CX{3}C	Non-Antifungal	non-ABPs	SSIVAALSTALASASWADIcmsnclsslsgvtyckmvcELD
>scaffold-NWWI-2027715-Nephrolepis_exaltata	CX{3}CX{14}CX{3}C	Antifungal	non-ABPs	STAPYFAGLSLGLTckfpcvlqqekkysyklescytvcQ
>scaffold-NWWI-2035121-Nephrolepis_exaltata	CX{7}CX{3}CX{11}CX{3}C	Antifungal	non-ABPs	FTYCNSNVRNFcsgrcrvidhalkhischyycFT
>scaffold-NWWI-2105108-Nephrolepis_exaltata	CX{3}CX{4}CX{3}C	Antifungal	non-ABPs	AGcfisclpkpciiqcRLHKKTLD
>scaffold-NWWI-2109252-Nephrolepis_exaltata	CX{3}CX{7}CX{3}C	Antifungal	non-ABPs	YAGPKWIDSSVWITRAKPAcgalcaqtnyngchgicSYLLQK
>scaffold-NWWI-2117205-Nephrolepis_exaltata	CX{3}CX{3}CX{8}CX{3}C	Antifungal	non-ABPs	SDSGSDLATSAAAYGRPQYGTTQGSLRASQCPSAcsyrcsktskhkacmffcNK
>scaffold-NXOH-2041790-Apios_americana	CX{3}CX{10}CX{3}C	Non-Antifungal	non-ABPs	NcirhcnsiqphmvascgvacHLGGHHFGRVKGANEVVLSLNAQTAEQ
>scaffold-NXOH-2044809-Apios_americana	CX{3}CX{3}CX{6}CX{3}C	Non-Antifungal	non-ABPs	SSTSHSIEVFVSLHCSWFcfyfctrawnlcimgcEYLMLN
>scaffold-NYBX-2106775-Huperzia_selago-A	CX{8}CX{3}CX{3}CX{9}CX{3}C	Antifungal	non-ABPs	QQCGEGEAYNDCGTAcpvtcenqkdgpqictkqcVPG
>scaffold-OAEZ-2003947-Persursaria_percursa	CX{3}CX{7}CX{3}C	Antifungal	non-ABPs	cfrpcsfkdlytcavhcL
>scaffold-OAGK-2013434-Matricaria_matricariodes	CX{2}CX{30}CX{3}CX{7}CX{3}C	Antifungal	non-ABPs	VTDSVTDPLIRQVIPESEQQEPLLTDEHHFTLFKTKFNKAYVSEEEHDYRFSVFKANVRRAKRHQLLDPTAEHGVTKFSDLTPPEFREKYLGLKSGGGKVKFPSDANNAPILPTSDLPEEFDWRDHGAVTPVKNQGSCGSCWSFSTTGALEGSHFLQTGELVSLSEQQLVDcdhecdpaeknscdagcNGGLMNN
>scaffold-OAQS-2118300-Glycine_soja-root+NaCl	CX{3}CX{13}CX{3}C	Antifungal	non-ABPs	TSLNKIEHceldcasstveglnvvgdcepkcSQGLKIPTQIEKEGQDAIKEYLDNLFSNALFGTDSTQTGHNQEARPDRYSVEPDSKTQIKHEGESMNAQKSSYKLPKEPGEEQLLDGDLAVNVDLEIVGDGEYVLKIKRVNPSLTNHDEVERAKHMAQNGAMLLHYGEILQDMGEKLISQSQASLYSVFKIPTPPKLKSDQ
>scaffold-OBPL-2049421-Myristica_fragrans	CX{3}CX{14}CX{3}C	Antifungal	non-ABPs	MPKHSGcsrtcrdaaipkllqqnlqcflqcLSNNSQSPLARIPSQNSSSHLILALFPVVHP
>scaffold-OBTI-2038777-Peganum_harmala	CX{3}CX{5}CX{3}C	Antifungal	non-ABPs	ARYclflcgrltacdfmcISFVQSLESSF
>scaffold-OCTM-2008145-Begonia_sp.	CX{2}CX{30}CX{3}CX{7}CX{3}C	Antifungal	non-ABPs	ESDGHLLLLALVDGGDAADNDDLSLGAEHHFSLFKKRYGKSYTTMDEHDLRFNIFKANLRRAQRHQALDPSATHGVTQFSDLTPSEFRRTFLGLRGRRLKLPSDANEAPILPTDDLPSDFDWRDHGAVTPVKNQRLCGSCWSFSTTGALEGAHFLATGELVSLSEQQLVDcdhecdpeeprscdsgcKGGLMNSALEYTLKAGGLMREED
>scaffold-OCTM-2010736-Begonia_sp.	CX{2}CX{30}CX{3}CX{7}CX{3}C	Antifungal	non-ABPs	VSDFDGSEGDSLIRQVVDDVVSGENELNLGAEHHFSLFKRRYGKSYSTVDEHDLRFNIFKANLRRAQRHQALDPSATHGVTQFSDLTPAEFRRTFLGLRGSRLRLPSDANKAPILPTDDLPLDFDWRDQGAVTSVKNQGSCGSCWSFSTTGALEGAHYLATGNLVSLSEQQLVDcdhecdpeeprscdsgcNGGLMNSAFEYTLKAGGLMREED
>scaffold-OCTM-2010737-Begonia_sp.	CX{2}CX{30}CX{3}CX{7}CX{3}C	Antifungal	non-ABPs	TDTVSNGSEGDSLIRQVVDDVVSGENELNLGAEHHFSLFKRRYGKSYSTVDEHDLRFNIFKANLRRAQRHQALDPSATHGVTQFSDLTPAEFRRTFLGLRGSRLRLPSDANKAPILPTDDLPLDFDWRDQGAVTSVKNQGSCGSCWSFSTTGALEGAHYLATGNLVSLSEQQLVDcdhecdpeeprscdsgcNGGLMNSAFEYTLKAGGLMREED
>scaffold-OCWZ-2001742-Dioscorea_villosa	CX{3}CX{6}CX{3}C	Non-Antifungal	non-ABPs	ITSAPATTAAPGVAPSIScvsactpgdvtcqascLGIARPNSSQA
>scaffold-OCWZ-2039507-Dioscorea_villosa	CX{3}CX{3}CX{8}CX{3}C	Antifungal	non-ABPs	DSKLEEHSESSRSSFVPIADCGKAchvrcskswkpkmckracG
>scaffold-OCZL-2011126-Homalosorus_pycnocarpos	CX{3}CX{14}CX{3}C	Non-Antifungal	non-ABPs	STLSPPcrpicstdsasvrtsssrtcrndcKRFVLKSSVAQSWRMSFQ
>scaffold-OCZL-2058243-Homalosorus_pycnocarpos	CX{3}CX{6}CX{3}C	Antifungal	non-ABPs	PQELGIGRILQPSQWSIINSETISPESYIANNRVWLLRWRcpllcsftsllcrfscQSSSHASKSVPAI
>scaffold-ODXI-2010862-Haematococcus_pluviali	CX{3}CX{6}CX{3}C	Antifungal	non-ABPs	WScastcgsvpvicsqgcDF
>scaffold-OFTV-2132759-Barbilophozia_barbata	CX{15}CX{13}CX{3}CX{11}CX{3}C	Antifungal	non-ABPs	VLDTSGLGQCGVHIDSIHIHRFALWCRRVSRAAIGVASRcvsycivraeaavldpciracVGA
>scaffold-OFUE-2004372-Lobochlamys_segnis	CX{8}CX{3}CX{7}CX{3}C	Antifungal	non-ABPs	NGWCAPVIRLARcawwcqnqmrtscwvscG
>scaffold-OFUE-2006915-Lobochlamys_segnis	CX{3}CX{5}CX{3}C	Non-Antifungal	non-ABPs	cplkclfystcgstcFPAVHGVLPQFDFPSE
>scaffold-OFUE-2009012-Lobochlamys_segnis	CX{4}CX{2}CX{7}CX{3}CX{17}CX{3}C	Antifungal	non-ABPs	GCTSSLCHHCINTASVWcshmchvhydtgfrhifqpvfvcnaqcSV
>scaffold-OFUE-2009932-Lobochlamys_segnis	CX{28}CX{33}CX{3}CX{12}CX{3}C	Non-Antifungal	non-ABPs	QLVRHIDLAVEGLQGRVCGLAVFELDEPIARAGASALVLDDLGVLNCPKVGAQVLQRLLVHIGVQVAEVQRGAALRGFPAclracglplsglvvlhqcwlscALQAL
>scaffold-OFUE-2046312-Lobochlamys_segnis	CX{2}CX{3}CX{6}CX{3}C	Antifungal	non-ABPs	SASQCSGctlwcwipplpcgqdcPGAAQRMLT
>scaffold-OFUE-2046390-Lobochlamys_segnis	CX{3}CX{4}CX{3}C	Antifungal	non-ABPs	ASSIDADPAcsslcrnelcsrpcAALKDVLGLLRALVPALSTSSTSDSSIIATGLWAWAWI
>scaffold-OGZM-2071703-Laminaria_japonica	CX{3}CX{13}CX{3}C	Antifungal	non-ABPs	RMDEDTFREcsshcgsehegelydlklcvelcRLFELSERSPSSLD
>scaffold-OHAE-2126852-Polygala_lutea	CX{3}CX{13}CX{3}C	Antifungal	non-ABPs	QDDPETKTckhqckqqlqlseeekrmceeqcDRYGRRKEERQRQIGEETRRKTEREQEGEWEEEGGNPFVFEDEHFDTRLKTEGGRVRVSRKFTNRSDILRGIENFRVAHLEAEPQTLVSPHHYDAELVLFIVQGEGIIGLVGDDKTRSFKLERGDVIRVPAGTPFYLVNTNKNDMLRVAKLLQPVAIPGKYQAFYGSGGENPESFLSAFSWEVLEAALQTRRERLQKLLEQQKRGGIFKI
>scaffold-OINM-2028558-Hydrocotyle_umbellata	CX{3}CX{18}CX{3}C	Antifungal	non-ABPs	SDHHcsnpcasrnfflpfddtnsfaaacpstcFTSAPAESV
>scaffold-OJCW-2063760-Maesa_lanceolata	CX{3}CX{6}CX{3}C	Antifungal	non-ABPs	ETSNSASSTSSGPAPGSTAAcladcavgdvncqavc
>scaffold-OJCW-2082347-Maesa_lanceolata	CX{3}CX{17}CX{3}C	Antifungal	non-ABPs	MGGSNSSLScsrhcngnshrllsllfsrfmycplwc
>scaffold-OLES-2032583-Schiedea_membranacea	CX{3}CX{4}CX{3}C	Antifungal	non-ABPs	SKYcqgscsqhlctgacRVGDRRASSERKSKFMYQS
>scaffold-OMXG-2000734-Eleusine_coracana-root_unstressed	CX{10}CX{3}CX{9}CX{3}C	Antifungal	non-ABPs	IPMYCWEQIHRRAAScpqncnsrpktqdvcdalc
>scaffold-OMXG-2015278-Eleusine_coracana-root_unstressed	CX{8}CX{3}CX{4}CX{3}C	Antifungal	non-ABPs	DCVAGGGGDGcpygcggytcpygcGGYAFS
>scaffold-OMXG-2035795-Eleusine_coracana-root_unstressed	CX{1}CX{3}CX{17}CX{3}C	Antifungal	non-ABPs	IEPDRSADSRLVTERESISSLIVLFINDICLcsirclpppesipsspelmplpcllscADRVRRSLKSST
>scaffold-OODC-2015598-Linum_bienne-CN_107293	CX{3}CX{3}CX{10}CX{3}C	Antifungal	non-ABPs	DASDCYDGcttacvqpntrlmrrcelkcGIR
>scaffold-OODC-2065457-Linum_bienne-CN_107293	CX{3}CX{7}CX{3}C	Antifungal	non-ABPs	ILAPScpgpcsvfppdacqktcQD
>scaffold-OODC-2070757-Linum_bienne-CN_107293	CX{3}CX{15}CX{3}C	Antifungal	non-ABPs	NFYFVKAYNEKTIDcmqkclqtatgldphvkgiycerscH
>scaffold-OOSO-2006838-Helonias_bullata	CX{3}CX{12}CX{3}C	Non-Antifungal	non-ABPs	QGWFIKGNGAISGVQSQFRMVcyqscgtaelwdlmelncfvfc
>scaffold-OOSO-2086669-Helonias_bullata	CX{3}CX{8}CX{3}C	Non-Antifungal	non-ABPs	SNFAcparcvttltmqicmpgcLVTFL
>scaffold-OPZX-2051330-Sessuvium_ventricosum-mature_leaf	CX{16}CX{6}CX{6}CX{1}CX{3}CX{11}CX{3}C	Antifungal	non-ABPs	SNNIRNLGYKALINPKEVIGIIASKANKFEDMFNCFGSNSGEETKFYISIICLENNTSCTKLGFLCTckgkcyeeqkshkihhcisicS
>scaffold-OQBM-2007590-Ipomoea_indica	CX{3}CX{6}CX{3}C	Antifungal	non-ABPs	SPLTScrgecvvsgfgcfffcP
>scaffold-OQBM-2015306-Ipomoea_indica	CX{3}CX{9}CX{3}C	Antifungal	non-ABPs	QPEKELEEGVcdqhcrpnlpgnnvcrglcSV
>scaffold-OQHZ-2006207-Quillaja_saponaria	CX{2}CX{30}CX{3}CX{7}CX{3}C	Antifungal	non-ABPs	ETVSVESDGDALIKQVIDGDNDLRLGAEHHFSLFKQRFGKSYGSQEEHDYRFKVFKANIRRAKRHQKLDPSAAHGVTQFSDLTPSEFRRTYLGLRGLRLPSDANKAPILPTDDLPADFDWRDRGAVTPPKNQGSCGSCWSFSTTGALEGAHFLATGELISLSEQQLVDcdhecdpdepgscdsgcNGGLMNSAFEYTLKAGGLMTE
>scaffold-OQHZ-2006209-Quillaja_saponaria	CX{2}CX{30}CX{3}CX{7}CX{3}C	Antifungal	non-ABPs	ETETETLSVRSDGDQLIRQVVDGDGELRLGAEHHFSLFKRRFGKSYGSQEEHDYRFKVFKANIRRAKRHQKLDPSAAHGVTQFSDLTPSEFRRTYLGLRGLRLPSDANKAPILPTDDLPADFDWRDRGAVTPPKNQGSCGSCWSFSTTGALEGAHFLATGELISLSEQQLVDcdhecdpdepgscdsgcNGGLMNSAFEYTLKAGGLMTE
>scaffold-OQHZ-2012017-Quillaja_saponaria	CX{3}CX{4}CX{3}C	Non-Antifungal	non-ABPs	VNSSWcmnlcpivvcrmpcWTKSVWSLWSGRRGSKSLFK
>scaffold-OQWW-2033367-Davallia_fejeensis	CX{3}CX{7}CX{3}C	Antifungal	non-ABPs	cnlqchhsewygcgglc
>scaffold-ORKS-2002835-Philonotis_fontana	CX{3}CX{19}CX{3}C	Antifungal	non-ABPs	LRcsifcnvyfflnfsaafeprhdfecvsycSV
>scaffold-ORKS-2044487-Philonotis_fontana	CX{3}CX{19}CX{3}C	Non-Antifungal	non-ABPs	cdqgcvgvvegdplhwrggdhhgecyfkcELLRGVGTINGMYKVGEWRWNFN
>scaffold-OSIP-2123985-Garcinia_livingstonei	CX{2}CX{30}CX{3}CX{7}CX{3}C	Antifungal	non-ABPs	SEEPTLIRQVTDGEEPNPSSLLGAEHHFTLFKKKYKKSYASKEEHEYRFWVFKRNLKRAERNQKMDPTATHGVTQFSDLTQTEFKRHFLGIRGGKSFKLGLPNDANKAPILPTNDLPLDFDWREKGAVTNVKNQGSCGSCWSFSTTGALEGGHFLATGNLVSLSEQQLVDcdhecdpeeegacdsgcNGGLMNSAFEYTLK
>scaffold-OSIP-2124210-Garcinia_livingstonei	CX{2}CX{30}CX{3}CX{7}CX{3}C	Antifungal	non-ABPs	NVEDPLIRQVTDGHDSSSSSLGAEHHFSLFKRKYNKAYGSQEEHDRRFRVFKRNLRRAARHQSLDPTATHGVTQFSDLTPTEFQRLFTGLRRRKSFGLAFPKDANKAPILPTDDLPLDFDWRERGAVANVKNQGSCGSCWSFSAAGALEGAHFLATGELVSLSEQQLVDcdhecdpdeedacdsgcNGGLMNSAFEYTLK
>scaffold-OSMU-2054116-Lycium_sp.	CX{3}CX{3}CX{8}CX{3}C	Antifungal	non-ABPs	GSSYCDSKckqrcskagltdrclkycG
>scaffold-OSMU-2071092-Lycium_sp.	CX{3}CX{10}CX{3}C	Antifungal	non-ABPs	AELSDKAKEcmptclavpgstvatcekacEDFADRTYNKR
>scaffold-OTAN-2081941-Deutzia_scabra	CX{5}CX{5}CX{3}CX{9}CX{3}C	Antifungal	non-ABPs	FCFSSTICRRRYAcflwcfkdhlgalrcvllcFQVVYELQ
>scaffold-OTAN-2092010-Deutzia_scabra	CX{3}CX{14}CX{3}C	Antifungal	non-ABPs	APLcyencthfksmlmklgildcqkkcLNETFPNM
>scaffold-OUER-2086029-Heliotropium_convolvulaceum	CX{3}CX{3}CX{8}CX{3}C	Antifungal	non-ABPs	QETTNAASGGGYNPNINCKAAcgarcklssrpnlchrac
>scaffold-OVHR-3035280-Chlamydomonas_bilatus-B	CX{3}CX{9}CX{3}C	Non-Antifungal	non-ABPs	LPVGLGGETcnlacghlrgvdpscfeycWL
>scaffold-OVIJ-2011800-Papuacedrus_papuana	CX{2}CX{30}CX{3}CX{7}CX{3}C	Antifungal	non-ABPs	HNDFISQVTDQIDEIGIGNFRFLFDKFITEHGKVYSGVEEYGKRLRTFEKNLMKAMENQALDPTAIHGITPFSDLTEEEFEAHYTGLLNVPHNSMNGSPAAEILPVDDLPANFDWRDKGAVSEVKLQGTCGSCWAFSTTGVIEGANFLATGKLLSLSEQQLIDcdhkcdpqnkeacdngcNGGLMTNAYNYLIEAGGIE
>scaffold-OVIJ-2055417-Papuacedrus_papuana	CX{3}CX{12}CX{3}C	Antifungal	non-ABPs	HHcgsscyfegpmgeqngncqvicTFYYSSVYG
>scaffold-OVIJ-2083395-Papuacedrus_papuana	CX{1}CX{3}CX{4}CX{3}C	Antifungal	non-ABPs	DCWcmsicrieacrrlcLRMMNHLRSWIGIRGLR
>scaffold-OVRB-2021191-Colchicum_autumnale-leaves_fine_roots	CX{3}CX{3}CX{8}CX{3}C	Antifungal	ABPs	VAKAPDPAPSAFCDGKcsvrcskkgrisrcmkycL
>scaffold-OWAS-2006027-Rehmannia_glutinosa	CX{3}CX{4}CX{3}C	Antifungal	non-ABPs	ATTILcarpctfpncrplcTVSPSFLYHSTLSEGSTSLNTISANAIPATIPSSFAKKWASTSISTGIVALQVTSPRSPASSERAS
>scaffold-OWAS-2056601-Rehmannia_glutinosa	CX{3}CX{3}CX{8}CX{3}C	Antifungal	non-ABPs	YNHLRPPDCQPRctyrcsatshkkpcmffcLK
>scaffold-OWAS-2073963-Rehmannia_glutinosa	CX{3}CX{4}CX{3}C	Non-Antifungal	non-ABPs	FcdmvchhhfcplycHLLQKARRKFVPF
>scaffold-OWFC-2050352-Halocarpus_bidwillii	CX{3}CX{10}CX{3}C	Antifungal	ABPs	QRATAFHFLISKRLDFLAVEVAVVPLEPSPVGTGIISTSVEAIREKScrkhcyrgmsfksnlcflnc
>scaffold-OXGJ-2040640-Glyptostrobus_pensilis	CX{3}CX{16}CX{3}C	Non-Antifungal	non-ABPs	ASGLDKEQIFGMAEQEMAYRVELFNKLTQTcfdkcidkrykeselnmgenscidrcVAKYWQVTAIIGQLLGSSKPPM
>scaffold-OXGJ-2041661-Glyptostrobus_pensilis	CX{3}CX{15}CX{3}C	Non-Antifungal	non-ABPs	TRGYYNSSSLWSSSMYHRNIYNclhlcsrdlsnihkgnrlwgckficTNW
>scaffold-OXGJ-2046536-Glyptostrobus_pensilis	CX{3}CX{10}CX{3}C	Antifungal	ABPs	VKPTKIPFHLPKIESLQRTKSSciatcvhkgllslkdckhhcYSL
>scaffold-OYLU-2007039-Curcuma_olena-B	CX{3}CX{3}CX{9}CX{3}C	Antifungal	non-ABPs	TFCFPQcysrcangkvgnvacstmc
>scaffold-OYLU-2007415-Curcuma_olena-B	CX{3}CX{3}CX{9}CX{3}C	Antifungal	non-ABPs	GFCFPDcysrcangqignvacstmc
>scaffold-PAZJ-2002185-Ricinus_communis	CX{3}CX{4}CX{3}C	Antifungal	non-ABPs	cklqcndigcfsncSFMVFKEGFLIL
>scaffold-PBUU-2010977-Lygodium_japonicum	CX{3}CX{7}CX{3}C	Non-Antifungal	non-ABPs	YLPRcytfcyglayvkctmecY
>scaffold-PBUU-2070297-Lygodium_japonicum	CX{3}CX{6}CX{3}C	Non-Antifungal	non-ABPs	ITSAPATTSAAAISVSPQIScvsacnagdvtcqascLGAARPNSSQV
>scaffold-PCNH-2047400-Psychotria_marginata	CX{3}CX{6}CX{3}C	Non-Antifungal	non-ABPs	QSKTASVSPAQQSQLDcldacdagdvkcqsycITVPSPDEKNINA
>scaffold-PCNH-2072499-Psychotria_marginata	CX{3}CX{8}CX{3}C	Antifungal	non-ABPs	QRIFNFFVHTELFEcisscpgwkeprgctthcSRLWHPLLSRDLIGIHIGVIHFTFGSMQQVS
>scaffold-PDIE-2010138-Cannabis_sativa-xylem	CX{3}CX{5}CX{3}C	Antifungal	non-ABPs	LRPcmmgciqesicstscLISSKKR
>scaffold-PFSA-2016047-Gylcine_soja-BB_root+NaHCO3	CX{3}CX{3}CX{8}CX{3}C	Antifungal	non-ABPs	DVNMQKEEDEELRFPNHPLIVRDGNRRLMQDIDCGGLcktrcsahsrpnvcnracG
>scaffold-PFSA-2130202-Gylcine_soja-BB_root+NaHCO3	CX{3}CX{13}CX{3}C	Antifungal	non-ABPs	TSLNKIEHceldcasstveglnvvgdcepkcSQGLKIPTQIEKEGQDAIKEYLDNLFSNALFGTDSTQTGHNQEARPDRYSVEPDSKTQIKHEGESMNAQKSSYKLPKEPGEEQLLDGDLAVNVDLEIVGDGEYVLKIKRVNPSLTNHDEVERAKHMAQNGAMLLHYGEILQDMGEKLISQSQASLYSVFKIPTPPKLKSDQ
>scaffold-PGKL-2065168-Phellodendron_amurense	CX{7}CX{3}CX{4}CX{3}C	Non-Antifungal	non-ABPs	NLSLMHPSVVCMDLLILTckifcfstscnktcFMAKASTQ
>scaffold-PHCE-2048815-Prunella_vulgaris	CX{3}CX{4}CX{3}C	Non-Antifungal	non-ABPs	ATTILcalpctfpnckplcTLSPSFLYHSI
>scaffold-PHCE-2056985-Prunella_vulgaris	CX{6}CX{6}CX{3}CX{12}CX{3}C	Antifungal	non-ABPs	QKPDKVVCTSKKSPCFLKSITcpaqcttrkpkdpkakacfincD
>scaffold-PHOQ-2002645-Orobanche_fasciculata-stem	CX{3}CX{9}CX{3}C	Non-Antifungal	non-ABPs	DcwdscfmivgdvqkcayecVY
>scaffold-PHOQ-2003461-Orobanche_fasciculata-stem	CX{3}CX{4}CX{3}C	Antifungal	non-ABPs	MDILGAVVGVRGGISVAMEGQIGKDFQIIQYPIRLSIScmgfcvgsrcriacISLSRK
>scaffold-PHOQ-2026016-Orobanche_fasciculata-stem	CX{3}CX{11}CX{3}C	Antifungal	non-ABPs	SPNLSTTAGTRALKcsfkcspestaadaracnepcDTLKLLSFKRSKQTSTSDVTSDGDKVFLEASSSWWRLSTPAIRSLVSFARANSKASSMAAAVEMFRGF
>scaffold-PIVW-2014067-Ceratopteris_thalictroides	CX{3}CX{15}CX{3}C	Antifungal	ABPs	ARISLcktscslqagwktklseslfctkacLS
>scaffold-PIVW-2085449-Ceratopteris_thalictroides	CX{21}CX{3}CX{12}CX{3}C	Antifungal	non-ABPs	MRTGQGGKAQTPYPCLTIINPNLRRRRFILLIGHEAcdsicyvvkyrseygfpcysfc
>scaffold-PLBZ-2017258-Chlorogalum_pomeridianum	CX{3}CX{5}CX{3}C	Antifungal	ABPs	NILGLDLKGLQLclksciktllcqihc
>scaffold-PLBZ-2122201-Chlorogalum_pomeridianum	CX{3}CX{6}CX{4}CX{11}CX{3}CX{6}CX{3}C	Antifungal	non-ABPs	RTLPEAEAPLQSAEAPQPSISSPIGAPSSSEPTPTPPHMVEMCNTWCDASVSGCMVDSCLHIPSGSDQAAcisncmqelwscqndcQKAHMDDIKWP
>scaffold-PMRP-2039588-Cannabis_sativa-stem	CX{3}CX{5}CX{3}C	Antifungal	non-ABPs	LRPcmmgciqesicstscLISSKKR
>scaffold-POOW-2010895-Glaucocystis_cf._nostochinearum	CX{3}CX{20}CX{3}C	Antifungal	non-ABPs	GSTVNADPPSPAEGYQGcgepctgsaiddgtgadpssrpsmrcdmrcRGLHVGMRARGGDRPSGLGIVPATAGGSGPGRSMSGASARRRASSAVP
>scaffold-POOW-2047926-Glaucocystis_cf._nostochinearum	CX{3}CX{11}CX{3}C	Antifungal	non-ABPs	DRYcasscsdpspaaelgvcasacIGSAISARLTDWASSWSESSVAGASSADRSSSPLSSTG
>scaffold-POOW-2054732-Glaucocystis_cf._nostochinearum	CX{3}CX{7}CX{3}C	Antifungal	non-ABPs	PScmpvctnlepttcpslcTRGTA
>scaffold-POPJ-2000065-Pteris_vittata	CX{3}CX{13}CX{3}C	Antifungal	non-ABPs	RDTQRPVPLPHTTSMEATPVGSIILQYTKFGSSLMRQTWLLLNLPLLLFSPNcphqcstlspfqtllldncsrycSFG
>scaffold-PPPZ-2115397-Rhododendron_scopulorum	CX{3}CX{13}CX{3}C	Non-Antifungal	non-ABPs	ciyncplsyfdeeivkyrclyncFYPTNSPSTEFFHTYTP
>scaffold-PPPZ-2119748-Rhododendron_scopulorum	CX{3}CX{5}CX{3}C	Non-Antifungal	non-ABPs	EDRQSVHYTKIRVSTQLGAVFVLAchrycfhhmvclldcLPL
>scaffold-PPQR-2055194-Typha_angustifolia	CX{4}CX{3}CX{13}CX{3}C	Antifungal	non-ABPs	FLFVLVEYEFNFCINSScvlscnkggshgfvhahhcgfmcVEWGLHPMFSQF
>scaffold-PQTO-2012771-Lycopodium_deuterodensum	CX{3}CX{9}CX{3}C	Antifungal	ABPs	KIRSSVHSRVTAVHSDKFQKKWYQYLHGcriqcqnlklsapsctwncQKGDTVSL
>scaffold-PQTO-2013418-Lycopodium_deuterodensum	CX{3}CX{5}CX{3}C	Antifungal	non-ABPs	QMTcnsscyshfpcqiscNPILIP
>scaffold-PQTO-2061878-Lycopodium_deuterodensum	CX{3}CX{4}CX{3}C	Antifungal	non-ABPs	SQDTKGRYcysicqdascvgscFE
>scaffold-PQTO-2080142-Lycopodium_deuterodensum	CX{4}CX{3}CX{4}CX{3}C	Antifungal	non-ABPs	HRWSQTQFLEMKKNVLNCYGNScvnfcemglckrkcDIETSIT
>scaffold-PRIQ-2006625-Pleurastrum_insigne	CX{3}CX{19}CX{3}C	Antifungal	non-ABPs	Scvrvcmpgtvpaaqlaaprpephrcwqtc
>scaffold-PRIQ-2047201-Pleurastrum_insigne	CX{3}CX{5}CX{3}C	Antifungal	non-ABPs	LDTGcqfackhiiicvlvcHH
>scaffold-PRIQ-2048017-Pleurastrum_insigne	CX{3}CX{4}CX{3}C	Antifungal	non-ABPs	TFcqascaghsclgscPRSQSLT
>scaffold-PRIQ-2049880-Pleurastrum_insigne	CX{3}CX{6}CX{3}C	Non-Antifungal	non-ABPs	TSWILSLQSWHWMEcawscltlhflcsrvcTPSRALRPLLRAWMWR
>scaffold-PRIQ-2051452-Pleurastrum_insigne	CX{3}CX{20}CX{3}C	Non-Antifungal	non-ABPs	VPcfglcmtvearivfqfvaiidaigpctslcGLA
>scaffold-PSHB-2084418-Lantana_camara	CX{3}CX{4}CX{3}C	Antifungal	non-ABPs	clvscphefcskscFWLIY
>scaffold-PSJT-2003145-Uvaria_microcarpa	CX{3}CX{3}CX{20}CX{3}C	Antifungal	non-ABPs	ETLSNIPQTLSGEDGKPARIQKPKSRKAESCTIKcvttcirggagspgegplnarslvecsdicNLIKDGDDGP
>scaffold-PSKY-2005686-Asplenium_nidus	CX{3}CX{16}CX{3}C	Antifungal	non-ABPs	SVSPTcshpclfslfshpwmpitrfscimfcIKVGIGIYGKLQIRSQRSPL
>scaffold-PTBJ-2088442-Plantago_virginica	CX{3}CX{6}CX{3}C	Antifungal	non-ABPs	ASSSDQESSTALKPDGVGRQDYFRNLAPTcsqscdmvaldcksqcSPPK
>scaffold-PTFA-2020489-Jacquinia_sp.	CX{3}CX{18}CX{3}C	Non-Antifungal	non-ABPs	FVNYcflicslqnvsekkgvywdsphfcalvcSTYTHAAFGAWG
>scaffold-PTLU-2100575-Staphylea_trifolia	CX{3}CX{13}CX{3}C	Antifungal	non-ABPs	ADVDceeycfskmitlrevfeacvkycEEHGPGQDESLPQKNEDEANREFSSRNIQMKLPGFAV
>scaffold-PUCW-2051992-Agastache_rugosa	CX{3}CX{11}CX{3}C	Antifungal	non-ABPs	TTAGTSALKcslkcspestaaeasackppcDTRKLLSFKRSRQTSTSDVTSDGDSVFLEASRSWWRRSTPAIRSLVSFARANSSASSIAAAVGAVRVFHRQRSRRRTIGSAGSWRVSKGEVWRERKA
>scaffold-PVGM-2015301-Oncotheca_balansae	CX{2}CX{30}CX{3}CX{7}CX{3}C	Antifungal	non-ABPs	DDSSGDDLLIRQVVGDDHLLNADHHFAIFKRRFGKSYASQEEHDYRFAIFKANMRRAQRHQKLDPSAVHGVTQFSDMTPAEFHRNHLGLKRLKLPADANKAPILPTNDLPADFDWRDHGAVTSVKNQGSCGSCWSFSTTGALEGANYLATGKLVSLSEQQLVDcdhecdpdeadscdsgcNGGLMNSAFEYTLKAGGLMQEEDYPYTG
>scaffold-PVGM-2028655-Oncotheca_balansae	CX{3}CX{16}CX{3}C	Antifungal	non-ABPs	DISTDTADDTYGcgiichfnssiavlakvdnslcivscKEITG
>scaffold-PWSG-2003969-Cyperus_papyrus	CX{3}CX{20}CX{3}C	Antifungal	ABPs	ILGKIRGDEENRLKGARGREKNSDEAFVcervcnskrmlkkvgafskdpipdtcvtvcGVSELD
>scaffold-PYDB-2018745-Sinotubimorpha_guangdongensis	CX{3}CX{19}CX{3}C	Antifungal	non-ABPs	QLLTPWQVcemkclhdmgapqsltyqdpravqcqsycKEHAFDLFTMTSTSKEK
>scaffold-PYDB-2020600-Sinotubimorpha_guangdongensis	CX{3}CX{13}CX{3}C	Antifungal	non-ABPs	SNGVTRDFEQcldsctafnnanptravdcasrcRSNLPPGGVLA
>scaffold-PYDB-2022053-Sinotubimorpha_guangdongensis	CX{3}CX{18}CX{3}C	Antifungal	non-ABPs	QPQHPDGGQNPPDGQHPPDDTLRHLIEAEVERIIRTHPGITPQQcsdrcddlfdldaghdeqdvdrlcdevcHEQLGHGHPPHPGDRQN
>scaffold-PYDB-2022385-Sinotubimorpha_guangdongensis	CX{3}CX{18}CX{3}C	Antifungal	non-ABPs	QNDHHPDHNSPLAHLVHNEVSKIVHDNAGITADDctmkcdalfdlaaghdeaetdhlcdvecKVVLAHQGHGGN
>scaffold-PYHZ-2011621-Isoetes_sp.	CX{15}CX{10}CX{3}CX{10}CX{3}C	Antifungal	ABPs	FNVSKIELLKGEIVATTTTACFADLLYRGFGVRPYLCPAGFEKDGQMcfkrcnfgysgerdqcvmncPPGFSATGDF
>scaffold-PZAP-2007454-Eleusine_coracana-flower	CX{1}CX{3}CX{17}CX{3}C	Antifungal	non-ABPs	IEPDRSADSRLVTERESISSLIVLFINDICLcsirclpppestpsspelmplpcllscADRFRRSLKSST
>scaffold-PZAP-2011462-Eleusine_coracana-flower	CX{10}CX{3}CX{9}CX{3}C	Antifungal	non-ABPs	IPMYCWEQIHRRAAScpqkcnsrpktqdvcdalc
>scaffold-PZAP-2050055-Eleusine_coracana-flower	CX{3}CX{12}CX{3}C	Antifungal	non-ABPs	AIVEYcnklcpeanktpadmksclelcTHSAPINSDLPNRISFP
>scaffold-PZBH-2003208-Oltmannsiellopsis_viridis-A	CX{3}CX{14}CX{3}C	Antifungal	non-ABPs	HMHVcarsctsmhnkhlrmrtrtcshacMHVHT
>scaffold-PZBH-2003663-Oltmannsiellopsis_viridis-A	CX{3}CX{14}CX{3}C	Non-Antifungal	ABPs	LPRSKSPLLSAMPRLLGLRTcarvcagtpyarsrsttsscaracAARIAN
>scaffold-PZBH-2025700-Oltmannsiellopsis_viridis-A	CX{3}CX{7}CX{3}C	Antifungal	non-ABPs	cvrecapagehaclracM
>scaffold-PZBH-2032425-Oltmannsiellopsis_viridis-A	CX{9}CX{3}CX{15}CX{3}C	Antifungal	non-ABPs	SDPCTGMLVKSLYcahacmrtrssaggdigpsscssacMYPLPIQQATAPPHGLDK
>scaffold-PZIF-2008118-Scenedesmus_dimorphus	CX{8}CX{3}CX{4}CX{3}C	Antifungal	non-ABPs	EPQQDHAVDACYHASKPTGcllrcthticqlrcTLP
>scaffold-PZIF-2012704-Scenedesmus_dimorphus	CX{2}CX{3}CX{9}CX{3}C	Non-Antifungal	non-ABPs	SLYCVYcvhdcslqlvqpagcqpvcLWM
>scaffold-PZIF-2015750-Scenedesmus_dimorphus	CX{3}CX{12}CX{3}C	Antifungal	non-ABPs	RYcdlvcgasswrlphhndchndcPTLALMSFGYPQRSMHSTRIQIWSIHDNSTPPVHT
>scaffold-PZIF-2037924-Scenedesmus_dimorphus	CX{3}CX{5}CX{3}C	Antifungal	non-ABPs	LQYATVSPSVKAchkscleiracdalc
>scaffold-PZIF-2041748-Scenedesmus_dimorphus	CX{3}CX{4}CX{3}C	Antifungal	non-ABPs	TLTTHDEScaricptdvclptcMPAGHGTNV
>scaffold-PZIF-2049445-Scenedesmus_dimorphus	CX{3}CX{6}CX{3}C	Antifungal	non-ABPs	PTPcptlcinyvphcvsycVPQHVPPREYQGTTSSKLTSA
>scaffold-QASA-2130542-Mollugo_verticillata-juvenile_leaf	CX{3}CX{4}CX{3}C	Antifungal	non-ABPs	NATRcstkcrfimcrevcFPTLP
>scaffold-QBRF-2040713-Oenothera_laciniata-MTJ_100	CX{3}CX{3}CX{8}CX{3}C	Antifungal	ABPs	RGGHGGHHYGPGSLKSSQCPSQcsrrcsktqyhkpcmffcQ
>scaffold-QDTV-2071651-Laminaria_japonica	CX{3}CX{13}CX{3}C	Antifungal	non-ABPs	RMDEDTFREcsshcgsehegelydlklcvelcRLFELSERSPSSLD
>scaffold-QEBC-2010591-Punica_granatum-B	CX{3}CX{3}CX{10}CX{3}C	Antifungal	ABPs	SFPSCYKScfvlcvikpgetafkcafqcLK
>scaffold-QFAE-2005148-Sequoiadendron_giganteum-Glaucum	CX{3}CX{20}CX{3}C	Antifungal	non-ABPs	AIKSSRKSVGQAKTPHENEKFFFcervctsqrmlnkvggaskdlphntcvtvcG
>scaffold-QHBI-2044854-Falcatifolium_taxoides-A	CX{3}CX{16}CX{3}C	Antifungal	ABPs	ESYRRHVQKMYTLKGLVNcltkcvmhdadnfmeyndlricmpfc
>scaffold-QHBI-2045272-Falcatifolium_taxoides-A	CX{3}CX{4}CX{3}C	Antifungal	non-ABPs	HVTRckencqlqtcrdicYDVLP
>scaffold-QHVS-2096670-Ophioglossum_vulgatum-leaf	CX{3}CX{5}CX{3}C	Antifungal	non-ABPs	ckqickfvpecspsc
>scaffold-QIAD-2004557-Hymenophyllum_bivalve	CX{3}CX{7}CX{3}C	Antifungal	non-ABPs	NSERFWHcwrrclynlilpcgipcWLLV
>scaffold-QICX-2008094-Ailanthus_altissima	CX{3}CX{7}CX{3}C	Antifungal	non-ABPs	EKGTTQERSLNGWSckkecgsmswvlcprsc
>scaffold-QIKZ-2009030-Griselinia_racemosa	CX{3}CX{3}CX{5}CX{3}C	Antifungal	ABPs	LKHLSCRWRcksdcmsnwrckdncS
>scaffold-QIKZ-2116200-Griselinia_racemosa	CX{3}CX{3}CX{8}CX{3}C	Antifungal	ABPs	YNRLRPQDCKPRctyrcsatshkkpcmffc
>scaffold-QJXB-2030201-Wikstroemia_indica	CX{3}CX{5}CX{3}C	Antifungal	non-ABPs	AEchrpcargnrcspnc
>scaffold-QJYX-2033460-Oltmannsiellopsis_viridis-B	CX{3}CX{13}CX{3}C	Non-Antifungal	non-ABPs	cmplchphrvavltgpsacdgwcRV
>scaffold-QJYX-2039867-Oltmannsiellopsis_viridis-B	CX{9}CX{3}CX{15}CX{3}C	Antifungal	non-ABPs	SDPCTGMLVKSLYcahacmrtrssaggdigpsscssacMYPLPIQQATAPPHGLDK
>scaffold-QKEI-2004910-Kigelia_africana-B	CX{3}CX{4}CX{3}C	Antifungal	non-ABPs	ATTILcafpctlpncspfcTLSPSFLYHSTLSEGSTSLNIISASAIPATTPSSFARKWASASISTGIVALQVTSPRSPASSESASRITPLRS
>scaffold-QKMG-2063702-Phoradendron_serotinum	CX{3}CX{7}CX{3}C	Non-Antifungal	non-ABPs	SQMFHFISSLTclmkclyefylscykhcSRFLISVFEFPQPITA
>scaffold-QLMZ-2002512-Colpomenia_sinuosa	CX{3}CX{14}CX{3}C	Antifungal	non-ABPs	AEVISGGNEEAFKEckthcgsehvgeegrakllcidlcRLWNPVALD
>scaffold-QLMZ-2009743-Colpomenia_sinuosa	CX{4}CX{3}CX{6}CX{3}C	Antifungal	non-ABPs	CDGLRclafcrsnigwcrlscADI
>scaffold-QLMZ-2077515-Colpomenia_sinuosa	CX{3}CX{9}CX{3}C	Antifungal	ABPs	SISIMNGHFQSNILScgqgceehnnagstcimpcGTSRAGGRASIRTLKQRLKDGANQGKA
>scaffold-QMWB-2002244-Anomodon_attenuatus	CX{3}CX{15}CX{3}C	Antifungal	non-ABPs	LLLPEFTPIcwsscaretefrtglvtmflcgivcG
>scaffold-QNIK-2009482-Trianthemum_portulacastrum-mature_leaf	CX{7}CX{3}CX{9}CX{3}C	Antifungal	non-ABPs	NHPCNILFLPKcnshclmlrrlqkecklvc
>scaffold-QNOC-2011069-Sanguisorba_minor	CX{3}CX{4}CX{3}C	Antifungal	non-ABPs	IPSELENPTTGVNKAPRGKHTQYEEcaetcllvvcsltcNSLLSFSLPHHYTDNQDHVHM
>scaffold-QOXT-2000525-Xerophyta_villosa	CX{3}CX{8}CX{3}C	Antifungal	non-ABPs	GTYKESckmlckatnelslcdyrcGYLQSIYTSFSSL
>scaffold-QOXT-2000526-Xerophyta_villosa	CX{3}CX{8}CX{3}C	Antifungal	non-ABPs	GTYKESckmlckatnelslcdyrcGYLQSIYTSFSSL
>scaffold-QOXT-2002495-Xerophyta_villosa	CX{3}CX{13}CX{3}C	Antifungal	ABPs	LHNSKEKQDPEVEIcrrqcarqphfseeekqvckhicDEYGKEKTDRQRKDGG
>scaffold-QOXT-2138176-Xerophyta_villosa	CX{3}CX{13}CX{3}C	Antifungal	non-ABPs	LQSSKEEELDPEVELcrrqcarqpnfskeekevckhicNEYGKEKADRQRKDGG
>scaffold-QPDY-2004195-Coleochaete_irregularis	CX{3}CX{6}CX{3}C	Non-Antifungal	non-ABPs	VTSRGDDWKLcgrrcspvrvvclwtcGSTFSTPVSLPLPLSLLVPR
>scaffold-QSKP-2004215-Polansia_trachysperma	CX{3}CX{14}CX{3}C	Antifungal	ABPs	KcfdkcitkpgsslgssesscisrcVDRYMEATGIISRSLFSQR
>scaffold-QSKP-2004725-Polansia_trachysperma	CX{3}CX{20}CX{3}C	Antifungal	non-ABPs	NcldlcirptkyvtvrgrfqkrmgktclfdcSSSH
>scaffold-QSKP-2010416-Polansia_trachysperma	CX{3}CX{4}CX{3}C	Antifungal	non-ABPs	NSSHSGcssdctiftchsdcF
>scaffold-QSLH-2001401-Ipomoea_hederacea	CX{3}CX{13}CX{3}C	Non-Antifungal	non-ABPs	WciaecfiditmiseqsfqckflcPPRILSFLKFSFEVFRSGNLLSL
>scaffold-QSLH-2004895-Ipomoea_hederacea	CX{3}CX{9}CX{3}C	Antifungal	non-ABPs	QPEKELEEGVcdqhcrpnlpgnnvcrglcSV
>scaffold-QSNJ-2009675-Taiwania_cryptomerioides	CX{3}CX{16}CX{3}C	Non-Antifungal	non-ABPs	KGPSGLEKEQIFGMAEQEMAYRVELFNKLTQTcfdkciekrykeselnmgenscidrcVAKYWQVTAIIGQLLGSSKPPM
>scaffold-QSNJ-2012414-Taiwania_cryptomerioides	CX{3}CX{9}CX{3}C	Antifungal	ABPs	VLAPPRALAVNGckqqcnaipfwpiwctkhc
>scaffold-QSNJ-2060101-Taiwania_cryptomerioides	CX{2}CX{3}CX{11}CX{3}C	Antifungal	non-ABPs	MEDEETGELFIPCRVcsqkcykihgkyhdkecfngcSSFFKVMLGDFAEKLRVPPAFVSQFITDQHELMVLQGPSGQEWEVELL
>scaffold-QTJY-2047568-Euptelea_pleiosperma	CX{3}CX{17}CX{3}C	Antifungal	non-ABPs	SLSINNSLDSVEcasfcasssifsfmslmpflasckvscNTFEKTSKRRFT
>scaffold-QWRA-2040316-Vitreochlamys_sp.	CX{3}CX{4}CX{3}C	Antifungal	non-ABPs	VMNVPGSMPGSMSHAcvrachmhacvrgcTL
>scaffold-QXSZ-2003954-Mantoniella_squamata	CX{2}CX{30}CX{3}CX{7}CX{3}C	Antifungal	non-ABPs	ARVAPLTSSTASLEVGMPKVVNPIKLVASDGEAVSSPSTTASSAEVDADAAATAAATTTTTATNGELDAELLGVRPEFEAFLARFEKKYAYRSPAEYAKRLAIFARNLKLAAQRQAEDRGSAVHGVTRFSDLTPEEFASEFLGTPVTAEQIARRKAHPSANHLEELPTEGLPAAFDWREKGAVTPVKNQGQCGSCWSFSTTGAVEGANFLKTGVLTSLSEQQLVDcdhecdpdepeacdsgcNGGLPANA
>scaffold-QYXY-2009656-Botryococcus_terribilis	CX{3}CX{3}CX{11}CX{3}C	Non-Antifungal	non-ABPs	LSIVAGAACARPcpivcwsgdssagagpcsvncRHLR
>scaffold-QYXY-2041454-Botryococcus_terribilis	CX{3}CX{13}CX{3}C	Antifungal	non-ABPs	GVcsilclelksgfvskaikcykpcETGRTLY
>scaffold-QYXY-2046198-Botryococcus_terribilis	CX{3}CX{5}CX{3}C	Antifungal	non-ABPs	cvwvcvpaptcaygcG
>scaffold-QZXQ-2056962-Gymnocladus_dioicus	CX{3}CX{3}CX{11}CX{3}C	Antifungal	non-ABPs	STYHPDLKKENCVNEcvppceqqnpkanpvacinacT
>scaffold-RAPY-2001637-Kjellmaniella_crassifolia	CX{3}CX{11}CX{3}C	Non-Antifungal	non-ABPs	GcrvscvpagysspgdvcaavcILWAGWGVGGPAEREEERKEKIL
>scaffold-RAPY-2081992-Kjellmaniella_crassifolia	CX{3}CX{13}CX{3}C	Non-Antifungal	non-ABPs	TGTMDEDTFREcsshcgsehegelhdlklcvelcRLFELAERSPSSLD
>scaffold-RAPY-2086658-Kjellmaniella_crassifolia	CX{3}CX{14}CX{3}C	Antifungal	non-ABPs	QFFVDVFcgggckmrrrnghtlrtyacrhicTSIDGNLTYQLFLSHGIFMQVGRSGRQSM
>scaffold-RCBT-2034162-Sphagnum_palustre	CX{3}CX{12}CX{3}C	Antifungal	non-ABPs	cyqachiqslskemaascwmpcQPY
>scaffold-RCBT-2173021-Sphagnum_palustre	CX{3}CX{6}CX{3}C	Antifungal	non-ABPs	SPPTTTTYALTPQQSclascqagdvncqaacIGSAHPNS
>scaffold-RDOO-2015365-Racomitrium_varium	CX{3}CX{6}CX{3}C	Antifungal	non-ABPs	NKPPKHVPLIVTLREIKGPWSIcsssckakpnrcwtscHLLSRTKFD
>scaffold-RFMZ-2030480-Osmundastrum_cinnamomeum-B	CX{8}CX{3}CX{3}CX{9}CX{3}C	Non-Antifungal	non-ABPs	LVCRQNEVFDICGTAcpitcqnmddpsqacpdicVR
>scaffold-RFMZ-2047070-Osmundastrum_cinnamomeum-B	CX{3}CX{16}CX{3}C	Antifungal	non-ABPs	TRPLPSDVRSTPTTADFDTLNSSHKVQETHEPKSDFQQHETLPNEDVVcdddcmlrrelqeqvahpdyvcansc
>scaffold-RFRB-2029145-Didymochlaena_truncatula	CX{3}CX{5}CX{3}C	Antifungal	non-ABPs	EEKSAPFSVHYHFcrnwcfvklscnfsc
>scaffold-RGKI-2049641-Leucobryum_glaucum	CX{3}CX{6}CX{3}C	Antifungal	non-ABPs	ASGTTSAPAPTTTSAETKcldacakgdvncqascVGDPSPNSSM
>scaffold-RGMN-2011285-Heliotropium_calcicola-mature_leaf	CX{3}CX{3}CX{8}CX{3}C	Antifungal	non-ABPs	SHQNRNPYGGGSLKSYQCPSQcnrrckktqyhkacitfc
>scaffold-RGMN-2011286-Heliotropium_calcicola-mature_leaf	CX{3}CX{3}CX{8}CX{3}C	Antifungal	non-ABPs	SRQNRNPYGGGSLKSYQCPSQcnrrckktqyhkacitfc
>scaffold-RICC-2005845-Cystopteris_reevesiana	CX{3}CX{10}CX{3}C	Antifungal	non-ABPs	VSLPSTPLPQchqpcrkpvqvshqichpecP
>scaffold-RIDD-2010622-Gylcine_soja-AB_root+NaHCO3	CX{2}CX{30}CX{3}CX{7}CX{3}C	Antifungal	non-ABPs	ERIDDEDDLLIRQVVPDAEDHHLLNAEHHFSAFKTKFAKTYATQEEHDHRFRIFKNNLLRAKSHQKLDPSAVHGVTRFSDLTPAEFRGQFLGLKPLRLPSDAQKAPILPTNDLPTDFDWREHGAVTGVKNQGSCGSCWSFSAVGALEGAHFLSTGELVSLSEQQLVDcdhecdpeergacdsgcNGGLMTTAF
>scaffold-RIDD-2130553-Gylcine_soja-AB_root+NaHCO3	CX{3}CX{13}CX{3}C	Antifungal	non-ABPs	TSLNKIEHceldcasstveglnvvgdcepkcSQGLKIPTQIEKEGQDAIKEYLDNLFSNALFGTDSTQTGHNQEARPDRYSVEPDSKTQIKHEGESMNAQKSSYKLPKEPGEEQLLDGDLAVNVDLEIVGDGEYVLKIKRVNPSLTNHDEVERAKHMAQNGAMLLHYGEILQDMGEKLISQSQASLYSVFKIPTPPKLKSDQ
>scaffold-RKFX-2026325-Cercis_canadensis	CX{3}CX{3}CX{8}CX{3}C	Antifungal	non-ABPs	NHGHGGHHRGNNNGPGSLKSFQCPSQcsrrcsqtqyhkpcmffcQ
>scaffold-RKFX-2029008-Cercis_canadensis	CX{3}CX{5}CX{3}C	Non-Antifungal	ABPs	FNLPPGVLcdwpctggsacidfcLSKGFRNSG
>scaffold-RLZU-2055172-Oenothera_speciosa-MTJ_112	CX{3}CX{11}CX{3}C	Antifungal	non-ABPs	QScrpfcptslqiyrdevckrpcKYLQGTRILLPRQPQTTISAADMPPHETWILQ
>scaffold-RMMV-2054515-Callitris_macleayana-March	CX{3}CX{3}CX{17}CX{3}C	Antifungal	non-ABPs	IPSCWFAcsnnckfyesllvafdhkihskcplncLPTRFKEA
>scaffold-RMVB-2022592-Avena_fatua	CX{3}CX{7}CX{3}C	Antifungal	non-ABPs	cnklcktsfielcgigc
>scaffold-RMVB-2096745-Avena_fatua	CX{3}CX{13}CX{3}C	Non-Antifungal	non-ABPs	IGTEYGSVYLHFSctvscvpagqvsttvrfictfscQ
>scaffold-RMWJ-2041119-Wisteria_floribunda	CX{3}CX{13}CX{3}C	Antifungal	non-ABPs	ATPSSVKQckeecsitkfgsvslygpcetkcA
>scaffold-RNAT-2005134-Eudorina_elegans	CX{7}CX{3}CX{11}CX{3}C	Antifungal	non-ABPs	EGIAAEATAALEAATALAAMCGTAVRHRcgvfcrspstanargrcfgicGSRWGGAAPSF
>scaffold-ROEI-2013647-Cymbopogon_nardus	CX{3}CX{14}CX{3}C	Non-Antifungal	non-ABPs	YRQDTAcqepcfvfdliqgkgqqticqyncSHSQLRAHL
>scaffold-ROEI-2094373-Cymbopogon_nardus	CX{3}CX{19}CX{3}C	Non-Antifungal	ABPs	APRATADLckfgcelknynhgpnsgftddeeeckrkcDERG
>scaffold-ROLB-2075122-Oenothera_elata-multiple_tissue_pool	CX{3}CX{19}CX{3}C	Antifungal	non-ABPs	TTNAQVMSLPRTREEcvpwcmqklmttnpslshdasatkcenlcPNTIPLKATSSFFDPIIFSKVTTFRVKRTTTPAVQEKTITDFRVKGKKTTPAVQGRYVTYVSMRKAKPEVQGRTITNIKIKGKTTPAVQDRTITTFRVKGTTKSAVQGTINKN
>scaffold-ROWR-2053549-Falcatifolium_taxoides	CX{3}CX{10}CX{3}C	Antifungal	non-ABPs	RIPHTPDGIcikecseplniprhvcyekcLTADFENAGEASTETGTDTK
>scaffold-ROZZ-2001409-Chroomonas_sp.	CX{3}CX{14}CX{3}C	Non-Antifungal	non-ABPs	cnkictdaegmtvedtyplcprecPEGSQGLIYNSTYWS
>scaffold-RPGL-2100101-Cylindrocystis_brebissonii-M2853	CX{3}CX{4}CX{3}C	Antifungal	non-ABPs	KWcfrvcyrgicyrrcRGKRNEVRQYRDRGYDVRAIPEEALFSRQDEDDDDDEE
>scaffold-RPPC-2060383-Erythroxylum_coca	CX{7}CX{3}CX{4}CX{3}C	Antifungal	non-ABPs	NRMSMCSWIGNTNcshgcnwgwckqwcVDKGWGRFRKGSRD
>scaffold-RQFE-2000349-Cosmocladium_cf._constrictum	CX{3}CX{10}CX{3}C	Non-Antifungal	non-ABPs	YLPcsitclprtgimeptcpsrcEKANMISQPPL
>scaffold-RQFE-2002845-Cosmocladium_cf._constrictum	CX{3}CX{10}CX{3}C	Antifungal	non-ABPs	ISFGTcyssctvrtmtltstcavqcASLTLSTWTPSSN
>scaffold-RRID-2011705-Papaver_bracteatum-leaf	CX{3}CX{18}CX{3}C	Antifungal	non-ABPs	QRchdhciwdqsfivlsrmlnfwgkclkacLNQQLLMMKS
>scaffold-RSCE-2060747-Wollemia_nobilis	CX{3}CX{16}CX{3}C	Antifungal	non-ABPs	DINTETAFDKYGcgiichfnssiaafakvdnslcevscKESIG
>scaffold-RTNA-2083039-Oxera_pulchella	CX{3}CX{4}CX{3}C	Antifungal	non-ABPs	chyfclqnmcsmfcDNQP
>scaffold-RTNA-2087121-Oxera_pulchella	CX{2}CX{30}CX{3}CX{7}CX{3}C	Antifungal	non-ABPs	NPDDDDPKILQVTENSHHERLLGTAAEHGFKSFMQEYGKVYTTREEYLHRLGVFAENLVRAAEHQAMDPAAVHGVTQFSDLSAEEFEGMYTGMKGGAAPWENGAVAAEMEVGDLPESFDWREKGAVTDVKMQGPCGSCWAFSTTGAIEGANFVTTGKLLNLSEQQLVDcdhvcdakekracddgcSGG
>scaffold-RTTY-2061198-Salvadora_sp.	CX{1}CX{3}CX{8}CX{3}C	Antifungal	ABPs	FSLCAcksfchsnhlnitctkscAYSSLSLSSTVKGFGFDLRTWKS
>scaffold-RTTY-2071890-Salvadora_sp.	CX{3}CX{20}CX{3}C	Antifungal	non-ABPs	IcipscrftspvdmprredkvwqsgfcpsacI
>scaffold-RUUB-2011510-Physena_madagascariensis	CX{3}CX{6}CX{3}C	Non-Antifungal	non-ABPs	PcsmicswngtwcqmqcLTKTWLG
>scaffold-RUUB-2018957-Physena_madagascariensis	CX{3}CX{14}CX{3}C	Non-Antifungal	non-ABPs	SKILTTNclincgppsdtltiivsnicppicFSFDITKNHILNWNW
>scaffold-RWXW-2001119-Sargassum_horneri	CX{3}CX{13}CX{3}C	Antifungal	non-ABPs	AFVVKDSSSSHGSSTKAMDYDATNFQEcsyhcgsehegermeqklcvelcRLMFDVLPGPASSGDD
>scaffold-RXEN-2017338-Polycarpaea_repens	CX{1}CX{3}CX{4}CX{3}C	Antifungal	non-ABPs	CWcmstcrmgvcgidcIVTRNWGWIGRLGMRSP
>scaffold-RXEN-2064391-Polycarpaea_repens	CX{3}CX{18}CX{3}C	Antifungal	non-ABPs	AREVAELRQckrkclhqrqfeknedfirrqksceiecER
>scaffold-RXRQ-2013178-Phaeoceros_carolinianus-sporophyte	CX{3}CX{8}CX{3}C	Antifungal	non-ABPs	FPTSRKNKQRQAGYSGIRcgercvglhrnllcgqecADVAS
>scaffold-RXRQ-2024843-Phaeoceros_carolinianus-sporophyte	CX{3}CX{7}CX{3}C	Antifungal	non-ABPs	LIcfqpclyslsgpcgypc
>scaffold-RXRQ-2137209-Phaeoceros_carolinianus-sporophyte	CX{3}CX{3}CX{5}CX{3}C	Antifungal	non-ABPs	RHRIEYVFNTEKMVYVYWDPVSSLCISHcivvcskpssclitcSHTPRT
>scaffold-RYJX-2055853-Pandorina_morum	CX{3}CX{11}CX{3}C	Antifungal	non-ABPs	NVPPDciakcitllqtysergcstacATTTV
>scaffold-RYJX-2064399-Pandorina_morum	CX{3}CX{9}CX{3}C	Antifungal	non-ABPs	QHGKVDFclgqcriaptlsitcsprcPLRAAALG
>scaffold-SALZ-2062698-Pittosporum_resiniferum-fruit	CX{3}CX{3}CX{9}CX{3}C	Antifungal	non-ABPs	EDLIENDYKKCLSDcedkcnkdnkgytfcemkcDSD
>scaffold-SBZH-2018318-Pennantia_corymbosa	CX{3}CX{14}CX{3}C	Non-Antifungal	ABPs	KcfekcitkpgsslsgsesscisrcVDRYLEATGIISRALFSSQR
>scaffold-SBZH-2129919-Pennantia_corymbosa	CX{3}CX{7}CX{3}C	Antifungal	non-ABPs	SIcssncmrsdtlscsrfcSSA
>scaffold-SDPC-2000820-Oedogonium_foveolatum	CX{3}CX{9}CX{3}C	Non-Antifungal	non-ABPs	GRNVIcsvlcsqgtsgwsgcpvfcSVGPERLPQWVEHKFM
>scaffold-SDPC-2059924-Oedogonium_foveolatum	CX{3}CX{15}CX{3}C	Antifungal	non-ABPs	IRQQPSSchqwcwhlltwhkpfyhptacltpc
>scaffold-SDPC-2068912-Oedogonium_foveolatum	CX{4}CX{3}CX{13}CX{3}C	Antifungal	non-ABPs	SHLDFKSWVLPKRTDKRDISFCWGSLcahlclwhatlwrhvrlycttlcASFVGPFRGMSAFIA
>scaffold-SDXI-2014779-Ipomoea_purpurea-leaf	CX{3}CX{13}CX{3}C	Non-Antifungal	non-ABPs	WciaecfnditmiseqsfqckflcP
>scaffold-SFKQ-2073228-Hilleria_latifolia	CX{3}CX{13}CX{3}C	Antifungal	non-ABPs	REEPELRQckhqcrqqrqfdreqeeqceracEKYIEEKERVEVFGKEEESEEESEESGKPYVFEDK
>scaffold-SFZX-2006353-Cannabis_sativa-stem_peel	CX{3}CX{5}CX{3}C	Antifungal	non-ABPs	LRPcmmgciqesicstscLISSKKR
>scaffold-SIBR-2059048-Celsia_arcturus	CX{4}CX{3}CX{1}CX{3}CX{13}CX{3}C	Antifungal	non-ABPs	VPNTSVGRVGSAGNTLFCWELSCILPCLclmkcwpflfwdpsgksicsstcLLGIAWFTVDG
>scaffold-SIIK-2007238-Hakea_drupaceae	CX{3}CX{4}CX{3}C	Antifungal	non-ABPs	SPSNLHcnkpcesascsyrcHLRSITVPLYRGFSSDQ
>scaffold-SILJ-2078576-Talbotia_elegans	CX{3}CX{4}CX{3}C	Non-Antifungal	non-ABPs	SFSFLPSLTRFVDLLVLScrifcfstsctntcFIANGNPE
>scaffold-SIZE-2043251-Passiflora_caerulea	CX{3}CX{13}CX{3}C	Antifungal	non-ABPs	KTDPELKQcqhqckhqerfmerqqeqceqrcGDYYRQKERERDSEE
>scaffold-SKNL-2008742-Saponaria_officianalis	CX{2}CX{30}CX{3}CX{7}CX{3}C	Antifungal	non-ABPs	ADDDILIRQVTNPTTSDDIDTVLLHADHHFSLFKSRFNKQYSSPEEHDHRFAVFKANLRRAKRHQLSDPSAVHGVTKFSDLTPKEFREKYLGLKTGSKKLKLPSDANKAPTLPTNDLPEDFDWRDKGAVTPVKNQGSCGSCWSFSATGALEGAHFLATGELVSLSEQQLVEcdhecdpeerdscdagcNGGMMNNAFEYL
>scaffold-SKQD-2075390-Takakia_lepidozioides	CX{3}CX{13}CX{3}C	Antifungal	non-ABPs	EGEHSWPLLAHKHSPRLFVNcwgscyqvphtssalslscpggcWPVALFLIYHMYTQLIHLGSTFRNFSLT
>scaffold-SLOI-2039776-Tiarella_polyphylla	CX{3}CX{10}CX{3}C	Non-Antifungal	non-ABPs	FcgikcsqhfnfrsifcrsdcNHMTIYLA
>scaffold-SMUR-2009126-Lennoa_madreporoides	CX{7}CX{3}CX{4}CX{3}C	Antifungal	non-ABPs	GCVDLFVLLckifcfstsctktcFTAEARITWHEWSPLKFANWPIGGSNESNELSVVSSRLRFPWKRSGFMFLYVIAYDT
>scaffold-SOHV-2006389-Panicum_miliaceum_A	CX{3}CX{8}CX{3}C	Antifungal	non-ABPs	cwppclsqplfspchlgcQQ
>scaffold-STDO-2018321-Papaver_setigerum-flower_bud	CX{3}CX{18}CX{3}C	Antifungal	non-ABPs	WPcaydcavehaeehggswsdyivqcvgecREHSPPRLSSSIDEVKASPQLAKALELLAQAPELQHEFMRFQLKSMWRVPHSKKPMKERLP
>scaffold-STDO-2018322-Papaver_setigerum-flower_bud	CX{3}CX{18}CX{3}C	Antifungal	non-ABPs	WPcaydcavehaeehggswsdyivqcvgecREHSPPRLSSSIDEVKASPQLAKALELLSQAPELHQEMMKSRSFLPHLKHRKTKRLP
>scaffold-STDO-2018999-Papaver_setigerum-flower_bud	CX{3}CX{17}CX{3}C	Antifungal	non-ABPs	HGDDGHDHYKVcfmkcfdfskakgqlnyvseiqcdqmcNQFEKLNKLNNIFNH
>scaffold-STDO-2019861-Papaver_setigerum-flower_bud	CX{3}CX{18}CX{3}C	Antifungal	non-ABPs	WPcaydcakekaeqhggsrwgyvpecmelcLHHSWVSTS
>scaffold-STDO-2035239-Papaver_setigerum-flower_bud	CX{3}CX{3}CX{6}CX{3}C	Non-Antifungal	non-ABPs	LFECYKNcmheciaeywdcvvgc
>scaffold-STDO-2040052-Papaver_setigerum-flower_bud	CX{3}CX{6}CX{3}C	Antifungal	non-ABPs	HFFEcmrrctasyvlcwhycMAETFGYAKLSPQEINVLSEEAKALKHYAEPPSVQAGEKHP
>scaffold-STDO-2137712-Papaver_setigerum-flower_bud	CX{3}CX{6}CX{3}C	Non-Antifungal	non-ABPs	YIYYWDcieackvfgpecwypc
>scaffold-STDO-2171816-Papaver_setigerum-flower_bud	CX{3}CX{6}CX{3}C	Antifungal	non-ABPs	RGFHScmnvcpasyllcanfcFAQSLGYNQQLMQRKNGGRVSDKDSTPYQAPKVQGGEEQHLYPKHPRSKHNENVKHRSKHNENVENRLKHAHH
>scaffold-STKY-2012418-Balanophora_fungosa	CX{4}CX{3}CX{4}CX{3}C	Non-Antifungal	non-ABPs	CIPSPcglpcynlpctihcPLTKPGSFSKQPTLYRLTPS
>scaffold-SUAK-2013783-Codariocalyx_motorius	CX{3}CX{4}CX{3}C	Non-Antifungal	non-ABPs	GVLYSREKDMDFEDTAHLMcgpscrltscslvcVLVKNEESLL
>scaffold-SUFP-2013553-Papaver_somniferum-stem	CX{3}CX{13}CX{3}C	Antifungal	non-ABPs	DEGTDVYKVcfmkcfdfwkatglanthceikcD
>scaffold-SVQC-2056160-Kigelia_africana	CX{3}CX{4}CX{3}C	Antifungal	non-ABPs	ATTILcafpctlpncspfcTLSPSFLYHSTLSEGSTSLNIISASAIPATTPSSFARKWASASISTGIVALQVTSPRSPASSESASRITPLRS
>scaffold-SVVG-2054766-Fagus_sylvatica	CX{3}CX{3}CX{8}CX{3}C	Antifungal	non-ABPs	AKISEAPTPQPQISHFPTHGVTQGSLQPQECAPRctqrcsktafkkpcmffc
>scaffold-SVVG-2058257-Fagus_sylvatica	CX{3}CX{15}CX{3}C	Antifungal	non-ABPs	DDIKTTLckatcqaenmswgetrrnlycgtkcEGSSAWDTVKGWFGG
>scaffold-SVVG-2059966-Fagus_sylvatica	CX{3}CX{15}CX{3}C	Antifungal	non-ABPs	DMETTLcttmckaehldwaewqrdswcnskcQASSAWGTVKGWFSG
>scaffold-SWGX-2060849-Tetrazygia_bicolor	CX{3}CX{3}CX{8}CX{3}C	Antifungal	non-ABPs	ITEAPSPQPQSANTTAGPGHFPLYGTTEGSLKPQECGPRctercsrtqyrkpclffcNK
>scaffold-SYHW-2000893-Ribes_aff._giraldii	CX{3}CX{4}CX{3}C	Antifungal	non-ABPs	KQTDQcsrsckkttctptcYKISQQLVKQGHFTKAQFQATKFHFIYK
>scaffold-SYJM-2007316-Dunaliella_salina-UTEX_LB_1644	CX{1}CX{3}CX{5}CX{3}C	Antifungal	non-ABPs	VPVGAPTGPCLcsracasglfcaspcVPR
>scaffold-SYJM-2008415-Dunaliella_salina-UTEX_LB_1644	CX{3}CX{9}CX{3}C	Non-Antifungal	non-ABPs	cvhacfsmfstplycglscQWAHSTLSW
>scaffold-SYJM-2009791-Dunaliella_salina-UTEX_LB_1644	CX{3}CX{3}CX{7}CX{3}C	Antifungal	non-ABPs	SRISPARCHAGckppcqartpgacvracAAGAPPSQGL
>scaffold-SYJM-2025349-Dunaliella_salina-UTEX_LB_1644	CX{3}CX{10}CX{3}C	Antifungal	non-ABPs	ANLTGILFMEARGcttlckqhshtrahacthacTHTHA
>scaffold-SYJM-2036556-Dunaliella_salina-UTEX_LB_1644	CX{3}CX{12}CX{3}C	Antifungal	non-ABPs	MRVcslrcathsshqgqlstcivncY
>scaffold-TAGM-2047830-Melissa_officinalis	CX{3}CX{4}CX{3}C	Antifungal	non-ABPs	ATTILcalpctlpnckplcTLSPSFLYHST
>scaffold-TCBC-2014610-Megaceros_vincentianus	CX{3}CX{16}CX{3}C	Antifungal	non-ABPs	TPLVLHAVLDESAMLLSSYTGScseacygtivvttrslpyarrcfehcTVFTVEPSPITVEVGPHIQVLTLTAFFNEISWH
>scaffold-TFDQ-2010393-Monoclea_gottschei	CX{3}CX{6}CX{3}C	Antifungal	non-ABPs	QTTSASPSYSIDPAQASVVAcldkcadtdidclarcNPVPNPSEDQ
>scaffold-TFDQ-2088522-Monoclea_gottschei	CX{6}CX{6}CX{3}CX{12}CX{3}C	Antifungal	non-ABPs	RSPEKVQCKVSGSSCFMTILRcpsecptripddvdmkgcyvdcS
>scaffold-THHD-2005335-Elaeocarpus_sylvestris	CX{3}CX{11}CX{3}C	Antifungal	non-ABPs	DPELKQckykckqqfdeeqqqeceqkcEKYYKQKERESKEGGHDDNEWWNKNDQEQEEKNPYVFKVNEF
>scaffold-THHD-2008625-Elaeocarpus_sylvestris	CX{3}CX{12}CX{3}C	Non-Antifungal	non-ABPs	VEFTcaafcaeislesvlsilcsavcGPVSVTKGPPLFMITSLWLVIFP
>scaffold-THHD-2010737-Elaeocarpus_sylvestris	CX{3}CX{4}CX{3}C	Non-Antifungal	ABPs	FLcmitcqweaclhfcMGTKELVGLH
>scaffold-TIJL-2016783-Eleusine_coracana-leaf_unstressed	CX{1}CX{3}CX{17}CX{3}C	Antifungal	non-ABPs	IEPDRSADSRLVTERESISSLIVLFINDICLcsircllppestpsspelmplpcllscADRVRRSLKSST
>scaffold-TIUZ-2013099-Cunonia_capensis	CX{3}CX{19}CX{3}C	Antifungal	non-ABPs	TSLYHcnsrcifkaafgrisrrsaatggkcattcKILLPHLSIA
>scaffold-TJLC-2055944-Nothofagus_obliqua	CX{2}CX{3}CX{7}CX{3}C	Non-Antifungal	ABPs	FCIEclkqcillrgsvcgkycYK
>scaffold-TJMB-2007439-Gylcine_soja-CB_root+NaHCO3	CX{2}CX{30}CX{3}CX{7}CX{3}C	Antifungal	non-ABPs	DGGDDEPLIMQVVEGSGVRLGAEHHFLDFKRRFGKAYASQEEHNYRFEVFKANMRRARRHQSLDPSAAHGVTRFSDLTASEFRNKVLGLRGVRLPSDANKAPILPTDNLPSDFDWRDHGAVTPVKNQGSCGSCWSFSTTGALEGAHFLSTGELVSLSEQQLVDcdhecdpeepgscdsgcNGGLMNSAFEYILKSGGVMREED
>scaffold-TJMB-2021698-Gylcine_soja-CB_root+NaHCO3	CX{3}CX{13}CX{3}C	Antifungal	non-ABPs	TSLNKIEHceldcasstveglnvvgdcepkcSQGLKIPTQIEKEGQDAIKEYLDNLFSNALFGTDSTQTGHNQEARPDRYSVEPDSKTQIKHEGESMNAQKSSYKLPKEPGEEQLLDGDLAVNVDLEIVGDGEYVLKIKRVNPSLTNHDEVERAKHMAQNGAMLLHYGEILQDMGEKLISQSQASLYSVFKIPTPPKLKSDQ
>scaffold-TJMB-2029702-Gylcine_soja-CB_root+NaHCO3	CX{3}CX{3}CX{10}CX{3}C	Non-Antifungal	non-ABPs	VEPDAADCLDGcttacvqsdsrlqarcdrkcSI
>scaffold-TKEK-2002692-Mansoa_alliacea	CX{2}CX{30}CX{3}CX{7}CX{3}C	Antifungal	non-ABPs	SVNVTEGAVESDDLLIRQVVNHGEEEVVGDNSLLNAGHHFAIFKRKFGKSYANEEEHDYRFSVFKANLRRASRHQRLDPSAVHGVTQFSDLTPREFRQKFLGVNRRLRLPSDAHKAPILPTNDLPTDFDWRDHGAVTPVKNQGSCGSCWSFSTTGALEGANFLATGNLVSLSEQQLVDcdhecdpeakdscdsgcN
>scaffold-TMAJ-2131212-Neckera_douglasii	CX{1}CX{3}CX{15}CX{3}C	Antifungal	non-ABPs	QSTCDcitgcnkdnninsdpdslqycydfcARNT
>scaffold-TMAJ-2137319-Neckera_douglasii	CX{3}CX{7}CX{3}C	Antifungal	non-ABPs	ATTQSTDQRLLQLLAKDDVKEAQQNYNYAADKcfnscrgvtyeycasqcNDIA
>scaffold-TMAJ-2146887-Neckera_douglasii	CX{3}CX{8}CX{3}C	Antifungal	ABPs	GRVDPPTKcdiycrgamstracaracLARNGNA
>scaffold-TMAJ-2173011-Neckera_douglasii	CX{3}CX{8}CX{3}C	Antifungal	non-ABPs	HSLLRNEYIRLKGRQSGMVHAGGLVKTRHAVPIKAGVKSAAAHADLFFPPLEGQSNNDFHPQLRRLPSENETLYYYSWHIHVYFFHENANVTARALGIRQTFMNIFDIQKcegncfmggifdnctrmcVWDPVMGVDGPHPYGQWGVYLPNELLMDTL
>scaffold-TMWO-2128181-Papaver_bracteatum-bulb	CX{3}CX{4}CX{3}C	Antifungal	non-ABPs	KHcnstcsqlsclalcRSLPI
>scaffold-TNAW-2013700-Pyramimonas_parkeae	CX{3}CX{9}CX{3}C	Antifungal	non-ABPs	GAVLVGRDDVRLckglcagaapkrmrcrklcILGPSAVRYRIFRKLELNAFRVI
>scaffold-TNVE-2001022-Trianthemum_portulacastrum-juvenile_leaf	CX{7}CX{3}CX{9}CX{3}C	Antifungal	non-ABPs	NHPCNILFLPKcnshclmlrrlqkecklvc
>scaffold-TNWF-2083350-Heliconia_sp.-B	CX{3}CX{10}CX{3}C	Antifungal	non-ABPs	RTHNKPGRDEGDDAcwhrckhypfffrfscyymcDSLARG
>scaffold-TORX-2028505-Olea_europaea	CX{3}CX{7}CX{3}C	Antifungal	non-ABPs	VcyqacnlhlfsacsdfcVDRFLKEFVTLYFPHVVWNQDSSYIPHLPISPLFSL
>scaffold-TQKZ-2008904-Angelica_archangelica	CX{14}CX{3}CX{18}CX{3}C	Antifungal	non-ABPs	ENISIRPCRMLNKRQRDWINRYcskicsdhnalsvwtkkwmvhmpckvicTSQHPYHHIRMFRVHQKN
>scaffold-TQKZ-2010550-Angelica_archangelica	CX{3}CX{9}CX{3}C	Non-Antifungal	non-ABPs	LNLGcwldciesgtdyydckvgcVDLVFR
>scaffold-TQKZ-2041739-Angelica_archangelica	CX{3}CX{3}CX{8}CX{3}C	Antifungal	non-ABPs	QQQMEMSPAPSPGPVGMVGLMDCEGAciercretkrpnlckracG
>scaffold-TQKZ-2046291-Angelica_archangelica	CX{3}CX{13}CX{3}C	Antifungal	non-ABPs	KTDPELKQcqhqckhqerfmerqqeqceqrcGDYYRQKERERDSEEGGSSSGRGKESSRGDE
>scaffold-TRPJ-2034244-Hymenophyllum_cupressiforme	CX{3}CX{7}CX{3}C	Non-Antifungal	ABPs	ERFWHcwrrclynpilpcgvpcWLLV
>scaffold-TSBQ-2000022-Chlamydomonas_sp.-M2762	CX{3}CX{6}CX{3}C	Antifungal	non-ABPs	EQRDcslsctrsdhscvevcLLFQNSPR
>scaffold-TSBQ-2006951-Chlamydomonas_sp.-M2762	CX{3}CX{4}CX{3}C	Antifungal	non-ABPs	SKGPTNKLcpkkcknascynkcARDSIAAWNAAAISTKDSSTHEQKLAKLFDFLTDDLPDGTPGVTLRLDPVGTFPGRDMVAEYVVILTAPTGPASLMTLESYVMRRFAATWPVAVATIDFMFKNGLTGKKANMTVEQWYKFDKDTYRVTGSDQVIMRYAD
>scaffold-TSBQ-2060812-Chlamydomonas_sp.-M2762	CX{3}CX{13}CX{3}C	Antifungal	non-ABPs	KSESEMLTGASctddcemgmllwggkggscaawcMLVDPFAAAFALHAAALGAATGPLVVVLELRR
>scaffold-TTRG-2009363-Lupinus_angustifolius	CX{3}CX{4}CX{3}C	Antifungal	ABPs	FLcmitcqweaclhfcMETKERVGHH
>scaffold-TTRG-2093119-Lupinus_angustifolius	CX{2}CX{30}CX{3}CX{7}CX{3}C	Non-Antifungal	non-ABPs	ATSVQITDNDDLLIRQVIDADDLLNAEHHFTNFKSKFSKTYATEEEHNYRFGVFKSNLRRANKHAKLDPSAVHGVTKFSDLTPKEFRRQFLGLNRRLRLPVDAHKAPILPTNNLPGDFDWRDKGAVTGVKDQGSCGSCWSFSTTGALEGANFLATGKLETLSEQQLVDcdhlcdpeeggacdagcN
>scaffold-TUHA-2001867-Eschscholzia_californica-flower_bud	CX{3}CX{3}CX{8}CX{3}C	Antifungal	non-ABPs	SYCIILcardchrhnntpgcywecGK
>scaffold-TUHA-2004805-Eschscholzia_californica-flower_bud	CX{3}CX{6}CX{3}C	Antifungal	non-ABPs	YGFRScmnlchasslmcfnycASKMVSASTTMSDSKVAANPAGMSADMNRLGGV
>scaffold-TUHA-2011165-Eschscholzia_californica-flower_bud	CX{2}CX{30}CX{3}CX{7}CX{3}C	Antifungal	non-ABPs	HESDDLLIRQVGSHENNVNHDDLILNAEHHFTSFLKEFGKKYVDEDEHSYRFSVFKTNLNRAKRHQMLDPSAVHGITQFSDLTPKEFRKTVLGLNRLPLRIPSDAHKAPILPTTNLPTDFDWRDHGAVTNVKNQGSCGSCWSFSTTGALEGANYLATGKLVPLSEQQLVDcdhecdpteagacdsgcN
>scaffold-TUHA-2016321-Eschscholzia_californica-flower_bud	CX{3}CX{6}CX{3}C	Antifungal	non-ABPs	TGKGFRNcmrycpdsylmcinycVGNSFGYNDDDNDNDHGHDDGEYVNRKLLAIVEDSS
>scaffold-TUHA-2056138-Eschscholzia_californica-flower_bud	CX{3}CX{6}CX{3}C	Antifungal	non-ABPs	YGFKScmgvckasslmclnycASRLVGGRNHLILVQKQHSGGKFRGVGQMRHHHSKHHRSNHHH
>scaffold-TVCU-2009031-Ochna_mossambicensis	CX{3}CX{3}CX{8}CX{3}C	Antifungal	non-ABPs	VGSHGNGGHQNGNNSNYGPGSLKSSQCPSQcsrrcsqtqyhkpcmffcQK
>scaffold-TVSH-2017940-Bituminaria_bituminosa	CX{3}CX{13}CX{3}C	Antifungal	non-ABPs	KKTEEPELELEDPELITckhqcqqqsqyteedtslclqrcDEYHRMKQEREKRIHHEREEEETREKKEEQEEKQDQNPYVFDQDNDFETTVQTEAGRIRVLNKFTHKSKLLRGIQNYRLAILEAKAHTFVSPRHFDSDVVLFNI
>scaffold-TVSH-2044965-Bituminaria_bituminosa	CX{3}CX{6}CX{3}C	Antifungal	non-ABPs	YLcqskchsraavchhmcPHTHASHALS
>scaffold-TWFZ-2030489-Crepidomanes_venosum	CX{3}CX{4}CX{3}C	Antifungal	non-ABPs	DRNEFcglachfnyceilcVSVY
>scaffold-TWUW-2011890-Anthoceros_agrestis-A	CX{3}CX{4}CX{3}C	Antifungal	non-ABPs	MELSScivacwgqrcpvrcTSVLSTINDSDTWLATSFRYGRWDPLTL
>scaffold-TWUW-2046514-Anthoceros_agrestis-A	CX{4}CX{3}CX{8}CX{3}C	Non-Antifungal	non-ABPs	LHFSPTSCSLALcwpscpfwasaptcksscSRATARTPR
>scaffold-TXMP-2008875-Linum_strictum	CX{3}CX{6}CX{3}C	Antifungal	non-ABPs	SRTMcrsfcwtssnvclhfcRRIY
>scaffold-TXMP-2034609-Linum_strictum	CX{3}CX{15}CX{3}C	Non-Antifungal	non-ABPs	DAHMDcmnkclrespsidahyigqfcesscKDIHDVGKIETHASYTNE
>scaffold-TXMP-2034841-Linum_strictum	CX{3}CX{11}CX{3}C	Antifungal	non-ABPs	DDYGKcipwclqkfrqnmpvfcdrlcKARTKGIGNQDAIFAEFLKKDGGTSTMHQF
>scaffold-TZJQ-2015700-Prorocentrum_micans	CX{3}CX{5}CX{3}C	Antifungal	non-ABPs	VLNAcsfscearascsfecSAWPRP
>scaffold-TZJQ-2071448-Prorocentrum_micans	CX{3}CX{16}CX{3}C	Antifungal	non-ABPs	LKLFScrthcvarralfdsddlaiagctalcTPPLLQAP
>scaffold-TZJQ-2096202-Prorocentrum_micans	CX{3}CX{3}CX{8}CX{3}C	Antifungal	non-ABPs	FLAPSAPPAATAGSSAAWGSTNEEAEQTSLVAREAGEGWKDFRLSDDWEKRCLEYcslkcpkeslrtrcnrqcTR
>scaffold-TZNS-2020060-Canna_sp.	CX{21}CX{3}CX{10}CX{3}C	Antifungal	non-ABPs	MPSPADMLLHPCPAPNASYSLSARDVKPERPFFclsvcirdrlpvrilcayvcSPSSQSILSIGA
>scaffold-TZNS-2067529-Canna_sp.	CX{3}CX{7}CX{3}C	Antifungal	non-ABPs	clsycsfmsgvtclrgcFPKLRR
>scaffold-TZWR-2010227-Arabis_alpina	CX{12}CX{13}CX{3}CX{9}CX{3}C	Antifungal	non-ABPs	ISCNGSSTLSIPSMLCSPKYKRLASSSASchiscqsmatlisscdtscA
>scaffold-UASK-2046958-Oenothera_speciosa-MTJ_113	CX{3}CX{3}CX{8}CX{3}C	Antifungal	non-ABPs	TETAYHLDSGRYGPGSLKSSQCLPQctrrcsktqyhkpcmffcQ
>scaffold-UASK-2059133-Oenothera_speciosa-MTJ_113	CX{3}CX{11}CX{3}C	Antifungal	non-ABPs	QScrpfcptslqiyrdevckrpcKYLQGTRILLPRQPQTTISAADMPPHETWILQ
>scaffold-UAXP-2063276-Gyrostemon_ramulosus	CX{3}CX{11}CX{3}C	Antifungal	non-ABPs	FSSNGEEQGDPQRRRYEQcrqqceqyggghqerqceqqcRQEFEEEQGRRWQ
>scaffold-UBLN-2015711-Xanthuium_strumarium	CX{2}CX{30}CX{3}CX{7}CX{3}C	Antifungal	non-ABPs	DVSSSDPLIRQVVSDDVTDGDPLLNADHHFNLFKTKFGRTYATQEEHDYRLSVFKANLRRAKRHQLLDPTAQHGVTKFSDLTPSEFRKKYLGLKSNFKLPADANKAPILPTNNLPEEFDWRDKGAVTPVKNQGSCGSCWSFSTTGALEGSHFLQTGNLVSLSEQQLVDcdhecdpaernscdsgcNGGLMNNAFEYIL
>scaffold-UBLN-2018348-Xanthuium_strumarium	CX{3}CX{4}CX{3}C	Antifungal	non-ABPs	ScpstchhivclpfcFNEIN
>scaffold-UCNM-2004131-Ajuga_reptans	CX{3}CX{18}CX{3}C	Antifungal	non-ABPs	YcpnhcttlvviqiilldtfqhhkcsrscFKNSISHRHN
>scaffold-UCRN-2008903-Megaceros_tosanus	CX{3}CX{9}CX{3}C	Antifungal	non-ABPs	FDKQGHLFFLFRTcekacngafktlercssycVSPLEIWTKGRK
>scaffold-UCRN-2049688-Megaceros_tosanus	CX{3}CX{19}CX{3}C	Antifungal	non-ABPs	HSSATTSSLSMctarcsgvsqgysipgpprvtalrctpgcATRALSTS
>scaffold-UCRN-2053197-Megaceros_tosanus	CX{3}CX{4}CX{3}C	Antifungal	non-ABPs	ISPSIGNSSRYDQASPSLVHDDRcqlqcigprcqrdcSG
>scaffold-UDUT-2003130-Larrea_tridentata	CX{3}CX{7}CX{3}C	Antifungal	non-ABPs	VPVGIcdflcvidtsllcqymcSLIRSL
>scaffold-UEEN-2021426-Forestiera_segregata	CX{3}CX{4}CX{3}C	Antifungal	non-ABPs	AVclvscykeacasvcSFQF
>scaffold-UEVI-2005204-Fokienia_hodginsii	CX{2}CX{30}CX{3}CX{7}CX{3}C	Antifungal	non-ABPs	HNEFISQVTDQIDENSYWNFRFLFDKFIAEHGKVYGGVEEYGMRMRIFEKNLMRAMENQVLDPTAVHGITPFSDLTEEEFESRYTGLLSVPLNFMNGSPAPEILPVDDLPANFDWREKGAVSQVKMQGTCGSCWAFSTTGVIEGANFLATGKLLSLSEQQLIDcdhkcdpqnkkacdngcNGGLMTNAYNYLIEAGGIEEEKTYPYTGAP
>scaffold-UEVI-2005387-Fokienia_hodginsii	CX{6}CX{3}CX{10}CX{3}C	Antifungal	ABPs	KTLNTLRSCIHLQHScrsdctgklvqtprlckslcSLI
>scaffold-UEVI-2062237-Fokienia_hodginsii	CX{1}CX{3}CX{4}CX{3}C	Non-Antifungal	non-ABPs	DCWcmsicrieacrrlcLRMMSHLRSWIGKRGLR
>scaffold-UFHF-2066337-Galax_urceolata-tetraploid	CX{3}CX{4}CX{3}C	Antifungal	non-ABPs	ILSNSchrvclsaaclsicKNTRVNTTDD
>scaffold-UGJI-2008211-Lycopersicon_cheesmanii	CX{1}CX{3}CX{10}CX{3}C	Antifungal	non-ABPs	QITFVSNQHYGHVCIcmlscifqptsevikcfppcNIVNK
>scaffold-UGJI-2008213-Lycopersicon_cheesmanii	CX{1}CX{3}CX{10}CX{3}C	Non-Antifungal	non-ABPs	QITFVSNQHYGHVCIcmlscifqptsevikcfppcNIIN
>scaffold-UGJI-2103930-Lycopersicon_cheesmanii	CX{3}CX{3}CX{10}CX{3}C	Antifungal	non-ABPs	QGVNCYDNcntgcaglpskqyikcdkkcH
>scaffold-UGNK-2014508-Marattia_attenuata	CX{2}CX{3}CX{6}CX{3}C	Antifungal	non-ABPs	SICGRcksgcvamkhhclwscDAISGI
>scaffold-UGNK-2107805-Marattia_attenuata	CX{2}CX{30}CX{3}CX{7}CX{3}C	Antifungal	non-ABPs	SAPENIAQFVDKPPHDHPGHVDWKGQPKNIPPVEDNTLESNGRLSSVTAMLYGEAYFQSFIKKYDKAYSGRQEYVHRLQIFKDNLIKALKNQALDPTANHGITPFSDLSEEEFERQFLGLRAPELLKARNPAPTLPVDGLPSNFDWRERGAITDVKTQGICGSCWAFSTTGAVEGAYFISTGKLISLSEQQLVDcdrqcdpveksacdsgcKGG
>scaffold-UHBY-2000382-Oresitrophe_rupifraga	CX{3}CX{15}CX{3}C	Antifungal	non-ABPs	FIEDLMPVVAGFGYDAHRNISSGcfeqctrdlqvlellitagfcpsycVYISGWQFS
>scaffold-UHBY-2008325-Oresitrophe_rupifraga	CX{2}CX{30}CX{3}CX{7}CX{3}C	Antifungal	non-ABPs	ISVELDDPVIRQVVPETGVGEDHLLNADHHFSLFKSKFGKTYATQAEHDYRLSVFKANLRHARRHQRLDPSAVHGVTQFSDLTPAEFRRTYLGLRPLRLPSDAHKAPILPTNDLPAEFDWRDHGAVTAPKNQGSCGSCWSFSTTGALEGANFLATGKLVSLSEQQLVDcdhecdpeeagscdsgcNGGLMNSAFEY
>scaffold-UHBY-2008326-Oresitrophe_rupifraga	CX{2}CX{30}CX{3}CX{7}CX{3}C	Antifungal	non-ABPs	ISVESDDPVIRQVVPEAGVGDDHLLNAEHHFSLLKSKFGKTYATQAEHDYRLSVFKGNLRHARRHQKLDPSAVHGVTQFSDLTPAEFRRTYLGLRPLRLPSDAHKAPILPTNDLPAEFDWRDHGAVTAPKNQGSCGSCWSFSTTGALEGANFLATGKLVSLSEQQLVDcdhecdpeeagscdsgcNGGLMNSAFEY
>scaffold-UHBY-2009014-Oresitrophe_rupifraga	CX{3}CX{7}CX{3}C	Antifungal	non-ABPs	DcmsmcpwlgntncrhgcDWGWR
>scaffold-UHLI-2009620-Sphagnum_recurvatum	CX{3}CX{19}CX{3}C	Antifungal	non-ABPs	GPVSYHVLYcrvachqlpsrfggvgssipkadscfpvcLDYAMAQSNSLLLATNMT
>scaffold-UHLI-2018966-Sphagnum_recurvatum	CX{3}CX{16}CX{3}C	Antifungal	non-ABPs	QVQVFGTSAYPHctavchslsslhqngyhqrqhcgqhcDLVLSLGIGQHFLHHFPVLEQPGPFWGAWMQNGVHKQLLLQSYETFPFHHNHFAVLGPQSGLYSHLLKPVSSVDGPTQPSSHPQVVVLDQQPFVQL
>scaffold-UHLI-2041270-Sphagnum_recurvatum	CX{3}CX{5}CX{3}C	Antifungal	non-ABPs	DDAcsalcgsnekckttc
>scaffold-UHLI-2045933-Sphagnum_recurvatum	CX{3}CX{7}CX{3}C	Antifungal	non-ABPs	DLSTYcqqycryipmqnclincA
>scaffold-UJTT-2010526-Pityrogramma_trifoliata	CX{3}CX{7}CX{3}C	Antifungal	non-ABPs	GDVSRRDWFPSLFLKRAScmtgcvsvklrscvnlcHHTRMILAQTLYLRSLEQAWTASPTVRKNHSWPTFVTKPASFSF
>scaffold-UJTT-2080444-Pityrogramma_trifoliata	CX{3}CX{12}CX{3}C	Non-Antifungal	non-ABPs	QcllvciphvqylglktscegrcQPQTPILWL
>scaffold-UKUC-2106449-Dunaliella_salina-UTEX_LB_200	CX{3}CX{6}CX{3}C	Non-Antifungal	non-ABPs	DKIASKWWDctgwcnalyrpcsstcSHQMTASGIAFSEDIS
>scaffold-ULGV-2048469-Morinda_citrifolia	CX{3}CX{9}CX{3}C	Antifungal	non-ABPs	NcgdlcsvrqkmdgycrsycRSP
>scaffold-ULKT-2016293-Lycopodiella_apressa	CX{3}CX{8}CX{3}C	Non-Antifungal	non-ABPs	LEWciapcsgmqgnlmciyscNWWKSSRSAVYTSL
>scaffold-ULXR-2016713-Scytosiphon_dotyo	CX{3}CX{14}CX{3}C	Non-Antifungal	non-ABPs	GEVMGDEDAFKEckshcgsehageqgrarllcidlcRLWNPAALD
>scaffold-UMUL-2021697-Paulownia_fargesii	CX{3}CX{15}CX{3}C	Antifungal	ABPs	IMceswcsllsqplgnsfhryscvflc
>scaffold-UMUL-2022627-Paulownia_fargesii	CX{3}CX{6}CX{3}C	Antifungal	non-ABPs	LRLEEDYIIVKQGRLPMAVLSSRIchiscstqmqscmvgcRMSRQLLDMILAWNS
>scaffold-UNBZ-2018113-Euglena_sp.	CX{3}CX{5}CX{3}C	Antifungal	ABPs	RVPFQLRGIctpqcfmgqqcafscLVGPIRRPL
>scaffold-UNBZ-2116076-Euglena_sp.	CX{3}CX{7}CX{3}C	Antifungal	non-ABPs	ERTGQPTDNDDFEQcvrkchlrgdlfcrlkcARND
>scaffold-UNBZ-2128240-Euglena_sp.	CX{3}CX{2}CX{3}CX{8}CX{3}C	Antifungal	non-ABPs	APTSLDTIEHGYQMRYPATGMPPSAYLLDVYRRNYVPMYDGIEPFNWQIPLDEEGIPIVNCGKQCRKcirtcnafgggpeclmrcRAGYYNNLHGDWVR
>scaffold-UNBZ-2129514-Euglena_sp.	CX{3}CX{2}CX{3}CX{8}CX{3}C	Antifungal	ABPs	YNLPPQAHFNVWRPLPNVGGIDPYVVAPEFGFPRADCGRKCRTclrrclrrgdgylcrlrcEFGFPFNNVYGEDLFPGEAL
>scaffold-UNSW-2123040-Mollugo_nudicaulis-mature_leaf	CX{3}CX{3}CX{13}CX{3}C	Antifungal	non-ABPs	TNSPDAACARScirsciityssslaskndcenscLK
>scaffold-UOMY-2074849-Osmunda_sp.-gametophyte	CX{3}CX{16}CX{3}C	Antifungal	non-ABPs	TRPLPSDVSRSTPTTADFDTLNSSHKVQETHQPKWDFEQHETLPNEDVVcdddcmlrreleeqvahpdyvcansc
>scaffold-UPMJ-2065849-Pseudolycopodiella_caroliniana	CX{3}CX{16}CX{3}C	Antifungal	non-ABPs	VPVPQNYPPFDYSAcqqacqqrlaaapsdvvtfntcqsncQAANAIAV
>scaffold-UQCB-2019241-Portulaca_molokaiensis	CX{3}CX{3}CX{8}CX{3}C	Antifungal	non-ABPs	ESQVVQVPGEAPKSYQATPPVSASPPSMSPRKAPVTTPPPAVSVSPPKAPVTPPTPPVSVSPPKAPVSPPKAPVSPPKAPVTPPPVTPPPSLPYYGPGPPVDKQECVPLcekrcslhsrkrlcvracST
>scaffold-UQCB-2093959-Portulaca_molokaiensis	CX{6}CX{3}CX{4}CX{3}C	Antifungal	non-ABPs	RLLQEGGVMRSLDCKDGVLVceedcfstgcfftcID
>scaffold-URCP-2001990-Athyrium_filix_femina	CX{3}CX{9}CX{3}C	Antifungal	non-ABPs	PFcmwpctttlhysngcrtlcTHPSAHFSSSQLRTFGPQQLWS
>scaffold-URCP-2013568-Athyrium_filix_femina	CX{3}CX{9}CX{3}C	Non-Antifungal	non-ABPs	SMSPGATIVAPQcssscanwvdvgpvcayvcMS
[truncated: 292 more rows]

## Sheet: 6C_summary
Table S2. Distribution of predicted α-hairpinins among plant taxons
[truncated: 247 more rows]

## Sheet: 6C_data
Table S2. Distribution of predicted α-hairpinins among plant taxons
[truncated: 556 more rows]

[truncated: 2 more sheets: 6C_cformula_and_sequence, 6C_predicted_activity]
