# Supplementary material for: Computational Prediction and Structural Analysis of α-Hairpinins, a Ubiquitous Family of Antimicrobial Peptides, Using the Cysmotif Searcher Pipeline
Source: Antibiotics (Basel). 2024 Oct 30;13(11):1019. doi: 10.3390/antibiotics13111019 (PMC11591084; doi:10.3390/antibiotics13111019)
Supplement: Supplementary file 1 [file antibiotics-13-01019-s001.zip › Supplementary_3_MDPI.xlsx]

## Sheet: single motifs
Table S3. The list of motifs appearing only once in the dataset, which were excluded from downstream analysis
6C
>scaffold-AWJM-2066562-Edgeworthia_papyrifera*harp1*CX{3}CX{3}CX{4,20}CX{3}CX{3}C*cformula:CX{6}CX{3}CX{3}CX{10}CX{3}CX{3}C	MMMRKMMVAVLVVCLISA NLDCVEPQVDcydacstacvqpnlrllqrcdrkcqircGPDFKAEAHAAAQGRLN
>scaffold-FSQE-2052777-Desmarestia_viridis*harp1*CX{3}CX{3}CX{4,20}CX{3}CX{3}C*cformula:CX{53}CX{3}CX{3}CX{12}CX{3}CX{3}C	MVVPFIAKCALVATFSLSGVSA FPVLPRASVASRQCTQLAATDGLPTSRREMLGGAFGAAVSSFAFVAAADAKDDPALKGTKADPEFVTclseciyyctkskeqtrsrqecipecrtqcAKTKAQGMIGAPRE
>scaffold-ROZZ-2058818-Chroomonas_sp.*harp1*CX{3}CX{3}CX{4,20}CX{3}CX{3}C*cformula:CX{42}CX{3}CX{3}CX{10}CX{3}CX{3}C	MVAKLECMRLAVVVLLLVVCPVYC FVPSVLRVATTSAAETAQSSTVCSAASPFSRRNFVAGLVGTGIAGPAFAASTVEKSAAVDQLDKPcreycidfclsvykkklkecmadcetecVGKP
>scaffold-TKEK-2067017-Mansoa_alliacea*harp1*CX{3}CX{3}CX{4,20}CX{3}CX{3}C*cformula:CX{1}CX{3}CX{3}CX{10}CX{3}CX{3}C	MEKKTVLVMSMILFIISANVDG VKSGPCDcvdacstacvnrdprltarcnrkceikcGPDLEVNVAFKVKQMDLSQT
>scaffold-ULXR-2004232-Scytosiphon_dotyo*harp1*CX{3}CX{3}CX{4,20}CX{3}CX{3}C*cformula:CX{81}CX{3}CX{3}CX{12}CX{3}CX{3}C	MVLFVTKCAVVVAALVGGGDA FSVAPSCSAVATKTTATATGARQSRHTMTAAGGRGGRDSAAELPTSRKDVLGAVFGAVAASSFAFVAAADAKDDPALKGTKADPEFVTclsdciyyctkdkeqsrsrqecipecrqtcAKTKAQGMIGAPRT
>scaffold-VRGZ-2009909-Petalonia_fascia*harp1*CX{3}CX{3}CX{4,20}CX{3}CX{3}C*cformula:CX{84}CX{3}CX{3}CX{12}CX{3}CX{3}C	MVLFVTKCAVVVAALSGGGDA FSVAPSCSSSATKTNPAATATGARQPRHTMMATSGRQGGRDSAAELPTSRKDVIGSVFGAVAASSFAFVAAADAKDDPALKGTKADPEFVTclsdciyyctkdkeqsrsrqecipecrqtcAKTKAQGMIGAPRT
>scaffold-VXOD-2040846-Linum_tenuifolium*harp1*CX{3}CX{3}CX{4,20}CX{3}CX{3}C*cformula:CX{10}CX{3}CX{3}CX{12}CX{3}CX{3}C	MEVVMKKNKAALVVMLLTTLLLCHT DLECSTAQDSSPYGcydvcttmcvqhlsdarrmrrceikcgiecD
>scaffold-WUZV-2012037-Lindenbergia_philippensis-flower*harp1*CX{3}CX{3}CX{4,20}CX{3}CX{3}C*cformula:CX{10}CX{3}CX{3}CX{10}CX{3}CX{3}C	MGANKLTCASLMMLLCLLFAIILG CETTTDSRLTDcaqhcmpicmqikgamtsacepaceqycAQVHGKVHPGWYTD
4C
>scaffold-ACRY-2000836-Pteromonas_sp.*harp4C*CX{3}CX{4,20}CX{3}C*cformula:CX{5}CX{3}CX{5}CX{3}C	MCCDVRFSLVTVLLWLGSRVQC RCLRGLPcfvwcvrqvvcvescLGFW
>scaffold-ACRY-2003480-Pteromonas_sp.*harp4C*CX{3}CX{4,20}CX{3}C*cformula:CX{1}CX{3}CX{9}CX{3}C	MVQWLPIHSVALCALSMCAG AKLRTGRCKcmhacmhaaatggvclaecS
>scaffold-ACRY-2042973-Pteromonas_sp.*harp4C*CX{3}CX{4,20}CX{3}C*cformula:CX{29}CX{3}CX{6}CX{3}C	MRRTTCVLGLVWQCNVYS LEAGTSIQYVTVTGSRCALAPFPFVAAHLSLRVAPTAWRALAPAASctsacgqvmllcildcFQ
>scaffold-ACRY-2033870-Pteromonas_sp.*harp4C*CX{3}CX{4,20}CX{3}C*cformula:CX{17}CX{13}CX{3}CX{8}CX{3}C	MRPRLVSPLTKMVKVAQSSALLALLAATLAAAVTA EETQGTLHISGLLVGQQQLAVGCSSDPAALVFYSMRARLWCNTTIHALIYDNIGcstscgtssrpdtcpsscSISAEYEN
>scaffold-AJUW-2047671-Chloromonas_rosa*harp4C*CX{3}CX{4,20}CX{3}C*cformula:CX{2}CX{9}CX{3}CX{19}CX{3}C	MACAIMHILCLLIQCQLPVGLS REILQQACGVCAGTSLAIVLcrrlcvqqylvksrtfhsryhmslcfqdcTGAVASPFQ
>scaffold-AKTA-2006476-Atriplex_hortensis-mature_leaf*harp4C*CX{3}CX{4,20}CX{3}C*cformula:CX{56}CX{3}CX{12}CX{3}C	MFLHQKYPHPLPSSHHHLLLLLLLQIHPLLQS HSCQNHFHFQVILGNLFLSHLLHLLLPSLHPNQETSAVLVLHLSPDLSLVFLYNLPFLScislcpsllsldtqpfhcpsicSRVHLSSY
>scaffold-AKXB-2064832-Phaeomegaceros_coriaceus*harp4C*CX{3}CX{4,20}CX{3}C*cformula:CX{1}CX{3}CX{13}CX{3}C	MNFLTQLHMCYMCIMHSLISS HNLAKLCPclngcllsipgqveviahcrpicTGLVLPGSLTPIST
>scaffold-AOUJ-2035945-Chlamydomonas_sp.-M2779*harp4C*CX{3}CX{4,20}CX{3}C*cformula:CX{2}CX{17}CX{3}CX{17}CX{3}C	MVQCASCGRGWWVLSFWFAGTRS MECNSCMHPTLPWFIATTAIPTWcgafcsfssehpkvhgpqarktcaelcSR
>scaffold-AOUJ-2011178-Chlamydomonas_sp.-M2779*harp4C*CX{3}CX{4,20}CX{3}C*cformula:CX{2}CX{4}CX{3}CX{12}CX{3}C	MILRRLGLCFMFLWSLCQRSKLCCWA LLWTSRSMNQAWVRTLSVRHQTRPPVPSCTQCRAQQcyhhclseqhawrttmtcypfcSVGMRSSLPWPSSPTSPGQRSRLP
>scaffold-AZBL-2016615-Petiveria_alliacea*harp4C*CX{3}CX{4,20}CX{3}C*cformula:CX{10}CX{1}CX{3}CX{7}CX{3}C	MEWTNKLLMHLFGFVLFGSSSSTTS IPMIPCGNEAWLPMDGCDcsdrcfvlflrfchvscRQGNNT
>scaffold-BAKF-2051802-Cryptomonas_curvata*harp4C*CX{3}CX{4,20}CX{3}C*cformula:CX{25}CX{3}CX{17}CX{3}C	MTAGLVVGCMLVPQAMAYA AVAGLPAQTGLYTAFTPLILYSCLGTSRQMGVGPVALISSLLSQSVPAcpklcapklrpanftyidpypacaskcAAGAALDWNPEYQNMASTVALMVGVIMIALAPVLGWFMNFVPSPVIMGFTTGGGLIIAMGQLKDVMGYPIRKDKLHEGIYDFFA
>scaffold-BBDD-2010519-Microstrobos_fitzgeraldii*harp4C*CX{3}CX{4,20}CX{3}C*cformula:CX{36}CX{3}CX{14}CX{3}C	MKCLIQFQLCWLACTISSKG SCTIWAPSLHLFHLKHSSPKSVANRYIDHPMVNQLGYGcqwscflatplrsstieyacgfpcQLLSSP
>scaffold-BCAA-2068006-Kirkia_wilmsii*harp4C*CX{3}CX{4,20}CX{3}C*cformula:CX{7}CX{3}CX{14}CX{3}C	MSLFPVLCASLIVFGNYFVAS MCNGMIPVAcdfkctdiviyylvlglvycteyc
>scaffold-BFIK-2000178-Entransia_fimbriat*harp4C*CX{3}CX{4,20}CX{3}C*cformula:CX{4}CX{6}CX{3}CX{8}CX{3}C	MCKSNLLCSATLLGVCPVLHS SCTQPPCLGADGDclpacnttlhrpacstncPRQLSPS
>scaffold-BHBK-2009162-Cosmarium_tinctum*harp4C*CX{3}CX{4,20}CX{3}C*cformula:CX{7}CX{32}CX{3}CX{14}CX{3}C	MLMLLLVLSMTLLLFNRSCP VCVPAFLHSCSPVSLLTMFPAYPVFLLTLFPAYLPTPAFLPAclrtclpellpavlpdslgckvacSVADLPTDLPVLNLLLASHSTL
>scaffold-BLAJ-2006814-Hemerocallis_spp.*harp4C*CX{3}CX{4,20}CX{3}C*cformula:CX{5}CX{3}CX{3}CX{8}CX{3}C	MAPFKLAFFVLASLLLVVTTA RVSPDEEYFMEIAAAAPVHAPAPAPSPASSPIICKDVAECGLAckgrcalhsrpnvcnrac
>scaffold-BNTL-2025894-Souroubea_exauriculata*harp4C*CX{3}CX{4,20}CX{3}C*cformula:CX{35}CX{3}CX{4}CX{3}C	MRRWLGCVEVWVFLRLLEC WLCGMTKHPKHHLLLGSTHMTTYGWSLVESHSVSGANYcksvclikrcspvcLFLLVDSAP
>scaffold-BNTL-2018258-Souroubea_exauriculata*harp4C*CX{3}CX{4,20}CX{3}C*cformula:CX{23}CX{3}CX{3}CX{11}CX{3}C	MIGSMWSPCPALLSSILAIYFRSCRT TNTKVWSIKCWQTPLASHVSLSRFSSTQVIETPCSGRclnwchrfhlrftasscsrtc
>scaffold-BOLZ-2004270-Atropa_belladonna*harp4C*CX{3}CX{4,20}CX{3}C*cformula:CX{29}CX{3}CX{4}CX{3}C	MLVARMMQLIICKWLLLMMSLT ENFCNNAKMKRMISLVTLSLVEGEITEFHERILcffscsvsycfvvcYLIVS
>scaffold-BSTR-2089637-Chondropetalum_tectorum*harp4C*CX{3}CX{4,20}CX{3}C*cformula:CX{19}CX{3}CX{10}CX{3}C	MDLCVVAGSLVSCSLSAA EMISSSSQGSWFLVLSTDCISGKAELWIGLNSIHLSKFcvvicirwsymitplcdslcPSS
>scaffold-BWVJ-2023243-Betaphycus_gelatinae*harp4C*CX{3}CX{4,20}CX{3}C*cformula:CX{9}CX{3}CX{4}CX{3}C	MVMVPSAIWELVISMIAVSA AEKIAFCPKLRKLNDAcvltcafpycprycAY
>scaffold-CFRN-2089858-Carthamus_lanatus*harp4C*CX{3}CX{4,20}CX{3}C*cformula:CX{3}CX{26}CX{3}CX{9}CX{3}C	MKMKMVLVLVVVLVYVINVHNVDA GLLGGIVKGCIKNCGKVIKGGGKISKTINSPPPSPVSMRRcklpcarfnrpgricieacGRIHPTP
>scaffold-CKXF-2015760-Gymnogongrus_ftabelliformis*harp4C*CX{3}CX{4,20}CX{3}C*cformula:CX{5}CX{3}CX{11}CX{3}C	MKLFVVLLCIFSIWVFSASG CRVQGGcsghcsrwysgsqqkpcmtrcRDS
>scaffold-CLNU-2001277-Escallonia_sp._cv._Newport*harp4C*CX{3}CX{4,20}CX{3}C*cformula:CX{19}CX{10}CX{3}CX{13}CX{3}C	MKNVTRFIPVIGSVWSMCGLIEG CPRSLLVTYRGHSSRWVNSFCKSAVRTAYRGciikcfsssshllsfliscslycPPISGDNFILF
>scaffold-DESP-2083884-Erigeron_speciosus*harp4C*CX{3}CX{4,20}CX{3}C*cformula:CX{3}CX{3}CX{3}CX{4}CX{3}C	MGLGAGFLGGLLISDIASHS GGGCGGGCGGGcgggcggggcgggcGG
>scaffold-DFHO-2058721-Danaea_nodosa*harp4C*CX{3}CX{4,20}CX{3}C*cformula:CX{16}CX{3}CX{12}CX{3}C	MFLVFLLFILLELCMPLSTDS CLMFKNELSWRKPLSRTclmacssglywnlkviwcrstc
>scaffold-DRIL-2084999-Kalanchoe_crenato_diagremontiana*harp4C*CX{3}CX{4,20}CX{3}C*cformula:CX{10}CX{4}CX{3}CX{5}CX{3}C	MVGLCRLFSYFLIWNFCFNYLNTCMM IVLEKSCYGGIDRNGYLCLLTTcsiecsyenlcrticRTLSSKTVTNQYHYPTV
>scaffold-DVYE-2011680-Oedogonium_cardiacu*harp4C*CX{3}CX{4,20}CX{3}C*cformula:CX{2}CX{11}CX{3}CX{6}CX{3}C	MSAFVGWVVFLLELSWRAVWC VSTQVCEDCLLHKHSILKSTcsamcmhvqeacshacV
>scaffold-DZPJ-2051905-Cylindrocapsa_geminella*harp4C*CX{3}CX{4,20}CX{3}C*cformula:CX{2}CX{3}CX{3}CX{7}CX{3}C	MHASVFVRACRKVVAAIVCLVLRARA ATVRVGSRGREYTHACRLCALAcagvciggrvvvcvgacVLSARRRDKSRALAR
>scaffold-DZPJ-2024590-Cylindrocapsa_geminella*harp4C*CX{3}CX{4,20}CX{3}C*cformula:CX{3}CX{1}CX{3}CX{5}CX{3}C	MVVMLLVGVVVGSGSG GHVQWSCSPSCVcafmcpyvpvcvrac
>scaffold-DZPJ-2008394-Cylindrocapsa_geminella*harp4C*CX{3}CX{4,20}CX{3}C*cformula:CX{9}CX{9}CX{3}CX{13}CX{3}C	MCWFVGCWLVTVVSLMCAFGGGA RPVSGGPWRGAHNRLPSCPQPSVAYPQCPTLFPLAVGclpaclarvrpvhthfqrcrhtcW
>scaffold-DZPJ-2003296-Cylindrocapsa_geminella*harp4C*CX{3}CX{4,20}CX{3}C*cformula:CX{4}CX{5}CX{3}CX{13}CX{3}C	MAWCAVLWGAVLCCAMVQC RVVWFGAKWCGVVWCGVLRFcaawcgevrhgaarrgavcsaacLGSGVPRLATSGSFLTTLVAYHVPWQPGSILDRPGSAQRLLQFRSPDVRWTASVRT
>scaffold-DZPJ-2008821-Cylindrocapsa_geminella*harp4C*CX{3}CX{4,20}CX{3}C*cformula:CX{13}CX{34}CX{3}CX{11}CX{3}C	MAAGVRCSNVVRGRRSPPTVPLHCPPPPPLAVSLALVCMLCMSHNSRG RTDYHQGACLQGQTKHRPHKQVCGIVSLAKRAPQNDTGMTIAGTQGVGGWGWPAAPAcqplchgsalpkqhkhckpmc
>scaffold-ECSL-2000831-Oenothera_filiformis-MTJ_381*harp4C*CX{3}CX{4,20}CX{3}C*cformula:CX{9}CX{4}CX{3}CX{7}CX{3}C	MAPSLSTLGIAFILFIGCSKLISP ASLWNMHPVCSTNHTISANCVPTIcvlfcskqqintcwkwcI
>scaffold-EEJO-2035816-Neochloris_oleoabundans*harp4C*CX{3}CX{4,20}CX{3}C*cformula:CX{8}CX{2}CX{3}CX{14}CX{3}C	MHMHSTSPRTSLSYPPPAVLLFLPCPMLLLASPAAA ALVECNAHHPILPCPPclpwclyllaptphfhhrwclwtcQ
>scaffold-EGOS-2077087-Allionia_spp.*harp4C*CX{3}CX{4,20}CX{3}C*cformula:CX{5}CX{47}CX{3}CX{9}CX{3}C	MNLKFFALVPILLSLPLLSLA SNPASSNDLFQLSASSHERRNKMRSHHCLGDEKCPTNEIVIVSSKKSAGGGHGGGKGGGGGNMMHRPPVSNRNNAPSTRHGcrticltiltfillcimvc
>scaffold-EWXK-2004009-Thyrsopteris_elegans*harp4C*CX{3}CX{4,20}CX{3}C*cformula:CX{8}CX{3}CX{17}CX{3}C	MNAMTSLPVSIVLFAQGNLA ISFSKLFRQCAMHGLHVIcgylcsnnvpaallvlsksdtncttfcGPTYSTASLHISQRTGAVFWRTPHSVDLIYKALPLHDARTPSKEWLRM
>scaffold-FFFY-2014872-Valeriana_officianalis*harp4C*CX{3}CX{4,20}CX{3}C*cformula:CX{13}CX{5}CX{3}CX{10}CX{3}C	MRFSRIWLILLNPSLLLPLIIG HFDNAGNGKCLVFNEINYFANLDCGNIQLclglcyfapnlmsidcqwscY
>scaffold-FIDQ-2061102-Undaria_pinnatifida*harp4C*CX{3}CX{4,20}CX{3}C*cformula:CX{11}CX{3}CX{20}CX{3}C	MRTVTTVLAAFLALTTATA SSAAGLPSARSGSIPPRALSTLRHRFSFLREPRTARPATCASFRLIPLSSTcplwcslsslsllggspmitpimndcisscGRIPTKLSMMMPFL
>scaffold-FOYQ-2032944-Microspora_cf._tumidula*harp4C*CX{3}CX{4,20}CX{3}C*cformula:CX{4}CX{3}CX{19}CX{3}C	MVLFAFSRTCICAPSSALALAQLIEA TSISTQCTSAGcappcsttfpasgrwastsrpmyrcsspcSYP
>scaffold-FPCO-2000597-Interfilum_paradoxum*harp4C*CX{3}CX{4,20}CX{3}C*cformula:CX{1}CX{4}CX{3}CX{5}CX{3}C	MSGFSAPITQHARPWLLCLGSFRGWS QTWQATTSICKCGPLPcwrhcvgilkcgkrcLAFQNA
>scaffold-FXGI-2005773-Stylidium_adnatum*harp4C*CX{3}CX{4,20}CX{3}C*cformula:CX{5}CX{3}CX{4}CX{3}C	MMKFSAIALVALMLIFHMYHGES DMQFVCREDYPctphcynlecfgycHQKHTGG
>scaffold-FXHG-2001106-Hafniomonas_reticulata*harp4C*CX{3}CX{4,20}CX{3}C*cformula:CX{8}CX{12}CX{3}CX{8}CX{3}C	MENKSAWFSCLVFIQCTYS LLCQHLHVGATCILNDEAAGTHKPcthecmhflyspgcnltcIHSYEHLKHGLMM
>scaffold-FYTP-2042362-Daphniphyllum_macropodum*harp4C*CX{3}CX{4,20}CX{3}C*cformula:CX{2}CX{19}CX{3}CX{4}CX{3}C	MRIIPLLNLVAQDVEC LSMGLGNHCSHCNFILNEIQDPSFIFRGTNKcartcsdslcalycFSRP
>scaffold-GDKK-2005333-Gloriosa_superba*harp4C*CX{3}CX{4,20}CX{3}C*cformula:CX{5}CX{11}CX{3}CX{5}CX{3}C	MTDSCWVLLMLYLKLPCSQ ICRVKVVCSLAHAIYLKLPcsqicrvkavcsmacINIVLGALSDET
>scaffold-GJIY-2018356-Neochloris_sp.*harp4C*CX{3}CX{4,20}CX{3}C*cformula:CX{8}CX{3}CX{10}CX{3}C	MVRTARMLPTEPGSGSLCWQALWVTFSACAQPSQVAA FQYEVTHSVCSWAGRWLHctamcfavqvfdvtqcptmcIA
>scaffold-GXBM-2015995-Coccomyxa_pringsheimii*harp4C*CX{3}CX{4,20}CX{3}C*cformula:CX{9}CX{3}CX{11}CX{3}C	MEIAFASLVGLALSRTCSP LLLQACLSVVNIPYHchdpctqpssstdwpdcsalcA
>scaffold-GYFU-2010252-Polypodium_hesperium-A_type*harp4C*CX{3}CX{4,20}CX{3}C*cformula:CX{33}CX{3}CX{7}CX{3}C	MNISSSTALWLKLLLCRLPLCSLA LHCTMPISWSTLYRFDVPNGNLLEDHVSKSHKQPQHcygscstasahpcfafcSFPRLLQRWPMHSHGTKGLLLTPETEYSFTA
>scaffold-HNCF-2067086-Linum_hirsutum*harp4C*CX{3}CX{4,20}CX{3}C*cformula:CX{7}CX{3}CX{6}CX{3}C	MIPIVQWTMLAMMFRSHLVLC CHQKIMSTcerncpselrncpmgcLK
>scaffold-HNCF-2002806-Linum_hirsutum*harp4C*CX{3}CX{4,20}CX{3}C*cformula:CX{13}CX{3}CX{3}CX{11}CX{3}C	MKRHLSVTVAMKMMKKKMVLPKVVLPLLLLAMMMSMS CKVVVGSDGDRFLKCYNHcldvcnkpdldmrfdycsdtcW
>scaffold-HPXA-2010745-Ptilidium_pulcherrimum*harp4C*CX{3}CX{4,20}CX{3}C*cformula:CX{1}CX{3}CX{19}CX{3}C	MRTTRPFSLLFLFIFGFARC TEDCLclltcpsftvrgesslrkhllphqcksacLLFLLPGEELPIFLLL
>scaffold-HQOM-2007327-Torreya_nucifera*harp4C*CX{3}CX{4,20}CX{3}C*cformula:CX{17}CX{3}CX{17}CX{3}C	MTETHFTQTLLMLWLATRTTLS CNYDSSLEKKIIYNIFLFcfdgcahgvgwtpyvdgsfspfcfsscGAVTSHTQYVTLDILYRHLKYGNHYFFF
>scaffold-HUQC-2009448-Scaevola_sp.*harp4C*CX{3}CX{4,20}CX{3}C*cformula:CX{24}CX{3}CX{15}CX{3}C	MRLSRLSLLVLPLFNSCRS CEVAVYLRLGIRRYVPLSSLYLALTchltctqrkkiplflklgdlcdlscLNLF
>scaffold-HVBQ-2001529-Tetraphis_pellucida*harp4C*CX{3}CX{4,20}CX{3}C*cformula:CX{16}CX{3}CX{3}CX{6}CX{3}C	MKNLFSVLLVTTLAVASSLA APETAQGGVQAPVTNEDDALWEKKHHHHKEMQCPKPKPVFIAVPIPIAECEHEckskcefgenecgeacE
>scaffold-HVBQ-2015309-Tetraphis_pellucida*harp4C*CX{3}CX{4,20}CX{3}C*cformula:CX{10}CX{3}CX{12}CX{3}C	MRTILLGSVGKLVMVFNSSAVHS SPPPFTNICLGPYFSISMPcsiscvtrsavgrsarsckagcSGKLWTFVWPIGQGN
>scaffold-IGUH-2110576-Schwetschkeopsis_fabronia*harp4C*CX{3}CX{4,20}CX{3}C*cformula:CX{8}CX{5}CX{3}CX{7}CX{3}C	MASFKLVVLILTLLVGSFVVQA HEFGRSRCGRNEHFDHCGKPTScqrscreprggvcvalcT
>scaffold-IHOI-2000251-Chloromonas_oogama*harp4C*CX{3}CX{4,20}CX{3}C*cformula:CX{28}CX{8}CX{3}CX{8}CX{3}C	MEDSHVLHSVLSFILCCAMPTTLG CDLGNAVRLRDSERARSIRAETIAMPVRVCVLPVHPVAcvlgcdrivthldcelscARIIRGQRRMQQPGSDAGTGTLERK
>scaffold-IHWO-2054889-Marchantia_paleacea-mycorrizal*harp4C*CX{3}CX{4,20}CX{3}C*cformula:CX{29}CX{8}CX{3}CX{11}CX{3}C	MKTTVVLLSLVAMAFA AKPCGNTPIPPDESRIVGGHPAKPYSWPWQAEMCMGSSFGGScalrcggsiidenwimcashcVDGYQNQPQRFHMKVGTYDYHNNNEPGEVVTNIT
>scaffold-IIOL-2014893-Pinus_parviflora*harp4C*CX{3}CX{4,20}CX{3}C*cformula:CX{21}CX{26}CX{3}CX{12}CX{3}C	MGKLGVFVENRWTVFVACIWIECCAG ASYSFSIYSETIKTRFGYNQQQLDTISVFKDIGECVGIISGILYDQFPPWLVLLGGCLQNAVGYMLIWLFLTHRFPSPALWEIcllicfavnsqtyyntacivtcVS
>scaffold-IJMT-2020021-Aphanochaete_repens*harp4C*CX{3}CX{4,20}CX{3}C*cformula:CX{10}CX{13}CX{3}CX{11}CX{3}C	MGKCTWTIVSLLGLDIVTICSA GFKCFSPSVDRASGCVALKDVLAGKQALcmsscdgsiqllqsvfcghpcHLGPFNSSTSPASLYISMYFGVTFQKLVLLWKRWQ
>scaffold-IKWM-2022001-Gracilaria_lemaneiformi*harp4C*CX{3}CX{4,20}CX{3}C*cformula:CX{19}CX{16}CX{3}CX{13}CX{3}C	MIKSLLLYVLVAAIATRPGAG QDPADGDASTVTTTDSTSAANNTDNTNETDDESTAALSAAQARQRQILDCLASIPSDTNDNTNLAARAACLDVPNPTEPDALKTLEcfrqcieeneedrtgllqcqaacTTEFADTGKRNSPSFSAVSTNNTNTTDVTNTTDSTNTTNTTDSTNTTD
>scaffold-IRBN-2119041-Scapania_nemorosa*harp4C*CX{3}CX{4,20}CX{3}C*cformula:CX{2}CX{23}CX{3}CX{13}CX{3}C	MQRAIVAITLLALLAFSNA SITSMGVQKLAPKHTLEFSLCNVCTQFMGQGISQLLNVILNVGVIGGcgglcgkafpnagteqkvctllcDG
>scaffold-IRZA-2008667-Proteomonas_sulcata*harp4C*CX{3}CX{4,20}CX{3}C*cformula:CX{19}CX{3}CX{8}CX{3}C	MVLWKRERGTVQCLILLGLRLVSLC DVRSNKVSDKGLNHSFRCLPQNILAVRITRLVFHHVGcpqvcirapatvicrplcKPSHWIRVGFLEHWVP
>scaffold-JAFJ-2011704-Bougainvillea_spectabilis*harp4C*CX{3}CX{4,20}CX{3}C*cformula:CX{3}CX{2}CX{3}CX{5}CX{3}C	MRQSMVSVIFLALLLTLGTATA DKECKVRCQPcsslctsnkactagcKQWDPSW
>scaffold-JCXF-2013093-Scytosihon_lomentaria*harp4C*CX{3}CX{4,20}CX{3}C*cformula:CX{2}CX{3}CX{4}CX{3}C	MRMETALTLPGLGLLMLVLMSSC SDEVSSCRVclsrcieqfcrdrc
>scaffold-JGGD-2001000-Sargassum_muticum*harp4C*CX{3}CX{4,20}CX{3}C*cformula:CX{22}CX{14}CX{3}CX{10}CX{3}C	MEYTVIIIYYILILRVVRA EECGWLGRSVERRAIGNWELRSYPRCTPVHSNKLNVWPSNclgvcrnltlrsqsgcklncFDS
>scaffold-JKKI-2048641-Lobomonas_rostrata*harp4C*CX{3}CX{4,20}CX{3}C*cformula:CX{2}CX{14}CX{3}CX{6}CX{3}C	MRHQLCFVWWFLGSAAG IQRCWRCSFGLGDLSAPWPLTcyaacmrqyascwpqcT
>scaffold-JKKI-2035084-Lobomonas_rostrata*harp4C*CX{3}CX{4,20}CX{3}C*cformula:CX{1}CX{3}CX{11}CX{3}C	MQVVLHVASVLLLVHAVSA VCMcvvacgslhpgfpaavcivgc
>scaffold-JMUI-2006401-Stigeoclonium_helveticum*harp4C*CX{3}CX{4,20}CX{3}C*cformula:CX{3}CX{2}CX{3}CX{14}CX{3}C	MESISRAYTAALGGAWLGDRHASDAPVTCCCCCCLLLLLLLPDSAVA SWACWTSCWGcglhctrgagwyfktslgdcagtcRDHLDWDALGGL
>scaffold-JOPH-2054054-Psychotria_ipecacuanha-root_culture*harp4C*CX{3}CX{4,20}CX{3}C*cformula:CX{24}CX{1}CX{3}CX{16}CX{3}C	MERIVHGSIFWALGISQTFS CIWYHDLLGVLVLQNFDSDDWKPQECHcssgctgsmhehqwlgihdspcllscNRSESGE
>scaffold-JPDJ-2065726-Symplocus_sp.*harp4C*CX{3}CX{4,20}CX{3}C*cformula:CX{23}CX{3}CX{3}CX{12}CX{3}C	MWNLFLMLLLSTLVTYFRLCLMMNTEVWS IECWPTPFTSLVFQLQFSSTRAIERACMDHcrsschqrnqlvidnlrcqttcEGSLGKSWMARP
>scaffold-JROW-2054076-Punica_granatum*harp4C*CX{3}CX{4,20}CX{3}C*cformula:CX{10}CX{3}CX{13}CX{3}C	MLPPDIHHVPLLSLVTACYCSLSLSQA ANVALICFNSRAFPLPPcyspcsvlftttavlvhscsflc
>scaffold-JTRM-2063804-Dipsacus_sativum*harp4C*CX{3}CX{4,20}CX{3}C*cformula:CX{6}CX{3}CX{8}CX{3}C	MGAVKFVILFFIVFSSVAS ITSSTNTVDGIGHSVDDCGKLPPNcirkcdisfnmhrcdhvcKLMG
>scaffold-JWGT-2059050-Volvox_aureus-M1028*harp4C*CX{3}CX{4,20}CX{3}C*cformula:CX{9}CX{3}CX{12}CX{3}C	MVKFLAVFYLKLCSRTSA HIYCFNVHSLLDTcvslctwfiralrmvticgtacTE
>scaffold-JWGT-2049044-Volvox_aureus-M1028*harp4C*CX{3}CX{4,20}CX{3}C*cformula:CX{35}CX{3}CX{11}CX{3}C	MTTPRSRAGARSWFFLPLVLLLALAAAMA TCQKMAVTSEPNIQTQQRLPADTSTAAAVTLPKTSPPcekpcyiiadywpyktcraecSP
>scaffold-JWGT-2007191-Volvox_aureus-M1028*harp4C*CX{3}CX{4,20}CX{3}C*cformula:CX{5}CX{7}CX{3}CX{4}CX{3}C	MCMLIVTYLIGLALAGA AHMGETAESLLSRRGVPLRHLRMMTTSTTANLHHPGCHHSFVCEWGEVAMcvymcmfyscvfvcVRLFADRREVETNEGSEALAL
>scaffold-KADG-2003052-Ignatius_tetrasporus*harp4C*CX{3}CX{4,20}CX{3}C*cformula:CX{4}CX{5}CX{3}CX{4}CX{3}C	MMCASGYGVWTMTSLLWSTLTAYS SSKCATWSCQTKSFcaqactrlsctmscAMKKLL
>scaffold-KCPT-2026613-Linum_macraei*harp4C*CX{3}CX{4,20}CX{3}C*cformula:CX{10}CX{3}CX{7}CX{3}C	MELLRWTETLFTRLCCTAFLLALRVEG GSSSRSNWHCHFVLSRGIPRcmqlcsfirwmgclrdcISW
>scaffold-KJZG-2006566-Asplenium_platyneuron*harp4C*CX{3}CX{4,20}CX{3}C*cformula:CX{7}CX{3}CX{7}CX{3}C	MRFHGALSFLFFSFAPPSMR NCKGSFHNGciggclppqtphcehgcHSE
>scaffold-KKCW-2013035-Papaver_somniferum-developing_fruit*harp4C*CX{3}CX{4,20}CX{3}C*cformula:CX{8}CX{7}CX{3}CX{8}CX{3}C	MRKVLLSSIWSFLLLHHGRS ICTNAIFSSICSFLLLRDcgsicittifsficlflcLNRH
>scaffold-KMNX-2027927-Nucleotaenium_eifelense*harp4C*CX{3}CX{4,20}CX{3}C*cformula:CX{25}CX{11}CX{3}CX{7}CX{3}C	MVCRLGLPLFFSGGGSPTAC TVCPNASPHNALSDAPYPKVYLNTYLNACRDADPNVSLSVcpdacpnaylnacpgvcPLGIDLS
>scaffold-KOFB-2003678-Urginea_maritima*harp4C*CX{3}CX{4,20}CX{3}C*cformula:CX{9}CX{1}CX{3}CX{16}CX{3}C	MLVLIVASLVVAVQS IPAISGPPNRLLLGDCFFILNSLLLCNcrqfcnpllllfrrwrwdirrcinncLKFLQR
>scaffold-KPTE-2007715-Bixa_orellana*harp4C*CX{3}CX{4,20}CX{3}C*cformula:CX{15}CX{3}CX{8}CX{3}C	MHQGMVLQHYLTVLLSLPGQG MVLIVECEVKNALISVSAVTLLclyrcpggnwlfrcwhkc
>scaffold-KRUQ-2112305-Porella_navicularis*harp4C*CX{3}CX{4,20}CX{3}C*cformula:CX{17}CX{19}CX{3}CX{19}CX{3}C	MLLRLQAKLTLLVLQSWWMPCWDEAHT SAGSSRAPTCAAAAISLSLSINSTLSLCPTFSQTQNPYKTQDPEDRFcfspcefqstdydltvkisssprrcasvcVVLYAP
>scaffold-KZED-2052839-Senna_hebecarpa*harp4C*CX{3}CX{4,20}CX{3}C*cformula:CX{12}CX{3}CX{15}CX{3}C	MLLRILWWWAILVCSKRCKI AICSATINNWRWIVTcshgcfwilksnkaiafgsscvlvcNNNSFKDLTKLLKI
>scaffold-LELS-2001172-Haemaria_discolor*harp4C*CX{3}CX{4,20}CX{3}C*cformula:CX{5}CX{6}CX{3}CX{16}CX{3}C	MRTAAFVILMMLAAALMSTTS TIIQETVSSIPRLHAALLIPEGDGKFSAAGQIGANAGLADKNCMSTEFCGKKKEIcsevceaknsrklklhlpdqkcfyqcK
>scaffold-LELS-2090189-Haemaria_discolor*harp4C*CX{3}CX{4,20}CX{3}C*cformula:CX{24}CX{4}CX{3}CX{20}CX{3}C	MGHLRPLWLVVLPTHLWG LPLVTQNMHQQYKDLQFSCRIEDPMAAHRYVQSPSILKALALRCISLTclticrrsltrtprskrrsarrrrrctgpcREGRRRRSLAPEPGSKTSTQLSEDGSSHPSLLAAPTTAGTPRGKPQTPEI
>scaffold-LNER-2002882-Casuarina_glauca*harp4C*CX{3}CX{4,20}CX{3}C*cformula:CX{9}CX{3}CX{19}CX{3}C	MCIGWGLHDLQRSSLMLSMLLSWILRPVSMG SQDSVQEFLGDRLSPSLLGRDSSSVDQCFPFVLQIYIcsmvcvlkstkfnisppsssklldcmhqcFYF
>scaffold-LNIL-2048796-Pteromonas_angulosa*harp4C*CX{3}CX{4,20}CX{3}C*cformula:CX{14}CX{3}CX{7}CX{3}C	MWRYLSWCRDGCCIIMCTLAGVLRPESLG MCRYDGSPGMVKHGQPcarqchslwtpgcmhvcTWS
>scaffold-LSHT-2032983-Bolbocoleon_piliferum*harp4C*CX{3}CX{4,20}CX{3}C*cformula:CX{5}CX{3}CX{19}CX{3}C	MFSMRGVRKQPSYGVFAASVLAQLLADA SVSLERPSPRGVTAPQSSASTGLWQALDAPACTAATSckpsctlfetmhvleqrgseafvrcnracLETLSPSPSPPGAASRMTASSPAPLQR
>scaffold-LXGM-2121627-Glycine_soja-root+NaHCO3*harp4C*CX{3}CX{4,20}CX{3}C*cformula:CX{14}CX{3}CX{13}CX{3}C	MAMRTKLSLAIFFFFLLALFSNLAFG KCKETEVEEEDPELVTckhqcqqqqqytegdkrvclqscDRYHRMKQEREKQIQEETREKKEEESREREEEQQEQHEEQDENPYI
>scaffold-MAQO-2001970-Gomortega_keule*harp4C*CX{3}CX{4,20}CX{3}C*cformula:CX{15}CX{3}CX{11}CX{3}C	MFITFSSRVERAFLLGILFCICNTFTNS SPAISSTCLYSSGGGNLIASSIFcfphcltkastslhmactavcPTSTA
>scaffold-MIKW-2024654-Papaver_somniferum-root*harp4C*CX{3}CX{4,20}CX{3}C*cformula:CX{21}CX{3}CX{5}CX{3}C	MPVRVLLLVLVHRILTIRYSTNG RHFSTCLTGRYMKTFKEYVKNYAQPEAcitecylgmecvrycDVHADKADEGEVNQSRNEDNQHDSTPAGRPLSKAV
>scaffold-MMKU-2000224-Nephroselmis_olivace*harp4C*CX{3}CX{4,20}CX{3}C*cformula:CX{6}CX{3}CX{16}CX{3}C	MWYFLLFTLKANG CHDLTDRcssmcpvvalpffpfvatgmpcqpwc
>scaffold-MNCB-2039936-Eremosphaera_viridi*harp4C*CX{3}CX{4,20}CX{3}C*cformula:CX{12}CX{3}CX{5}CX{3}C	MHVHVRVCMCVLISLLVKFALLMCRC RHLVVPCQGTAISRTPNSVcprwcthpkpcslicHAAVLSVSDVGGHAAL
>scaffold-MNCB-2024781-Eremosphaera_viridi*harp4C*CX{3}CX{4,20}CX{3}C*cformula:CX{7}CX{3}CX{12}CX{3}C	MMVTLLICLYAYPIAWP STCIKSLATPctakcwattagrrmlticgrrcQGMWRRSPSYR
>scaffold-MQIV-2012100-Phyla_dulcis*harp4C*CX{3}CX{4,20}CX{3}C*cformula:CX{5}CX{31}CX{3}CX{12}CX{3}C	MPDSLTPCQRRPATRPPPSPGVPVVPFLVSPVFLVAVPTVLG RELSETCAEVEGCLLRLRSGADGTELSMLLRSVMRSSLQSQLLLclhwcllvdtrlrkflsclllcPTLQSQ
>scaffold-NBYP-2006743-Mesotaenium_kramstei*harp4C*CX{3}CX{4,20}CX{3}C*cformula:CX{2}CX{4}CX{3}CX{5}CX{3}C	MVTKLTGSSPATVAPRLLGSLPRPVALIIIATLSWMLLLTSVRP ESCGPCTTFPctvvcnpsvlcppscFPAN
>scaffold-NMAK-2002924-Pavlova_lutheri-UTEX_LB_1293*harp4C*CX{3}CX{4,20}CX{3}C*cformula:CX{3}CX{3}CX{3}CX{7}CX{3}C	MAAVAAALVVVVAATAAALVLA RSTVVRMAACPAACPAAcpaacpvarmaaclaacLAAWA
>scaffold-NNOK-2016487-Neurachne_tenuifolia*harp4C*CX{3}CX{4,20}CX{3}C*cformula:CX{1}CX{8}CX{3}CX{10}CX{3}C	MDCYILKVLSLWSWIPCPQFL DLVCSCRGRASVEAcslhcaelrtlwpdvcglwcWYPGG
>scaffold-NRWZ-2014856-Metzgeria_crassipilis*harp4C*CX{3}CX{4,20}CX{3}C*cformula:CX{9}CX{1}CX{3}CX{5}CX{3}C	MLLIRLPLLFWIKLIPDTKQ CTMDSSSSSRCWchgscrsssqctgnc
>scaffold-NTLE-2032236-Asteromonas_gracilis-B*harp4C*CX{3}CX{4,20}CX{3}C*cformula:CX{12}CX{4}CX{3}CX{7}CX{3}C	MAKTLSSICFTTLLLVVLLISAGIPKSEA TCTKYLGEAILAYPCKESYceakcaesyhescrgecEDHDHHHG
>scaffold-NUZN-2011328-Cercidiphyllum_japonicum*harp4C*CX{3}CX{4,20}CX{3}C*cformula:CX{8}CX{3}CX{9}CX{3}C	MIVGCWVCFYLLLLPSSCG DLLCHEFKLQRGcsslckvmlfysifctstcSA
>scaffold-NWQC-2117878-Plagiochila_asplenioides*harp4C*CX{3}CX{4,20}CX{3}C*cformula:CX{5}CX{3}CX{16}CX{3}C	MKLLMAIALSDECTRA TSLETLACLAMPHctnacpliwlrpmvqvrlstgcetacLNQGVS
>scaffold-OBUY-2003483-Porphyridium_cruentum*harp4C*CX{3}CX{4,20}CX{3}C*cformula:CX{25}CX{3}CX{16}CX{3}C	MMKVCLRITQIFFIFFSFCQFWGPASRA SLGLPLNVVNEFISSREAAATKTISAQEPTPGFWGKNTVCSAIPNSTHRSAELFPMQTAQAGSTPcislchaltalgeakhamstlcpakcRSLSEKTAATVS
>scaffold-OCZL-2045656-Homalosorus_pycnocarpos*harp4C*CX{3}CX{4,20}CX{3}C*cformula:CX{12}CX{3}CX{7}CX{3}C	MLCYVCMLCMCFVHA YLCMHTHMDISYMYVcrhgcmygwkdgcmyacTPTGS
>scaffold-OMDH-2000482-Loropetalum_chinense-Kew*harp4C*CX{3}CX{4,20}CX{3}C*cformula:CX{4}CX{3}CX{14}CX{3}C	MKLTPLSLACIMALLLA KNYLMEKRELKTKMTMKVTRTSLLEMKCFSTNcrvvcdnsiasffmlgnllctircKG
>scaffold-ORJE-2012816-Cibotium_glaucum*harp4C*CX{3}CX{4,20}CX{3}C*cformula:CX{13}CX{1}CX{3}CX{8}CX{3}C	MLIVICMLCFVYIGVVDS SLWLCFLEDSVHLARVRVCVcffwcvsgreayacvyacTSFAHQPSSKISSSPHTYTHNLQGS
>scaffold-OSMU-2068813-Lycium_sp.*harp4C*CX{3}CX{4,20}CX{3}C*cformula:CX{4}CX{7}CX{3}CX{4}CX{3}C	MMWCEMTTISLLLVQSHA SCHVLLCAVILFEScyancialscrqfcNNQKDTSMHVNLNFRVNYLDISSDLTTFD
>scaffold-OXGJ-2036763-Glyptostrobus_pensilis*harp4C*CX{3}CX{4,20}CX{3}C*cformula:CX{7}CX{6}CX{3}CX{12}CX{3}C	MAKASATLNLSVLLYILVYCMQCTA YGRSDYGFLASRKLSTVNSLEKVLCLPRSKGKCYGKIVKcplecperkpvdpkakacfvdcS
>scaffold-PFUD-2004553-Geminella_sp.*harp4C*CX{3}CX{4,20}CX{3}C*cformula:CX{6}CX{3}CX{11}CX{3}C	MGMKRAIVCWLVALWGEVCGA GALAVAWCGALVVGcgwvcegwargalavgckwvcAGWARA
>scaffold-PFUD-2027076-Geminella_sp.*harp4C*CX{3}CX{4,20}CX{3}C*cformula:CX{8}CX{3}CX{5}CX{3}C	MEAAAGVRAACRAPWFLVLLLAGMCPGCVA REVESAMWGAAPGFEHYFELRCWRVRLGLGcwggcwfvkhclelcPLL
>scaffold-PIUF-2012116-Pellia_cf._Epiphylla*harp4C*CX{3}CX{4,20}CX{3}C*cformula:CX{11}CX{3}CX{6}CX{3}C	MCVCTRLYLFICLFPLQISILA ATSAVERASCRLSRPVGSTSRcavscfpaiarcfrlcRGDDFGGGDDGVGALSHVNVLPLRGLLN
>scaffold-PIVW-2000544-Ceratopteris_thalictroides*harp4C*CX{3}CX{4,20}CX{3}C*cformula:CX{2}CX{3}CX{16}CX{3}C	MLLILMIPCAHLMYSSPLA APKNPSPHFILAWHNHSCPKcghlckprtsqlpstfigasscqhacPQVISAEAPFLASYGETLSPG
>scaffold-PKOX-2004712-Isoetes_tegetiformans*harp4C*CX{3}CX{4,20}CX{3}C*cformula:CX{7}CX{7}CX{3}CX{16}CX{3}C	MLLLFLCFGLFGLLRLSLQ YHSLLQWSCTKLDKVRCGSLNPLQcnafciypsfsmlvnmvffsscgefcFAYRTYANSLLEFMFIDGVGVES
>scaffold-PRIQ-2044074-Pleurastrum_insigne*harp4C*CX{3}CX{4,20}CX{3}C*cformula:CX{7}CX{3}CX{3}CX{12}CX{3}C	MHRLSFAICLALVRSSA LLINAPYERLKLVRCRGQAPEGCIDGcitsclrhlplyqpiagcsplcEPIPGSYQ
>scaffold-PSJT-2003126-Uvaria_microcarpa*harp4C*CX{3}CX{4,20}CX{3}C*cformula:CX{7}CX{7}CX{3}CX{5}CX{3}C	MVWSTLVEWAFLCTACHNTWC VCSIGFLETCGFIEIHVciisctsssvchyncWDHNHQIDKWQHSNA
>scaffold-PUCW-2007192-Agastache_rugosa*harp4C*CX{3}CX{4,20}CX{3}C*cformula:CX{26}CX{3}CX{6}CX{3}C	MRLALSFICSFLSMYFLRSGG CPDLLMADSWRERGGNFQLGFTARQKPcyiicagnlftcsilcIGE
>scaffold-PZIF-2016078-Scenedesmus_dimorphus*harp4C*CX{3}CX{4,20}CX{3}C*cformula:CX{24}CX{3}CX{6}CX{3}C	MGKCAVAWAVVRAAPPTRQLHDMTCAGS RTLQSWLKRPSVSATCEHSVKNSEQRVQTTPSAPLLLLSScaapcvaarlncpracTDNPQQPSLHRRASAAAAGPAALAALVMLRQSSVI
>scaffold-PZIF-2056253-Scenedesmus_dimorphus*harp4C*CX{3}CX{4,20}CX{3}C*cformula:CX{27}CX{3}CX{4}CX{3}C	MSCSMLVGVARVFLYLWVVLCSCFS WVSVCTYSLAAAVPVPERSVLNVSPNSKPRMLckracgpagcgnncRI
>scaffold-PZIF-2012101-Scenedesmus_dimorphus*harp4C*CX{3}CX{4,20}CX{3}C*cformula:CX{13}CX{3}CX{6}CX{3}C	MQFHVHKGCLNPMTGSLRMQARWWALCCIVLLQC EYTPNYVHKVAGPCTYVHAAMASPGLYcdrmcwnwhgacarpcVGW
>scaffold-QLMZ-2000229-Colpomenia_sinuosa*harp4C*CX{3}CX{4,20}CX{3}C*cformula:CX{2}CX{3}CX{10}CX{3}C	MLFPSREVLIVFFSFGTVGLNVSA CRVcsgpcapafvsqashckapcALRLFSPVENYAQIPFGTPSHPRISFRDSHQGMRKRSGGGIRWDATALSVSVVGPLRGRTLHHRNSSPTNI
>scaffold-QNGJ-2071799-Cupressus_dupreziana*harp4C*CX{3}CX{4,20}CX{3}C*cformula:CX{1}CX{3}CX{3}CX{4}CX{3}C	MIFHAVYSVAFLGCDFLRTSA LDGTNKISYVEEGQRIYAVHCTCISIcnwkcitiaclggcEAPYTLQ
>scaffold-QWRA-2057959-Vitreochlamys_sp.*harp4C*CX{3}CX{4,20}CX{3}C*cformula:CX{2}CX{2}CX{3}CX{12}CX{3}C	MQLCEDAASLLLWVVADLVQT VQEPQHIVVGRKPAGKAPCKLCNMcvyrctttpssrrvvdnctancG
>scaffold-QWRA-2050975-Vitreochlamys_sp.*harp4C*CX{3}CX{4,20}CX{3}C*cformula:CX{8}CX{3}CX{6}CX{3}C	MQVVMLCSPCVCAICATGA CHMGLKKLHcpdtcmpgnaqcastcLPD
>scaffold-REOF-2015959-Hakea_prostrata-roots*harp4C*CX{3}CX{4,20}CX{3}C*cformula:CX{2}CX{23}CX{3}CX{15}CX{3}C	MYKALTIVLIAIVGFACGA VEHKGNTFNVHRITRPTVGLDLCPTCINVAEQSINILLNLILDTGIIGScqtlcqalaqktgkeiigvlcnvacDVVGIEEFI
>scaffold-RFAD-2000901-Pavlova_lutheri-CCAC_0028*harp4C*CX{3}CX{4,20}CX{3}C*cformula:CX{4}CX{30}CX{3}CX{9}CX{3}C	MARMLAAVCALGLGLAAG QESSEQHLEMGVMRSALVNEDSFQYYSVTIPSKSNAIKVKLIPSYGDPDAYLSFTAPEPDDLTATWVMDDVGAEEQVIKRDAVEFCQYEPCILHISVYGYDESEYMIGVYDASSAGVIEEEcapgckqdmiadgvcqqacKVS
>scaffold-RKFX-2005658-Cercis_canadensis*harp4C*CX{3}CX{4,20}CX{3}C*cformula:CX{18}CX{3}CX{10}CX{3}C	MVGFYVFHTFFLPFYLTNS CYQFSTGRVSLAFSFLPYEcaskcrrpeissglicyrecA
>scaffold-ROLB-2008425-Oenothera_elata-multiple_tissue_pool*harp4C*CX{3}CX{4,20}CX{3}C*cformula:CX{6}CX{3}CX{13}CX{3}C	MNKLSTHMMLLYFLVELLNA HHICSFSSYTclwwcyfqgslnvsfhhpcfeqcATMLSNRTIISENVGLSEGSASQHL
>scaffold-ROZZ-2005844-Chroomonas_sp.*harp4C*CX{3}CX{4,20}CX{3}C*cformula:CX{15}CX{3}CX{3}CX{15}CX{3}C	MALRTIRLLRCAWFCGVCAWVVIPLKA STAHVEMSTCTLRLPASVSAQNSHICASHctrhcplvskkkdfqlraarcfrtcE
>scaffold-RPRU-2011580-Staurodesmus_omearii*harp4C*CX{3}CX{4,20}CX{3}C*cformula:CX{11}CX{9}CX{3}CX{4}CX{3}C	MRTLWGSPISACLIASMSPCRM ASTSACRLESMGIGGMRCSIGKRLNGScslicpkdscsltcPKGSPPNPFLGSDPGPAS
>scaffold-RTMU-2118041-Calypogeia_fissa*harp4C*CX{3}CX{4,20}CX{3}C*cformula:CX{11}CX{3}CX{4}CX{3}C	MQLLTLVSLILPLAFLVSA SPSGGCAAGRISDDKGGcyvlcngmhcygtcHPHG
>scaffold-RTMU-2103112-Calypogeia_fissa*harp4C*CX{3}CX{4,20}CX{3}C*cformula:CX{8}CX{3}CX{3}CX{8}CX{3}C	MALRLTYVLLFSACAFGLGIA APAFPAEEKCGPNAEFLTCGSAcvrscanpepptmctmqcVIG
>scaffold-SDPC-2011535-Oedogonium_foveolatum*harp4C*CX{3}CX{4,20}CX{3}C*cformula:CX{4}CX{9}CX{3}CX{4}CX{3}C	MQRLHSRIAAAASAAAACAAA CDVAACDVAAVAVPGcavvcagaacfydcVVYELFQLVDASWDVVVAARRHSARLENPGAQALYE
>scaffold-SFCT-2006414-Colchicum_autumnale-bulb*harp4C*CX{3}CX{4,20}CX{3}C*cformula:CX{28}CX{1}CX{3}CX{11}CX{3}C	MFTGQLVSQCLSLFALFLCRSCIS HNNFGCFNFKLQFSFGIMGNHDSIIDLLSILSRICMcfsrclgvfyflwtsncsflcFRISSLFQLSTKGYILVESKVKITQITLLGYIFLFFTNLAQLLFF
>scaffold-SMUR-2015167-Lennoa_madreporoides*harp4C*CX{3}CX{4,20}CX{3}C*cformula:CX{11}CX{3}CX{18}CX{3}C	MLWLSSVAASLQLLVSLA CPLLGRLFPVLGcspaclsmtvpppslyafismyqcmyvcLVRLDLEG
>scaffold-SOHV-2084603-Panicum_miliaceum_A*harp4C*CX{3}CX{4,20}CX{3}C*cformula:CX{2}CX{7}CX{3}CX{4}CX{3}C	MLLVPKSCLLAACLTRAILFHHSCA HLIDHMQTSCPACLNVSQNYcgpqcaefdcyfgc
>scaffold-STKJ-2085282-Zygnema_sp.-A*harp4C*CX{3}CX{4,20}CX{3}C*cformula:CX{1}CX{9}CX{3}CX{10}CX{3}C	MRPLCLLPLLLGSLPPHLVLA CGCKGPAAAGMPcsvqckaahahyllpcgqrcGSSSSGR
>scaffold-SVTS-2017641-Drimia_altissima*harp4C*CX{3}CX{4,20}CX{3}C*cformula:CX{3}CX{2}CX{3}CX{16}CX{3}C	MAVDVSLWMVVMVTIVFDVVVDR CWNECKPcatpcmfslyspsrriqalsncsnecLNEFFAIKHPHSLTMYIEPLIKPP
>scaffold-TCBC-2081329-Megaceros_vincentianus*harp4C*CX{3}CX{4,20}CX{3}C*cformula:CX{4}CX{3}CX{11}CX{3}C	MGHIGQKCSLRMIQFLCMISFSSQC SLCKMLFchipcnstpvlatlfscqwncMDPHPPHFITTYKAIIQIQRIS
>scaffold-THDM-2056420-Vanilla_planifolia*harp4C*CX{3}CX{4,20}CX{3}C*cformula:CX{3}CX{1}CX{3}CX{8}CX{3}C	MLFKYYLHSSLFLIFSFPLISC YYRNYKCTHHCIcllacqlnnsiapctltcNH
>scaffold-TPEM-2017862-Platyspermation_crassifolium*harp4C*CX{3}CX{4,20}CX{3}C*cformula:CX{1}CX{3}CX{12}CX{3}C	MQLQPILLPLLVCSFYFQLCFT TSMLLLSYDRNCRcqqlcasliappgsnilctiacTSF
>scaffold-TRLB-2001372-Portulaca_oleracea-mature_leaf*harp4C*CX{3}CX{4,20}CX{3}C*cformula:CX{4}CX{3}CX{12}CX{3}C	MASFHAIVICFFNLLGSSIWS QTQNSIIIVRNIRVHIIRNCSESEcipvcspvgmsdttnhpcpavcW
>scaffold-TRPJ-2049113-Hymenophyllum_cupressiforme*harp4C*CX{3}CX{4,20}CX{3}C*cformula:CX{9}CX{12}CX{3}CX{4}CX{3}C	MQGLLAIPLLAMAGVLFPLAVA ICVMASPSLAWCRQLFFKNVSSLScsdscknggcgvqcGFKMLAQVLFGESVRL
>scaffold-TZJQ-2108519-Prorocentrum_micans*harp4C*CX{3}CX{4,20}CX{3}C*cformula:CX{2}CX{7}CX{3}CX{9}CX{3}C	MLALWRLHAICAGGVLALSWCPSTARA EDAALPETARAAQRAQRKEDHWLKSILSCPLCKGKEVLRcyhpcreggggmaqclsgcMTNNPMVLEMMLRMLPKEDARSSLAAAPAGSDAENASSGEQKAFLAPEGTELRRPSADVLEPLAAAAFASRADL
>scaffold-TZJQ-2119483-Prorocentrum_micans*harp4C*CX{3}CX{4,20}CX{3}C*cformula:CX{2}CX{3}CX{3}CX{9}CX{3}C	MRSFCQLCIVSAALVWGASA AALRNATKAVDNASEVAALRQKLQRIAVGLSKVVDPKGPLAKTELGPEMAEFDARVQAVVNSTAGKSDAKSLKQLKEVMGSVNGLVSDLNKQQMRLMQEGEDQQNSLLLGVLMTKKGEAMDKQLEVLKASEFANLAVTKEILSKKDMKTPLFQQVANFLDKHGGHAAARRAEAAPVAQIVTSLQSRLSHLEAATEHAEQLHANATKRLQEQVKGKPQRTAKIMRAVEKREERKFAKMMAIRHQDIKSMKQAITAVAHGDMKGLERAKAALEASMQAMQSHNSGFLVLIQEGFRASGLDCPYCAAQcvdkchnegksyvdclaecQDAGK
>scaffold-UCNM-2054139-Ajuga_reptans*harp4C*CX{3}CX{4,20}CX{3}C*cformula:CX{32}CX{3}CX{5}CX{3}C	MLVQVVMSCILFALPSLSPGQT TYYCAPNSPLETLVVTFENHRLLHFRSPLSLMKRTPcqedcklqfqcqvpcK
>scaffold-UCRN-2008670-Megaceros_tosanus*harp4C*CX{3}CX{4,20}CX{3}C*cformula:CX{6}CX{3}CX{15}CX{3}C	MCLWVAPLFLCMGSA EVLWMRTAYLIKCPSLIWFcgmqcswhtlikgihrmlsscmpkcRNKG
>scaffold-UDHA-2094446-Ceratocapnos_vesicaria*harp4C*CX{3}CX{4,20}CX{3}C*cformula:CX{4}CX{50}CX{3}CX{8}CX{3}C	MRNTCLFIVMVMLSTTAEA GISTSPSRTTNNSPATLNNELSSRKGNRLWLPGIGWPVRSSIPTMSSPTTAITTSTSRSNTSAAKFHNKELEEKKKRLIKRFKVCLHGHCYKKTSLPTMSAPITASTTRSTSTFDSDQFGTKEVDERKLQRLVKRRKFKVcwnhchrykeklscfkrcNYKSTNHLGRNPLPG
>scaffold-UEVI-2060206-Fokienia_hodginsii*harp4C*CX{3}CX{4,20}CX{3}C*cformula:CX{8}CX{3}CX{18}CX{3}C	MIPVFIFGWYYSCFPCRILA SDGSYKRGCRWNFAFDHcrqhcsyefqrgqklsfawmmngckhtcM
>scaffold-UEVI-2057959-Fokienia_hodginsii*harp4C*CX{3}CX{4,20}CX{3}C*cformula:CX{2}CX{2}CX{3}CX{4}CX{3}C	MELILSFSICNLLIMQMELMEP KDFKLNLEILSGCFRCGTcwklcsqticpmycLIDGRNLN
>scaffold-UFJN-2082642-Diplazium_wichurae*harp4C*CX{3}CX{4,20}CX{3}C*cformula:CX{4}CX{8}CX{3}CX{11}CX{3}C	MLQQVATTVIAFLLHRHQAFG ISCRESGCPFNILTGKclqkckvleiitnpgncfavc
>scaffold-UHBY-2092039-Oresitrophe_rupifraga*harp4C*CX{3}CX{4,20}CX{3}C*cformula:CX{13}CX{3}CX{4}CX{3}C	MLAIICLCVLELYVRLCRS TSVYPCGLFNFFSVVQNHLcvyvcsfqlcrttcVFV
>scaffold-UHLI-2062543-Sphagnum_recurvatum*harp4C*CX{3}CX{4,20}CX{3}C*cformula:CX{6}CX{3}CX{14}CX{3}C	MMKCAVVMFLLVAMTAVVSA GQDKSAVCWDALAKcdklcnnqysdkrdsnltvcleqcKRD
>scaffold-UJWU-2062554-Pleopeltis_polypodioides-dehydrating_fronds*harp4C*CX{3}CX{4,20}CX{3}C*cformula:CX{17}CX{3}CX{13}CX{3}C	MKLSFGLISIFLTGALA LSVKQRDGIPDCIEGDGGNVQGPFSSKSScdddcymteesgdkvgqicrgycKATPVFGNGHH
>scaffold-UKUC-2102290-Dunaliella_salina-UTEX_LB_200*harp4C*CX{3}CX{4,20}CX{3}C*cformula:CX{4}CX{18}CX{3}CX{15}CX{3}C	MVSGSSLLCLLLFSVPYVWT KRWWASWTTFLAANQRMCTDPACVPSQMRARWKGFARREGFclqsctgtswshqrplvmqichlscHMR
>scaffold-UMUL-2005598-Paulownia_fargesii*harp4C*CX{3}CX{4,20}CX{3}C*cformula:CX{17}CX{3}CX{4}CX{3}C	MRWLTSMFVVDWLDNCCYS VLCIEGEGNVVDFLNYEKGYckkkcgltrckkrcNFF
>scaffold-UOYN-2033786-Catharanthus_roseus*harp4C*CX{3}CX{4,20}CX{3}C*cformula:CX{5}CX{3}CX{7}CX{3}C	MSSKYCFLACLLALVIITSSAMA DLGQPNYELMSEIVQQPSMPMAYPIKSRQGAERQIIGANEQFCPGSDRcvltcpvvpnqpcklacY
>scaffold-UQCB-2024525-Portulaca_molokaiensis*harp4C*CX{3}CX{4,20}CX{3}C*cformula:CX{16}CX{14}CX{3}CX{16}CX{3}C	MILTRMILRMKMKIMSLLNLVLWTSLSIA GPSSLKCFQARLEVFRPGWILRICRLEGIVFVIYVGNLcnfycrftllflrktphfiglcsfscALQ
>scaffold-URCP-2007042-Athyrium_filix_femina*harp4C*CX{3}CX{4,20}CX{3}C*cformula:CX{14}CX{21}CX{3}CX{8}CX{3}C	MWYTFRYFAAFMLGLSIPC YPPHRCPAPRQLLVLHQQLSCSLWVELPSFKFNPDPNHHRRAchrscssglrlghchfsc
>scaffold-UTRE-2087860-Chloromonas_tughillensi*harp4C*CX{3}CX{4,20}CX{3}C*cformula:CX{2}CX{7}CX{3}CX{6}CX{3}C	MAPARPWMGWVLLCCLIRLLQRC VDEAGKQAAHSICTLCLPMLQKAcawmclvgtdichggc
>scaffold-UUHD-2009390-Porella_pinnata*harp4C*CX{3}CX{4,20}CX{3}C*cformula:CX{4}CX{2}CX{3}CX{5}CX{3}C	MFTAYCSQFCFCVFVLLIILQCCVVC SLKPHACHYERCPPcqlvcnsqlscghkcPE
>scaffold-UZWG-2081806-Castanea_pumila*harp4C*CX{3}CX{4,20}CX{3}C*cformula:CX{8}CX{8}CX{3}CX{12}CX{3}C	MKGDSLGWFFKLFLIICHLILG SHFRMDICIELTKGAFCLLNVMDQLchiecifsldgrdmnsachilcTVV
>scaffold-VBMM-2035609-Anomodon_rostratus*harp4C*CX{3}CX{4,20}CX{3}C*cformula:CX{17}CX{3}CX{5}CX{3}C	MVKNISFGSKLTFIFIVCICTLTMVNC TDDDIICTPPPHVVPIPTDTSVTSckthceafhgcsgscNKNTNP
>scaffold-VFIV-2029434-Fritschiella_tuberosa*harp4C*CX{3}CX{4,20}CX{3}C*cformula:CX{16}CX{3}CX{7}CX{3}C	MTRRLCSILAAAHNFTHA AVQRGHICFGVNGVQGLQQAPPGEcdmpcngnaddicgsycLNS
>scaffold-VHZV-2004568-Gleditsia_sinensis*harp4C*CX{3}CX{4,20}CX{3}C*cformula:CX{18}CX{3}CX{13}CX{3}C	MFSQFLLLLLPFSSLLSTFLLILSVWG ETQSPNGLIVHVETEGNPRIKSQLRLICGVNISRFLGYHPPISMIQcsidcpitdglgynalgicnrvcRVQPQFLSYISERDTRIRNANVS
>scaffold-VIAU-2063576-Carteria_crucifera*harp4C*CX{3}CX{4,20}CX{3}C*cformula:CX{19}CX{3}CX{12}CX{3}C	MTLLLLLQPSLVMA CPSSPSASYLFIRSFPTHTNclmicptehvdiqtlvpcmpicTI
>scaffold-VJDZ-2037030-Botryococcus_sudeticus*harp4C*CX{3}CX{4,20}CX{3}C*cformula:CX{2}CX{4}CX{3}CX{7}CX{3}C	MLADVVALVCLLCLQPARP VLFGHNCRGCSVLIcpsqcvgahvwrcavfcHPLASSL
>scaffold-VJDZ-2003941-Botryococcus_sudeticus*harp4C*CX{3}CX{4,20}CX{3}C*cformula:CX{6}CX{3}CX{18}CX{3}C	MFWGRGGLLGRVQWPPALCTIPCTNGAACTRLLLLLPLLLQQPSCHMPRMVAA APCSWPGGPcppvchaaaraaagvtravvtrvcseecVTRHSTGPHK
>scaffold-VJDZ-2039225-Botryococcus_sudeticus*harp4C*CX{3}CX{4,20}CX{3}C*cformula:CX{6}CX{11}CX{3}CX{19}CX{3}C	MAPHSRSRMALLCVVLLCIAWAIQPASS IHDDWQELSETWSASQQQIKRLTQQLTEYACLGQLRSCLHTTSRHPFLNctsfcwmssnmdlddvtesaslelckplcSRPVYKPPYAA
>scaffold-VJDZ-2011115-Botryococcus_sudeticus*harp4C*CX{3}CX{4,20}CX{3}C*cformula:CX{15}CX{3}CX{10}CX{3}C	MRYTERLHQVGQLSSVLVAALASLVVVCWCHVTLG APAQHTTPVCAGVSRVWTAAMGHKAcpqgcyggsgaiavackthcWLA
>scaffold-VJDZ-2000717-Botryococcus_sudeticus*harp4C*CX{3}CX{4,20}CX{3}C*cformula:CX{9}CX{5}CX{3}CX{5}CX{3}C	MRLLSLSPAAAVLCAWC LRTCFDFGDSVLLCSGLTGcifpcakvsactgecG
>scaffold-WLIC-2008504-Dioon_edule*harp4C*CX{3}CX{4,20}CX{3}C*cformula:CX{10}CX{3}CX{18}CX{3}C	MSNILFVLCLLRLHLSSC LFLFDGSICPLSTSLVASTcpatcramvfvtpvifwpslilrciytcLE
>scaffold-WPYJ-2008751-Frankenia_laevis*harp4C*CX{3}CX{4,20}CX{3}C*cformula:CX{10}CX{3}CX{6}CX{3}C	MLLIITLALVHCILDS ERDFELCFFVSAFLVGRcrgfcskqteicrascVESHL
>scaffold-WQRD-2000065-Galium_boreale*harp4C*CX{3}CX{4,20}CX{3}C*cformula:CX{5}CX{2}CX{3}CX{4}CX{3}C	MANPEVRFSAVLLLCLLLHDTCLHS YCILKDLCHPcqihctshhcsgsc
>scaffold-WRSL-2061559-Volvox_aureus-M2242*harp4C*CX{3}CX{4,20}CX{3}C*cformula:CX{15}CX{3}CX{4}CX{3}C	MTCLVLRLFVQWLLSSSGMGSRVRA DWCTPERFLVKGRSPNRTctslclfswcahmc
>scaffold-WRSL-2061887-Volvox_aureus-M2242*harp4C*CX{3}CX{4,20}CX{3}C*cformula:CX{2}CX{3}CX{14}CX{3}C	MRSLTLRAVVWIVGLWRVFGTQA MSWIGHPGWSFCTRcsqrcqlalwtlrappslhcsvlcGD
>scaffold-WXNT-2052168-Joinvillea_ascendens*harp4C*CX{3}CX{4,20}CX{3}C*cformula:CX{17}CX{3}CX{20}CX{3}C	MSPMRGTMGFFFCTLLFLLPMNSSS ISPRLSAWPKDGKYSNPPAFSPHRSLRTLDGMSLSSLMAPRSAATFSASISASFERPLWSCAFRLATASSISDSLFLSctisclvsaisasnfsmdfmiisstcssscSLSFLYGDGDDVHDGGEDGAEYMGTVAGTGTGIGDGVGFGGGVLLLVSGVA
>scaffold-XDDT-2014261-Argyrochosma_nivea*harp4C*CX{3}CX{4,20}CX{3}C*cformula:CX{19}CX{3}CX{4}CX{3}C	MRKRIMEPVAFPLILMLTYPLKQ LKPGSHLQCHFSYINSERLHTGSGTGADcnafctssacslecRLRNPVAVAADGALPAYLTSS
>scaffold-XIRK-2065614-Athrotaxis_cupressoides*harp4C*CX{3}CX{4,20}CX{3}C*cformula:CX{8}CX{5}CX{3}CX{4}CX{3}C	MDRYLMVLWVGLLSLEFCLC ALMGSLELCPRTWRILRCSGASIcnitcsldlclkgcLRGSG
>scaffold-XIVI-2011847-Cymbomonas_sp.*harp4C*CX{3}CX{4,20}CX{3}C*cformula:CX{2}CX{6}CX{3}CX{5}CX{3}C	MGSKQTFILLAYLLADFSVS QTTQHGHVQTWLCLLCLTRLTLcadtcvgmhvcktacYSS
>scaffold-XMBA-2073944-Poliomintha_bustamanta*harp4C*CX{3}CX{4,20}CX{3}C*cformula:CX{16}CX{10}CX{3}CX{20}CX{3}C	MKTIILVWYSYCMMLQECLS WQLKNKALCRRYLGSLLPGLESTKMCGLKNLLIRHLcslsckqqlrshlegmeetemsmylcrgacRSNLLL
>scaffold-XONJ-2256405-Camptotheca_acuminata*harp4C*CX{3}CX{4,20}CX{3}C*cformula:CX{13}CX{3}CX{5}CX{3}C	MVQLLWMVMAGVYSGDAWC GGCAVMIGQNLVVMQRcgdrcsdsggcgggc
>scaffold-XTON-2006728-Pediastrum_duplex-CCAC_0147*harp4C*CX{3}CX{4,20}CX{3}C*cformula:CX{9}CX{1}CX{3}CX{9}CX{3}C	MLLAAASWLTCASPCLLWLLWSVPPPLAAA SVSFSYLACWISYWAWDLCVcgnaclralrgrywchyrcHSLTH
>scaffold-YBML-2000975-Yucca_brevifolia*harp4C*CX{3}CX{4,20}CX{3}C*cformula:CX{20}CX{4}CX{3}CX{8}CX{3}C	MGTSFTSGTKTHHDGIFGSWEIVA IFPGSLSTLLMEFCLEFFWRWGRTSMGEISTDRNCLAARcfllcmplelvtacnsvcIFTQ
>scaffold-YEPO-2010015-cf._Physcomicromitrium_sp.*harp4C*CX{3}CX{4,20}CX{3}C*cformula:CX{20}CX{12}CX{3}CX{8}CX{3}C	MDVILMHLCFILSVHILEEAFS CAVQSFLLLELAHNGMEHSVQCVYSTEDPQIVARcslvcdlgwfwakclalcSGQNILL
>scaffold-YFGP-2095280-Pallavicinia_lyellii*harp4C*CX{3}CX{4,20}CX{3}C*cformula:CX{11}CX{3}CX{7}CX{3}C	MPSTGPRLLHHFYLFSISLILSSNLSNS ILPKSLTPKKYHQFLTSSYRPLSLSRRALLAKNCHYSPRAIAPKNchllcqnpasiecpdscDPLQRHPQRRRAHTNLII
>scaffold-YJJY-2061192-Woodsia_scopulina*harp4C*CX{3}CX{4,20}CX{3}C*cformula:CX{12}CX{3}CX{9}CX{3}C	MCILGPLLLIALLLQDMGLC VLLKGMVETLCEISSLPFLSLIMcvsvcarepshfklciifcFQRERER
>scaffold-YJJY-2077654-Woodsia_scopulina*harp4C*CX{3}CX{4,20}CX{3}C*cformula:CX{10}CX{2}CX{3}CX{9}CX{3}C	MLLSSWHWLQQLILAWMLASLLLESFG KSFLMPFLRCDIYFPVVKRACLAcnwtcgtitvinrsctwtcILHRV
>scaffold-YOWV-2061657-Cystopteris_protrusa*harp4C*CX{3}CX{4,20}CX{3}C*cformula:CX{10}CX{3}CX{5}CX{3}C	MAALKKMPTMLALVTLDVALA CSSYLPLLGYGcspsclamdacplacKPLP
>scaffold-YPSN-2012469-Noteroclada_confluens*harp4C*CX{3}CX{4,20}CX{3}C*cformula:CX{37}CX{3}CX{12}CX{3}C	MHLEANLSWTLYPMCLFFIVHCTPSRS LSLQADCVKSTMQTELELHGTKTNFMSTLQNIYRTKGIRGLYAGcgvtcmrsapssgmylfcmqscAFNV
>scaffold-YRMA-2018725-Sargassum_thunbergii*harp4C*CX{3}CX{4,20}CX{3}C*cformula:CX{16}CX{16}CX{3}CX{6}CX{3}C	MSFLAVGFLRFVFCCVAFRVRS CVGQSASNSYLRPYYNTCVKYFVLRPSSIVRIREcglecgpadqacdincGPSVGSLLR
>scaffold-ZBVT-2006460-Chrysobalanus_icaco*harp4C*CX{3}CX{4,20}CX{3}C*cformula:CX{4}CX{3}CX{10}CX{3}C	MILSSFSDFSASSVLILFLLLCPLPLPPPDPMLG HLDQILNDLLTIILKCRLHGclvscflrfffsytycvhpcVVQSKYDNAWKTQDS
>scaffold-ZLQE-2023634-Stephanosphaera_pluvialis*harp4C*CX{3}CX{4,20}CX{3}C*cformula:CX{27}CX{3}CX{8}CX{3}C	MCCSIVATLAYVLAPCA DSPCTSHSTVLPTYGRPAGTGVTALLRGVLGcyipcrlvmvsgrcrlrcRRDM
>scaffold-ZLQE-2006745-Stephanosphaera_pluvialis*harp4C*CX{3}CX{4,20}CX{3}C*cformula:CX{14}CX{11}CX{3}CX{8}CX{3}C	MKLHRHPLTVLLLAGPTLA PQTVCWKEGVGAAPPLRLWCGLWQSWPDLAWcladcwtadrvvvcavgc
>scaffold-ZSSR-2010781-Xanthicercis_zambesiaca*harp4C*CX{3}CX{4,20}CX{3}C*cformula:CX{11}CX{3}CX{8}CX{3}C	MRTWTLYWLCNCSA INFCDSLSKNPSRRNcfqkcfyssqyvkcssncIPKEEA
>scaffold-ZTHV-2054323-Atrichum_angustatum*harp4C*CX{3}CX{4,20}CX{3}C*cformula:CX{5}CX{5}CX{3}CX{7}CX{3}C	MLSFSARFLLFFSLLALCVYKFDA QHQCQRDRDCKLEEFcrwscpgggwtqcfrvcAPLSKKPA
>scaffold-ZTHV-2085622-Atrichum_angustatum*harp4C*CX{3}CX{4,20}CX{3}C*cformula:CX{4}CX{1}CX{3}CX{6}CX{3}C	MYRLYYLVLYWAQNVAP LPPTPPHITRLPTVHHPVGKTSQCYRFACKcltkcfgehfictsrcQISL
>scaffold-ZTLR-2005287-Rhizophora_mangle*harp4C*CX{3}CX{4,20}CX{3}C*cformula:CX{3}CX{1}CX{3}CX{14}CX{3}C	MKKPLPLYLLLSQQQICQD HTCLAPCRceeaclqmleklqqfgplechilcPHRLSQ
>scaffold-ZXJO-2011850-Hemionitis_arifolia*harp4C*CX{3}CX{4,20}CX{3}C*cformula:CX{25}CX{3}CX{8}CX{3}C	MQTSKHFKSLLALTLLSISC KHRIPSASVLLEISIKNFACITKTLAFDVHVNERIAHLHVHLKAAckntcmqhltmhqcrqtcKGIQNAHIRE
